# Supplementary material for: A simple peak detection and label-free quantitation algorithm for chromatography-mass spectrometry
Source: BMC Bioinformatics. 2014 Nov 25;15(1):376. doi: 10.1186/s12859-014-0376-0 (PMC4252003; doi:10.1186/s12859-014-0376-0)
Supplement: Additional file 1: — Parameter settings of each algorithm for data set 1 and 3 and the operational procedure for AB3D/Mass++. [file 12859_2014_376_MOESM1_ESM.zip › 5150489461309095_MOESM1_ESM.xlsx]

## Sheet: Parameters for Data set 1& 3
Parameters for all software:
Common parameters for five algorithms:
Retention time range: 5 – 35 min; intensity ≥ 10,000; m/z tolerance: 10ppm; resolution: 60,000.
Raw data was converted by Mass++ to the mzXML data format with retention time range from 5min to 35min
Parameters for each software product:
AB3D/Mass++: (ver.2.7.2, http://www.first-ms3d.jp/english/)
Two types of MS data format were used, i.e., raw and mzXML.
Data set 1: All parameters were set to their default values except the following:
	Data range: 5-35 min.
Data set 2: All parameters were set to their default values except the following:
	Data range: 5-35 min.
	Peak S/N ratio: 1.4 (default 1.0)
	Isotopic clustering - Minimum number of peaks: 2 (default 3)
MZmine 2: (ver.2.10, http://mzmine.sourceforge.net)
Two types of MS data format were used, i.e., raw and mzXML.
Parameters for Data set 1 & 2 were set as following:
1. Mass detection:
Mass detector: “Exact mass”
	- Noise level: 1.0E4
MS level: 1
2. FTMS shoulder peaks filter:
Mass resolution: 60,000
Peak model function: “Lorentzian extended”
3. Chromatogram builder:
Min time span (min): 0.1
Min height: 1.0E4
m/z tolerance: 0.001 m/z or 10.0 ppm
4. Chromatogram deconvolution:
Algorithm: “Local minimum search”
- Chromatographic threshold: 85.0%
- Search minimum in RT range (min): 0.1
- Minimum relative height: 5.0%
- Minimum absolute height: 1.0E4
- Min ratio of peak top/edge: 2
- Peak duration range (min): 0.0 – 10.0
5. Peak list rows filter:
Minimum peaks in a row: 1
Minimum peaks in an isotope pattern: 1
m/z: (Auto range)
Retention time: 5.0 – 35.0
Peak duration range: 0.0 – 6,000
Parameter: “No parameters defined”
6. Isotopic peaks grouper:
m/z tolerance: 10.0 ppm
Retention time tolerance: 0.1 absolute (min)
Monoisotopic shape: none
Maximum charge: 4
Representative isotope: “Lowest m/z”
MSight: (ver.3.0.2, http://web.expasy.org/MSight)
Two types of MS data format were used, i.e., raw and mzXML.
All parameters for Data set 1 & 2 were set to their default values except the following:
1. Options – General – Import Data - Precision
Mass step: 0.005
2. Detect Peaks – Deisotope
Min Charge: 2
Max Charge: 4
SuperHirn: (ver.0.3, http://tools.proteomecenter.org)
There is no standalone version of SuperHirn for Windows available currently; therefore we have downloaded SuperHirn from the same MSight package and mzXML data format was used.
All parameters for Data set 1 & 2 were set to their default values except the following:
	RT start elution window: 5.0
	RT end elution window: 35.0
	MS1 feature CHRG range max: 4
	Minimal peak height:	10000
OpenMS: (ver.1.11.1, http://open-ms.sourceforge.net/)
mzXML data format was used.
All parameters for Data set 1 & 2 were set to their default values except following:
	1. NoiseFilterGaussian Parameters:
	use ppm tolerance: true
	2. FeatureFinderRaw Parameters:
	intensity_cutoff: 10000

## Sheet: Operational_AB3D_Mass++
Operational procedure for AB3D/Mass++:
Step1. select [File] – [Import] – [Raw data…] for importing data
Step2. select Menu [View] – [Heatmap] for showing the heatmap window
Step3. select Menu [Processing] – [Peaks] – [Detect Peaks…] and click	[Detect] button for executing AB3D peak detection
