# Supplementary material for: A simple peak detection and label-free quantitation algorithm for chromatography-mass spectrometry
Source: BMC Bioinformatics. 2014 Nov 25;15(1):376. doi: 10.1186/s12859-014-0376-0 (PMC4252003; doi:10.1186/s12859-014-0376-0)
Supplement: Additional file 2: — PTMs parameters and all identification results using Mascot and X!Tandem for data set 1. [file 12859_2014_376_MOESM2_ESM.zip › 5150489461309095_MOESM2_ESM.xlsx]

## Sheet: merged_proteins_seq_mz_rt_each_
protein	mz	seq	Pep_Score	charge	hit	avg	mixture_bsa96amol_n1		mixture_bsa96amol_n2		mixture_bsa96amol_n3		mixture_bsa96amol_n4		mixture_bsa480amol_n1		mixture_bsa480amol_n2		mixture_bsa480amol_n3		mixture_bsa480amol_n4		mixture_bsa2400amol_n1		mixture_bsa2400amol_n2		mixture_bsa2400amol_n3		mixture_bsa2400amol_n4		mixture_bsa12fmol_n1		mixture_bsa12fmol_n2		mixture_bsa12fmol_n3		mixture_bsa12fmol_n4		mixture_bsa60fmol_n1		mixture_bsa60fmol_n2		mixture_bsa60fmol_n3		mixture_bsa60fmol_n4		mixture_bsa300fmol_n1		mixture_bsa300fmol_n2
BSA	353.188	AWSVAR	27.39	2	12	20.3682			-		-		-		-		-		-		-		-		-		-		-		20.4	16286	20.3894	9246.62	20.3969	26232.7	20.4156	26967.7	20.3988	87369.8	20.2672	111117	20.3149	72590.2	20.2638	120015	20.543	151883	20.2548
BSA	353.188	AWSVAR	27.39	2	10	15.5755	-		-		-		-		-		-		-		-		-		-		-		-		-		15.1126	8266.2	16.0104	4240.58	-		16.2197	22652	15.7505	21280.2	14.7863	22327.5	14.916	22763.6	16.1697	92565.2	15.4285
BSA	354.173	CASIQK	41.22	2	24	12.4198	12.576	29418.5	12.4979	20383.3	12.4631	28565.8	12.5533	19092.7	12.3839	188246	12.2834	171918	12.3599	137701	12.3129	196940	12.4134	579114	12.3235	969100	12.3685	742527	12.4706	554399	12.5379	3.15399e+06	12.3397	3.61359e+06	12.4546	2.63273e+06	12.3911	2.71855e+06	12.4837	12840583	12.4308	12357194	12.3437	16214119	12.3229	13202092	12.5293	48708412	12.4068
BSA	354.665	CASIQK	41.22	2	20	13.0057	-		-		-		-		12.8999	26449.2	12.7834	17340	12.9509	17913.9	12.7592	18183.3	13.0898	85212.2	12.7805	144135	12.9025	104761	13.2602	75526.3	13.3434	355560	12.8388	580664	13.1412	464847	13.0561	471276	13.239	1.89398e+06	13.1012	2408238	12.8197	2.90854e+06	12.8155	2.83483e+06	13.2348	8208487	12.9487
BSA	356.69	SEIAHR	33.61	2	21	11.1193	11.2281	25018.7	-		-		-		11.0369	83186.5	10.9845	69886.9	11.0652	90034	10.989	91031.4	11.0792	432175	11.0316	460148	11.0387	421971	11.1047	364558	11.2135	2.20187e+06	11.1187	2.40518e+06	11.1839	2350793	11.0584	2.30311e+06	11.2325	10310068	11.1557	10479513	11.0581	11421283	11.0166	9027770	11.3111	43888732	11.1862
BSA	358.502	SHCIAEVEK	55.99	3	24	19.6216	19.823	44564.7	19.6194	26935.6	19.6682	41348.1	19.6375	32309.1	19.5448	99067.4	19.6528	88666.6	19.5278	91180.3	19.5427	93150.3	19.6084	654190	19.552	585631	19.6729	533722	19.6749	650906	19.6212	2411842	19.5727	2.90281e+06	19.6798	2.45544e+06	19.7505	2.67173e+06	19.7214	12497996	19.5476	13577621	19.4136	12321271	19.4983	9284062	19.7137	87010864	19.617
BSA	360.206	AEFVEVTK	54.89	3	8	20.7552	-		-		-		-		-		-		-		-		-		-		-		-		-		-		-		-		20.7885	45013.7	20.6082	45616.3	20.699	46249.7	20.702	41032.6	20.9034	344706	20.891
BSA	361.185	AWSVAR	27.39	2	12	20.1111	-		-		-		-		-		-		-		-		-		-		-		-		20.1906	29275.2	19.9943	41214.4	20.1181	30417.8	20.1906	29275.2	20.185	151825	20.053	150013	20.0486	105238	20.05	199679	20.2021	233483	20.017
BSA	361.185	AWSVAR	27.39	2	12	13.8333	-		-		-		-		-		-		-		-		-		-		-		-		14.4167	23488.2	13.3855	32955.8	14.0197	23749.2	13.8354	19612.5	14.269	104536	12.6953	603445	13.3318	214508	13.2996	144487	14.4936	550103	13.9776
BSA	362.171	CASIQK	41.22	2	8	11.8223	-		-		-		-		-		-		-		-		-		-		-		-		-		-		-		-		11.8007	8516.23	11.7925	8831.11	11.7749	9073.22	11.6574	6686.74	11.951	70621	11.856
BSA	376.682	NYQEAK	41.12	2	24	11.3548	11.4282	23461.6	11.3909	32193.4	11.3755	14311.5	11.4139	14324.4	11.2724	128937	11.2176	102949	11.3015	100176	11.2514	99319.9	11.3285	616718	11.2612	527834	11.3019	498728	11.3534	526702	11.4431	2.32041e+06	11.3496	2666153	11.3981	2.16163e+06	11.2914	2.0838e+06	11.4486	11044814	11.3923	10332022	11.3001	10576383	11.25	8897091	11.5043	35963920	11.413
BSA	377.174	NYQEAK	41.12	2	16	12.6164	-		-		-		-		-		-		-		-		12.6026	12965.9	12.489	20893.8	12.5507	26473.4	12.7433	12698.7	12.7721	59724.6	12.515	128116	12.6481	79118.2	12.64	83928.2	12.7546	326112	12.6136	344140	12.4953	460592	12.4799	454576	12.7036	1.06399e+06	12.5939
BSA	377.174	NYQEAK	41.12	2	21	11.8356	11.9536	6104.33	-		-		-		11.7724	17980.5	11.7176	22886.5	11.8111	21245	11.7639	18274.6	11.8081	131609	11.7709	111838	11.7823	127069	11.836	116559	11.9457	467921	11.8195	517242	11.8602	436476	11.8236	518156	11.8915	2.39691e+06	11.8581	2.46837e+06	11.7749	2685882	11.7434	2.3142e+06	11.951	11808130	11.8955
BSA	377.666	NYQEAK	41.12	2	12	13.5966	-		-		-		-		-		-		-		-		-		-		-		-		13.9768	7640.8	13.1894	9761.13	13.6776	7139.25	13.5927	8470.34	13.9073	43637.1	13.5953	50059.7	13.1785	51872.1	13.2005	47893.1	13.9207	126927	13.4925
BSA	377.666	NYQEAK	41.12	2	12	12.5263	-		-		-		-		-		-		-		-		-		-		-		-		12.6813	23382.5	12.4341	29320.8	12.4973	24464.9	12.513	22091.7	12.5908	129383	12.5155	135885	12.4241	184390	12.4114	174791	12.6381	479328	12.5124
BSA	377.838	SHCIAEVEK	55.99	3	12	20.7109	-		-		-		-		-		-		-		-		-		-		-		-		21.0372	13168	20.6578	16207.2	20.7049	25391.5	20.7271	18045.5	20.6601	94954.7	20.5651	72024.7	20.6547	121239	20.6107	92208.9	20.8638	992226	20.8108
BSA	380.207	GACLLPK	34.23	2	24	22.7513	22.9048	102118	22.8412	84866.5	22.8681	49344.5	22.9219	51311.7	22.6576	272743	22.7201	321255	22.7452	283405	22.6631	268533	22.7495	1.50423e+06	22.751	1.41672e+06	22.7389	1.04713e+06	22.7731	1.18505e+06	22.7295	7.29345e+06	22.7673	5.34156e+06	22.7336	6061412	22.716	4860872	22.751	25453704	22.6866	20343878	22.6254	29400884	22.6938	25361082	22.8027	125973552	22.7315
BSA	381.576	KQTALVELLK	51.97	3	24	24.3043	24.5941	119803	24.5021	104004	24.5941	119803	24.217	103712	24.352	380246	24.4027	155698	24.2935	177593	24.4206	44289.1	24.3902	961610	24.4219	577835	24.3842	817115	24.3319	492881	24.2284	3.49771e+06	24.3213	2518297	24.2149	2.66034e+06	24.2144	3.09512e+06	24.1844	12073151	24.1194	13500097	24.2304	19040172	24.2564	11463482	24.1509	110401056	24.0676
BSA	390.158	CCTKPESER	42.91	3	24	12.1722	12.3009	30416.7	12.2979	37475.6	12.2325	43260.9	12.2647	37990.2	12.1522	163347	12.0537	164720	12.1617	150198	12.0741	150742	12.1346	766184	12.1171	957136	12.1248	925321	12.1875	775082	12.2546	3472204	12.1384	4.23189e+06	12.174	3230915	12.1746	3.16292e+06	12.1968	13260605	12.1447	14456909	12.1341	16058069	12.0675	14114093	12.2181	56805788	12.1662
BSA	395.239	LVTDLTK		2	24	21.6029	21.8025	292044	21.6935	250716	21.7514	172949	21.6863	163633	21.6298	653119	21.5723	963612	21.5745	464765	21.5434	527268	21.6073	2.91981e+06	21.533	3557398	21.5145	2.96655e+06	21.5258	2.71284e+06	21.7684	14721108	21.6639	13425700	21.5365	11058160	21.6059	14320595	21.5717	63409952	21.4457	42402388	21.5289	64134224	21.4915	49058412	21.7244	241477040	21.6586
BSA	398.539	DTHKSEIAHR	52.65	3	17	10.9109	-		-		-		-		10.8349	8820.26	-		-		-		10.8929	32066.8	10.8269	27118.4	10.9418	27681.9	10.8483	43744.8	11.0098	155712	10.877	141075	10.9679	146378	10.8867	187261	11.0044	576413	10.9115	683058	10.8304	708704	10.7864	768940	11.0457	2.74606e+06	10.9072
BSA	409.716	ATEEQLK	34.78	2	24	12.9484	13.3929	43621	13.2439	46367.4	13.025	36261.1	13.2947	30860.7	12.8238	308917	12.6828	423501	12.8122	251591	12.6808	406625	13.0147	964234	12.7037	1937035	12.7972	1.71716e+06	13.11	945653	13.185	3.86886e+06	12.7259	7.50205e+06	13.0081	4.26759e+06	12.9801	5.42555e+06	13.1186	19447196	12.9349	21704856	12.7078	27714958	12.7245	23870384	13.0487	57329784	12.8491
BSA	410.208	ATEEQLK	34.78	2	20	13.8915	-		-		-		-		13.6114	28962.8	13.3637	23501.4	13.7234	16591.3	13.331	21932.8	14.0666	99997.3	13.3644	119457	13.7382	96899.5	14.352	97835.5	14.4389	366910	13.5029	523834	14.1354	378718	13.9509	416222	14.3843	1.32578e+06	14.0301	1.59173e+06	13.4447	2585173	13.4008	2345329	14.5426	6382318	14.039
BSA	417.212	FKDLGEEHFK	31.76	3	24	21.321	21.5405	239022	21.3992	128196	21.4459	64413	21.5169	95691.2	21.3698	370445	21.3674	294538	21.2333	327622	21.1754	106398	21.356	1.47163e+06	21.272	1.00279e+06	21.3033	1.05483e+06	21.2142	521115	21.5809	8413793	21.4689	6350579	21.1513	2.99607e+06	21.3561	5.14907e+06	21.3017	22854776	21.1242	17855684	21.2923	20065322	21.2583	20347946	21.3794	38883668	21.4093
BSA	417.874	DTHKSEIAHR	52.65	3	8	11.4047	-		-		-		-		-		-		-		-		-		-		-		-		-		-		-		-		11.4486	27877.9	11.33	22035.6	11.3282	16979.8	11.25	27572.1	11.5939	87415	11.413
BSA	417.874	DTHKSEIAHR	52.65	3	8	11.2036	-		-		-		-		-		-		-		-		-		-		-		-		-		-		-		-		11.2613	19086.8	11.1557	23017.5	11.0965	13111.4	11.0564	13917.4	11.3514	101070	11.2252
BSA	421.139	CCAADDK		2	12	11.4327	-		-		-		-		-		-		-		-		-		-		-		-		11.5134	14480	11.3944	14225.9	11.4619	11757.8	11.3615	11150.6	11.4985	90579.2	11.4296	82928.8	11.3444	68134.1	11.3165	70592.9	11.5466	251311	11.413
BSA	422.543	FKDLGEEHFK	31.76	3	8	20.8195	-		-		-		-		-		-		-		-		-		-		-		-		-		-		-		-		20.8311	50384.9	20.6082	44787.2	20.7434	22051.3	20.7898	25938.6	20.8638	286805	20.9242
BSA	424.255	LSQKFPK	40.11	2	24	18.7383	19.3262	39279.1	19.2132	35094.4	19.0953	29475	18.9679	30416.2	18.7228	38140.2	18.4694	30403.4	18.6845	39537.2	18.4227	28399.3	18.8279	127127	18.4308	86910.3	18.7486	104833	18.8414	121291	18.8068	449550	18.5055	443520	18.8085	403016	18.8554	436286	18.9271	2201427	18.6225	1.95217e+06	18.3645	1.29577e+06	18.4581	1.20861e+06	18.8305	6.7524e+06	18.5502
BSA	424.747	LSQKFPK	40.11	2	21	19.9074	-		19.9605	9666.3	19.9123	8607.12	19.9383	8894.85	-		19.8901	9235.55	19.8342	7883.62	-		19.9269	11601.1	19.8051	16539.9	19.9332	15922.9	19.9369	27079.6	19.9184	114760	19.778	86951.8	19.941	70195.2	20.0117	78471.1	20.0138	442759	19.7875	282640	19.8218	211155	19.9234	246234	19.9558	1.88074e+06	19.8955
BSA	436.547	FKDLGEEHFK	31.76	3	20	22.2195	22.4323	11986.2	-		-		-		22.1386	14345.3	-		22.2219	11615.1	22.1928	7439.2	22.2784	61479.1	22.2267	50592.4	22.1647	79312.6	22.0795	66121.5	22.2645	397556	22.2051	565061	22.168	483509	22.2389	390810	22.2142	2.47573e+06	22.0922	1.71596e+06	22.2168	1.90953e+06	22.1864	1.76421e+06	22.1941	10293617	22.3652
BSA	436.914	HKPKATEEQLK	28.2	3	8	11.2476	-		-		-		-		-		-		-		-		-		-		-		-		-		-		-		-		11.303	5964.33	11.2293	4577.83	11.1738	5186.76	11.0973	4808.14	11.379	40023.6	11.2544
BSA	443.711	DDSPDLPK	27.7	2	24	20.6316	20.8225	22589.6	20.7785	19994.2	20.7899	14020.7	20.6685	14075.6	20.496	57371.8	20.4353	67131.9	20.6706	47636.2	20.5752	70151.9	20.6431	353868	20.5635	296123	20.5073	364327	20.6285	322562	20.8434	951662	20.6128	1.79687e+06	20.6185	2.02859e+06	20.5903	1.22448e+06	20.6601	9334546	20.4803	7.85585e+06	20.5287	8137461	20.5231	5975769	20.7848	44379808	20.7267
BSA	450.236	LCVLHEK	31.81	2	24	21.0092	21.2256	51191.1	21.1758	47027.3	21.1388	34379.7	21.1196	20692.8	21.0292	158234	21.0158	107500	21.0992	204533	20.8431	142616	21.0727	477333	20.9139	592801	20.956	461793	20.941	560412	21.3161	2.85793e+06	21.0394	1.84871e+06	20.9247	3373065	21.0499	1.89979e+06	21.0413	11024010	20.8215	9218784	20.9601	9462452	20.9178	9146624	21.0151	41074896	21.0001
BSA	453.258	LSQKFPK	40.11	2	12	20.2358	-		-		-		-		-		-		-		-		-		-		-		-		20.1791	19589.8	20.1264	16431.4	20.3036	19157.2	20.3261	23363.5	20.3128	172906	20.1399	130109	20.2248	155529	20.1751	156773	20.4151	413610	20.0968
BSA	461.737	IETMREK	30.29	2	8	10.9987	-		-		-		-		-		-		-		-		-		-		-		-		-		-		-		-		11.0762	13354.9	10.9915	16421.5	10.924	8938.92	10.8632	16212.1	11.1081	67019.2	10.9814
BSA	461.748	AEFVEVTK	54.89	2	24	22.0055	22.2277	215682	22.0367	236281	22.182	229098	22.1165	159198	21.9732	842932	21.909	772194	22.0549	647041	21.9793	608679	22.0704	2.91455e+06	21.9693	3.12277e+06	21.953	3.16887e+06	21.9158	3.37464e+06	22.0594	13041827	21.9983	14027190	22.0087	15618649	22.0299	14192565	21.9748	69779168	21.8625	61170316	21.9411	53138828	21.9054	46471580	21.9798	220357184	22.0726
BSA	464.25	YLYEIAR	29.33	2	24	23.6464	23.8397	192016	23.8214	208886	23.8145	141592	23.7701	101127	23.5956	897812	23.7158	414073	23.6662	361451	23.6629	456324	23.5909	2.56017e+06	23.6906	2.32707e+06	23.7244	1.74973e+06	23.6792	2.03099e+06	23.642	9826284	23.5864	10086941	23.5202	6.79927e+06	23.5613	7.11526e+06	23.6242	58414248	23.6583	32940498	23.5588	37762308	23.6242	58414248	23.4319	159924272	23.6663
BSA	474.231	SLHTLFGDELCK	70.81	3	24	25.9664	26.1744	418829	26.1643	169897	26.0925	85002.4	26.1944	81089.9	25.9494	552115	26.0734	269793	26.0269	233472	26.0748	211293	25.9362	1.12293e+06	25.9556	1.13087e+06	25.9175	803063	25.9177	723640	25.8982	5223493	25.8482	4429212	26.0752	4.67998e+06	25.9195	3.79761e+06	25.9715	24445222	25.8219	16845196	25.7927	17642102	25.8789	21334260	25.8575	138266736	25.8659
BSA	477.699	LKECCDK	25.9	2	6	12.0307	-		-		-		-		-		-		-		-		-		-		-		-		-		-		-		-		12.0338	6369.77	-		11.9407	9556.52	-		12.0938	28867.3	12.037
BSA	479.239	LCVLHEK	31.81	2	24	22.5454	22.7802	47356	22.7145	32250.9	22.6919	22282.9	22.7904	13671.7	22.5291	38626.5	22.5883	27758.4	22.3502	20168.7	22.5826	36858.3	22.6287	39800	22.4886	28479.9	22.4708	26403.2	22.4547	21558.2	22.5631	280442	22.5048	147187	22.4694	152196	22.4994	160676	22.5448	909940	22.4288	1.12639e+06	22.4628	1.22947e+06	22.4823	831309	22.5462	3.2421e+06	22.5837
BSA	480.609	RHPEYAVSVLLR	58.91	3	24	23.6127	23.9276	276809	23.9095	139607	23.8585	119980	23.7265	56820.9	23.5538	444308	23.7609	137542	23.6662	78740.7	23.6629	106102	23.5492	632955	23.6464	513002	23.7244	391179	23.6792	468346	23.599	2.89255e+06	23.5011	2.49057e+06	23.4328	1.30351e+06	23.5185	1.42919e+06	23.5836	13602039	23.5217	16940970	23.6147	7.25832e+06	23.54	6.65384e+06	23.2795	122900368	23.5955
BSA	482.214	YICDNQDTISSK	55.33	3	16	20.4792	-		-		-		-		-		-		-		-		20.4662	16627.8	21.4021	10068.1	20.4171	7814.37	20.2842	7897.29	20.472	21580.1	20.4798	50680.7	20.4411	45520.1	20.4156	47526.5	20.4431	295612	20.2672	257971	20.4027	464576	20.3061	256699	20.6264	1.31699e+06	20.3844
BSA	484.894	SLHTLFGDELCK	70.81	3	12	26.5822	-		-		-		-		-		-		-		-		-		-		-		-		26.6125	8902.78	26.5453	11537.6	26.6567	6088.01	26.5484	5148.78	26.6019	37510.2	26.551	39800.5	26.5871	32667.6	26.5168	43751.2	26.5657	549608	26.5714
BSA	487.733	DLGEEHFK	47.55	2	24	20.9116	21.1387	24967.5	21.0443	26567.9	21.01	22615	20.9897	11743.9	20.8961	44240.1	20.8825	35241.9	21.0165	93213.8	20.7542	110737	20.9423	329438	20.8268	447423	20.8289	226711	20.8542	400066	21.2269	1.32194e+06	20.8774	1.53751e+06	20.8382	2.27917e+06	20.9769	1208221	20.9148	7753145	20.7368	8.08625e+06	20.8306	5.0949e+06	20.7898	5.79602e+06	20.9377	40918104	20.9242
BSA	487.774	ATEEQLK	34.78	2	4	12.4158	-		-		-		-		-		-		-		-		-		-		-		-		-		-		-		-		-		-		-		-		12.3768	25502.1	12.6542
BSA	488.863	TCVADESHAGCEK	25.65	3	8	17.5821	-		-		-		-		-		-		-		-		-		-		-		-		-		-		-		-		18.1868	20737.4	17.7374	10006.8	16.7542	5487.45	17.0479	4575.43	18.0652	65819	17.533
BSA	489.19	TCVADESHAGCEK	25.65	3	24	18.4181	18.9491	119810	18.8779	95479.6	18.7379	69005.4	18.6632	84732.1	18.347	272587	18.139	165039	18.3132	220876	17.9751	161956	18.4945	1.33649e+06	17.9957	729238	18.4794	1.03033e+06	18.6052	1.61622e+06	18.5034	7857923	18.126	4.94833e+06	18.5835	7.20623e+06	18.6434	6056759	18.6446	27064188	18.3473	20826788	17.9703	17224842	18.067	16017139	18.5584	91612296	18.209
BSA	490.231	VTKCCTESLVNR	28.96	3	12	20.7318	-		-		-		-		-		-		-		-		-		-		-		-		20.9911	11973	20.7441	16508.6	20.7049	16103.4	20.7271	9750.76	20.7446	108094	20.5651	109322	20.6547	93408.2	20.6107	77395.8	20.8638	830370	20.8108
BSA	490.75	AEFVEVTK	54.89	2	16	23.0127	-		-		-		-		-		-		-		-		23.0736	7668.33	23.0829	10957	22.0358	13709.4	23.1051	10303.9	23.0886	38467.6	23.0874	36954.2	23.012	42351.3	23.0494	33409.7	23.0924	259459	23.0854	222763	22.9752	194482	22.9888	252594	23.1176	1.28061e+06	23.1769
BSA	490.75	AEFVEVTK	54.89	2	20	23.3098	-		-		-		-		23.3442	10490.4	23.2545	6195.54	23.1982	7495.44	23.3051	13384.2	23.3339	97877.5	23.3875	47814.1	23.3275	62138.2	23.3688	47328.7	23.3431	315018	23.3365	299399	23.2194	378784	23.2569	236578	23.3404	1465611	23.3273	1.49899e+06	23.2725	1.33437e+06	23.2396	1.14112e+06	23.2488	5302289	23.4526
BSA	493.22	VLASSAR	26.5	2	17	20.2166	-		-		-		-		-		20.1022	9679.5	-		-		20.3304	38910.7	20.1574	22774.9	20.1966	43213.4	20.2028	19763.4	20.225	154545	20.1264	115180	20.2572	134908	20.2792	161118	20.2705	886264	20.1399	902326	20.2248	1.24032e+06	20.1751	849890	20.3707	3670144	20.1363
BSA	493.253	YLYEIAR	29.33	2	18	24.8485	-		-		-		-		24.8313	11010	24.9795	10715.3	-		-		24.8707	38896	24.9924	42575.3	24.8139	39825.2	24.8171	31419.3	24.7967	255884	24.8505	159909	24.8388	330636	24.7967	255884	24.8755	1.10704e+06	24.7599	1.2571e+06	24.8721	1.46376e+06	24.8509	1.00295e+06	24.8121	7.92103e+06	24.8763
BSA	493.566	SLHTLFGDELCK	70.81	3	15	27.1966	-		-		-		-		-		-		-		-		27.359	14128.7	27.2701	8749.39	27.1355	13389	-		27.1513	50202.9	27.1347	47149.4	27.2577	37050.7	27.1569	28967.9	27.1579	355514	27.162	311471	27.2	294477	27.2099	291352	27.2061	2.81448e+06	27.2109
BSA	493.937	LGEYGFQNALIVR	90.12	3	16	26.921	-		-		-		-		-		-		-		-		27.1403	13632.7	26.9616	15398	26.9107	13805.6	26.8787	9724.44	26.9063	108534	26.8188	76828.7	26.945	67968.3	26.88	55004.6	26.97	421096	26.8775	711677	26.9162	466067	26.9425	398841	26.9069	7.39229e+06	26.8702
BSA	494.522	TCVADESHAGCEK	25.65	3	10	17.17	-		-		-		-		-		-		-		-		-		-		-		-		17.6131	9297.64	-		17.2573	6634.42	-		17.4886	34451.5	16.8942	31565.3	15.4831	19072.6	15.5791	21389.8	18.6007	444611	18.2398
BSA	494.522	TCVADESHAGCEK	25.65	3	12	17.7395	-		-		-		-		-		-		-		-		-		-		-		-		18.1719	40534.3	17.1897	16829.6	18.0815	28982.9	18.0404	28531.2	18.1868	158899	17.7374	108975	16.9955	49088.4	17.1697	52642.3	18.0894	488874	17.5815
BSA	494.522	TCVADESHAGCEK	25.65	3	12	18.0188	-		-		-		-		-		-		-		-		-		-		-		-		18.5034	44901	18.126	34318.9	18.5385	47518.2	18.5671	49738.6	18.6161	176528	18.3107	143616	17.9852	64426.3	18.067	188980	17.333	139402	16.4806
BSA	499.3	QTALVELLK	62.19	2	16	26.544	-		-		-		-		-		-		-		-		26.6655	7659.91	26.5297	9923.74	26.5405	8043.16	26.5036	9557.61	26.5919	38820.1	26.5453	51318.8	26.6103	51283.3	26.529	34714.9	26.5569	457976	26.4604	428546	26.5413	365307	26.5168	302014	26.4825	4.69847e+06	26.4877
BSA	499.944	RHPEYAVSVLLR	58.91	3	16	24.7028	-		-		-		-		-		-		-		-		24.7796	12053.4	24.9029	9801.87	24.6782	12816.1	24.6341	5347.41	24.6176	58489.3	24.6629	62806.7	24.6705	35527.3	24.6537	34396.3	24.7442	265969	24.6751	331125	24.7862	229817	24.7204	337674	24.6507	3.11367e+06	24.7188
BSA	501.795	LVVSTQTALA	47.51	2	24	24.3084	24.5079	110489	24.4588	63218.4	24.4061	41702.6	24.3767	46520.8	24.352	278553	24.4027	187248	24.2935	229262	24.2616	156009	24.3467	1.11223e+06	24.3791	757091	24.3842	987634	24.3319	892137	24.2284	4787551	24.3213	3.81047e+06	24.256	4.59078e+06	24.2565	3.52615e+06	24.2247	15793159	24.1602	16291324	24.2713	15947002	24.2969	14414398	24.2214	84788584	24.1796
BSA	502.287	LVVSTQTALA	47.51	2	20	24.7284	-		-		-		-		24.7416	12765.2	24.8448	11637.4	24.7405	6360.19	24.7812	7876.21	24.7796	71107.8	24.7249	58933.6	24.679	41851.6	24.8575	68695.2	24.6639	281444	24.7083	331800	24.6705	213932	24.6537	228594	24.7442	1.23644e+06	24.6751	1.41919e+06	24.7414	1.10917e+06	24.7204	1.39428e+06	24.6921	7.84867e+06	24.7577
BSA	507.813	QTALVELLK	62.19	2	17	26.2762	-		-		-		-		26.2875	12244.8	-		-		-		26.3852	28453.3	26.2786	27444	26.2841	29673.1	26.2665	26964.4	26.2649	150641	26.2358	124516	26.3914	130416	26.234	116891	26.2831	930870	26.2291	780043	26.2246	783988	26.246	637338	26.2693	9370993	26.2337
BSA	508.305	QTALVELLK	62.19	2	17	27.0539	-		-		-		-		27.102	8426.29	-		-		-		27.2414	27008	27.1022	20287.7	27.0353	19942.7	27.009	20600.5	27.049	125600	26.9996	97722.9	27.0839	85796.8	27.0145	96846.5	27.0639	1.20488e+06	27.017	862177	27.0565	738334	27.0784	539638	26.99	6.47495e+06	27.0375
BSA	508.526	TCVADESHAGCEK	25.65	3	12	18.907	-		-		-		-		-		-		-		-		-		-		-		-		18.928	10683.9	18.7294	10426.4	18.9798	8864.11	19.0182	5707.44	19.0159	47734.9	18.8581	43568	18.657	32841	18.8206	38550.3	19.0997	317340	18.8589
BSA	508.526	TCVADESHAGCEK	25.65	3	13	19.1879	-		-		-		-		-		-		-		-		19.2284	5833.05	-		-		-		19.1779	32912.8	19.0534	16723.2	19.2319	24357.9	19.2622	22831.2	19.2955	133751	19.1524	98750.6	19.018	135597	19.0932	121835	19.3478	778419	19.1156
BSA	508.526	TCVADESHAGCEK	25.65	3	14	19.4944	-		-		-		-		-		-		-		-		19.4523	12338.9	-		19.5497	9799.18	-		19.456	48321.6	19.4407	47987.3	19.5486	36795.9	19.6188	55728.3	19.5625	239803	19.4676	286717	19.2899	292119	19.3727	299002	19.6026	1.68219e+06	19.4982
BSA	512.255	LKECCDKPLLEK	69.01	3	23	21.4286	21.63	98879.3	21.4824	68002.3	21.6228	36518.4	-		21.4589	295709	21.4488	311800	21.3608	227914	21.3732	133499	21.4367	1.86622e+06	21.3594	1.25196e+06	21.3466	1.53172e+06	21.3477	879884	21.6121	10166797	21.5085	8130042	21.2782	3.66324e+06	21.4382	6.92938e+06	21.4118	34756164	21.2392	35142352	21.3647	35339820	21.3326	41641340	21.6024	186653488	21.5277
BSA	514.273	LCVLHEKTPVSEK		3	12	21.7042	-		-		-		-		-		-		-		-		-		-		-		-		21.7684	10552.6	21.7069	10619.3	21.757	6667.8	21.7355	11954.9	21.6562	75545.5	21.615	77012.5	21.6974	69062	21.6157	50344.4	21.7987	624918	21.7355
BSA	518.232	NECFLSHK	26.21	2	24	21.1719	21.0498	29796	21.0004	31810.1	20.9222	34602	20.8999	26655.3	20.8961	15251.9	20.7908	11139.2	21.0165	35293.2	20.7121	50652.7	21.356	14110.4	21.2282	9821.85	21.2634	10917	21.2142	8732.08	21.5397	78429.8	21.3844	62715.3	21.1933	53951.3	21.3561	83829.1	21.3017	406196	21.1242	288933	21.252	406851	21.2221	350639	21.4794	1.29508e+06	21.4093
BSA	519.217	DDPHACYSTVFDK	31.77	3	21	23.895	-		-		24.0332	8141.44	-		23.8032	13555.4	23.9863	16107.8	24.0457	12140.6	23.9211	9800.28	23.8612	70037.5	23.9591	52465.2	24.0404	61835.1	23.9473	61773.3	23.8499	457404	23.7922	394336	23.9218	293694	23.8714	326957	23.8168	2.37099e+06	23.7521	2.20134e+06	23.9138	2.49275e+06	23.8824	2.1091e+06	23.8706	8991732	23.8473
BSA	523.561	DDPHACYSTVFDK	31.77	3	9	23.8056	-		-		-		-		-		-		-		-		-		-		-		-		23.8142	99482.2	-		-		-		23.7856	414852	23.7178	475649	23.9138	392373	23.8448	358669	23.796	1.59819e+06	23.8473
BSA	526.703	QNCDQFEK	27.1	2	24	21.9811	22.1528	31247.1	21.9974	38687.5	22.1402	39881.1	22.0348	23547	21.934	207851	21.8703	199358	21.9757	121060	21.9366	139166	22.028	661609	21.9274	875945	21.9112	588737	21.9158	641269	22.0594	2.68919e+06	21.9983	2.38931e+06	21.9699	3.72608e+06	21.9914	2.25309e+06	21.9408	10854004	21.8625	12829107	21.9411	12246187	21.8656	10705698	22.0472	25294460	22.0726
BSA	531.59	LKECCDKPLLEK	69.01	3	21	22.3099	22.4323	7652.33	-		-		-		22.2689	11020.7	22.2561	9396.31	22.3095	9937.13	22.281	5799.35	22.3658	60365.6	22.314	54463.7	22.253	75207	22.2098	53020.9	22.3947	468373	22.2913	413224	22.2531	372320	22.3279	391609	22.295	2.10609e+06	22.2172	1.91511e+06	22.2998	2133575	22.3144	1574844	22.3112	7363700	22.4439
BSA	535.216	QNCDQFEK	27.1	2	16	19.5573	-		-		-		-		-		-		-		-		19.5669	28157	19.4668	25415.1	19.5955	30003	19.6308	32239.1	19.5876	187598	19.4859	168814	19.5919	146920	19.6607	145786	19.6844	805011	19.5078	966259	19.3325	1.06726e+06	19.4166	1.04851e+06	19.6756	6714986	19.538
BSA	535.708	QNCDQFEK	27.1	2	20	19.9256	-		-		-		-		19.9123	7395.68	19.8901	8713.41	19.8805	9000.65	19.8311	10931.6	19.9739	41251	19.8051	55391.2	19.9784	61842.8	19.9829	69531.2	19.963	275336	19.8205	395801	19.941	260481	20.0562	241172	20.0566	1.39133e+06	19.8765	1.1318e+06	19.8218	1.1145e+06	19.8769	982571	20.0363	8424924	19.8955
BSA	536.2	QNCDQFEK	27.1	2	14	20.4091	-		-		-		-		-		-		-		-		20.4228	6886.04	20.3391	7659.8	-		-		20.4263	22852.6	20.3894	21927.7	20.4411	26475.5	20.4605	30645.7	20.4431	172148	20.3111	179526	20.3599	222841	20.3061	168093	20.584	892505	20.3844
BSA	537.25	SHCIAEVEK	55.99	2	21	19.6201	19.823	19726.6	-		-		-		19.4983	39252.4	19.6528	32409.4	19.5278	34646.7	19.5427	32965.3	19.6084	310879	19.552	253779	19.6729	217226	19.6749	256744	19.6212	1.37592e+06	19.5727	1.51286e+06	19.6798	1.40071e+06	19.7505	1.40634e+06	19.7214	8855177	19.5816	7858304	19.4136	7.10407e+06	19.5396	6.26745e+06	19.7137	52435284	19.617
BSA	547.317	KVPQVSTPTLVEVSR	84.59	3	24	23.3541	23.4921	282424	23.5124	107746	23.5071	87091.5	23.4193	111956	23.3869	478687	23.2101	157753	23.1982	152929	23.3912	139241	23.3339	1.5943e+06	23.4739	1.06462e+06	23.4111	572468	23.4542	673751	23.3431	4967956	23.3365	5123488	23.1782	4.25345e+06	23.2569	3.61543e+06	23.3404	20224070	23.3707	27506448	23.3707	27506448	23.3404	20224070	23.1487	355024352	23.4526
BSA	547.645	KVPQVSTPTLVEVSR	84.59	3	23	23.5989	23.7948	17020.4	23.8214	15043.3	23.7691	6916.1	-		23.5538	51526.8	23.7609	10724.1	23.6227	14953	23.6173	14186.7	23.5492	123449	23.6464	123756	23.6799	84663.9	23.6792	92188.3	23.599	791775	23.5011	746186	23.4328	353726	23.4738	301617	23.5836	5115576	23.5217	5.85654e+06	23.6583	3.20883e+06	23.5837	2.37376e+06	23.312	33667356	23.6663
BSA	553.247	QEPERNECFLSHK	45.72	3	20	22.4305	22.5621	6450.73	-		-		-		22.3536	17580.5	-		22.3932	15101.1	22.4035	12375.7	22.4513	115008	22.4448	90899.3	22.3825	74768.2	22.3787	39621.3	22.4782	686924	22.417	458888	22.3812	345819	22.4124	362890	22.4597	2.18082e+06	22.3874	2.45401e+06	22.4219	3.05745e+06	22.4405	1.91489e+06	22.4681	9144654	22.518
BSA	554.753	EACFAVEGPK	33.91	2	22	22.8996	23.028	8197.09	22.9614	12527	-		-		22.7414	14331.6	22.8408	29201	22.8668	25174.2	22.7861	14844.8	22.9148	124930	22.9195	96165.8	22.9511	88678.8	22.9404	96282.8	22.8825	726387	22.933	603322	22.9004	437737	22.8867	419248	22.9004	3.53e+06	22.8873	2398775	22.8103	2.74793e+06	22.8478	3.40677e+06	22.9783	13612734	22.9434
BSA	564.985	AEFVEVTKLVTDLTK	40.24	3	4	29.0286	-		-		-		-		-		-		-		-		-		-		-		-		-		-		-		-		-		-		-		-		29.0852	86146.5	29.0139
BSA	566.253	SHCIAEVEK	55.99	2	4	20.4423	-		-		-		-		-		-		-		-		-		-		-		-		-		-		-		-		-		20.2672	19438.7	-		-		20.8638	1.32422e+06	20.3335
BSA	566.253	SHCIAEVEK	55.99	2	12	20.7425	-		-		-		-		-		-		-		-		-		-		-		-		21.0372	16259.7	20.7441	31056.1	20.7049	27367.2	20.7271	14663	20.7446	218388	20.5651	161705	20.6547	135020	20.6107	108453	20.8638	1.32422e+06	20.8508
BSA	570.737	CCTESLVNR	44.84	2	24	22.068	22.2697	135525	22.0768	144805	22.182	178021	22.1165	91888.9	22.0153	626784	21.9514	559438	22.0549	546253	22.0194	453066	22.1118	2704302	22.0121	3.28167e+06	21.9923	2411813	21.9549	2.50133e+06	22.1407	9268980	22.0816	9307083	22.0501	11555120	22.0688	9118328	22.0557	45531176	21.9345	47076712	22.0559	39747496	21.982	34224924	22.1207	175249360	22.2145
BSA	571.229	CCTESLVNR	44.84	2	19	22.4321	22.5621	8766.59	-		-		-		22.3536	20713.4	22.3742	21492	-		-		22.4513	183367	22.4017	107469	22.3825	105166	22.3787	60708.7	22.4782	659237	22.417	540188	22.3812	520919	22.4556	383024	22.4174	2.5881e+06	22.3447	2628334	22.4219	3138755	22.3977	2.59496e+06	22.5462	10853015	22.5499
BSA	571.861	KQTALVELLK	51.97	2	18	24.2708	24.6381	28402	-		-		-		24.352	75557.4	-		-		-		24.3902	214404	24.4219	176029	24.3842	226144	24.3319	156141	24.2284	1.06407e+06	24.2776	927385	24.2149	1.0567e+06	24.2144	998259	24.1844	7.92066e+06	24.1194	5852004	24.2304	7105966	24.2969	6569000	24.1509	78354648	24.0676
BSA	572.353	KQTALVELLK	51.97	2	15	24.8856	-		-		-		-		-		-		-		-		24.9595	13648.1	25.0357	14330.9	24.8589	12326.2	-		24.8404	79915.3	24.8388	143198	24.9408	41705.9	24.8336	73051.3	24.9179	632690	24.8462	548547	24.913	830288	24.8914	529521	24.8121	5.72413e+06	24.8763
BSA	578.734	CCTESLVNR	44.84	2	19	22.0362	-		-		-		-		22.0558	7549.15	22.0376	7818.76	22.0968	8633.77	-		22.1551	45164.8	22.0121	33170.1	22.0358	32044	22.0367	42251.2	22.1832	160800	22.124	146232	22.0901	189923	22.154	130882	22.1342	365252	21.9766	363107	21.9778	303194	22.0653	310512	21.9498	1.13012e+06	21.9262
BSA	579.724	CCTKPESER	42.91	2	10	12.1798	-		-		-		-		-		-		-		-		-		-		-		-		12.2859	10183.9	12.1384	25654.9	-		-		12.1968	47995.8	12.1447	56115.3	12.1341	81015.4	12.0675	47527	12.2181	610333	12.2088
BSA	582.319	LVNELTEFAK	34.6	2	24	25.3099	25.5585	367200	25.4615	170412	25.4254	191913	25.3657	102909	25.3215	601186	25.3734	528639	25.4105	272181	25.3835	243544	25.3102	1590802	25.3469	2080340	25.2612	977261	25.3362	1.06831e+06	25.2042	7.87607e+06	25.2431	8.12417e+06	25.4198	5053708	25.2384	4620741	25.2535	39843080	25.2908	27707196	25.2065	37269816	25.1975	30768348	25.2196	221800656	25.1953
BSA	582.811	LVNELTEFAK	34.6	2	18	25.1086	-		-		-		-		25.1391	13290.5	25.1933	11375.6	-		-		25.1339	53080.5	25.208	56187	25.0782	39108.7	25.1532	36967.2	25.066	279611	25.0612	273610	25.2068	219589	25.0507	190955	25.1254	2.10609e+06	25.0677	1.43887e+06	25.078	1.78993e+06	25.0643	1.53271e+06	25.0929	9339278	25.0706
BSA	584.734	CCTKPESER	42.91	2	20	12.154	-		-		-		-		12.1522	18154.7	12.0733	24415.3	12.1336	20727.8	12.0741	18299.4	12.154	121986	12.1171	132658	12.1248	121627	12.1875	103461	12.2859	645598	12.1384	1.10787e+06	12.174	628881	12.1746	651870	12.1968	4.4092e+06	12.1447	4362718	12.1341	6628528	12.0675	4403976	12.2181	36787156	12.1662
BSA	584.876	ECCHGDLLECADDR	47.56	3	21	23.7583	23.9724	12211	-		-		-		23.682	28095.8	23.8497	11152.9	23.8738	8360.1	23.7521	9934.09	23.7249	61800.1	23.8249	57245.9	23.8588	46947.9	23.8123	70725	23.7288	477506	23.6708	412586	23.744	211682	23.6956	262140	23.7094	3442159	23.6797	2688020	23.7891	1836234	23.7589	2.37569e+06	23.6776	9434391	23.7789
BSA	585.858	KQTALVELLK	51.97	2	13	26.4782	-		-		-		-		-		-		-		-		26.5837	3466.55	-		-		-		26.4963	8627.97	26.4526	8089.99	26.5634	8243.47	26.4496	7526.21	26.4672	57386.3	26.4159	79406.4	26.452	70819.4	26.4273	51268.3	26.4402	787265	26.447
BSA	590.316	LVNELTEFAK	34.6	2	8	26.0506	-		-		-		-		-		-		-		-		-		-		-		-		-		-		-		-		26.1017	50190.2	26.0006	36450.1	26.0087	34986.2	26.0136	34633.2	26.0619	399271	26.0668
BSA	592.866	KQTALVELLK	51.97	2	24	26.4113	26.4974	28035.4	26.4826	21474.9	26.3502	16423.2	26.5383	12645.7	26.2518	26678	26.4034	20788.2	26.3272	17587.3	26.3469	11881.7	26.3387	19508.7	26.2436	17927.4	26.2647	18201	26.2454	13116.4	26.2111	16296.3	26.2138	15824.2	26.1788	11090	26.3914	8560.55	26.65	8143.76	26.5053	10718	26.5871	7317.5	26.5634	7836.08	26.5657	159396	26.5281
BSA	592.872	KQTALVELLK	51.97	2	8	26.5065	-		-		-		-		-		-		-		-		-		-		-		-		-		-		-		-		26.4222	11287.6	26.5053	10718	26.5871	7317.5	26.3822	12676.8	26.5657	159396	26.404
BSA	593.364	KQTALVELLK	51.97	2	15	26.3496	26.4974	7536.94	-		-		-		26.2326	7457.86	-		-		-		26.3387	6799.61	-		-		-		26.3399	12136.3	26.3561	6687.31	26.4675	10442.1	26.32	6787.93	26.3292	80743.6	26.276	61673.6	26.3125	57582.3	26.3347	63055.1	26.3574	932534	26.3214
BSA	597.305	DTHKSEIAHR	52.65	2	9	10.9155	-		-		-		-		-		-		-		-		-		-		-		-		-		-		-		10.8867	11342.8	11.0044	44748	10.9115	44908.4	10.8304	43465.9	10.7864	49888	11.0457	239144	10.9072
BSA	598.731	CCTKPESER	42.91	2	8	17.4394	-		-		-		-		-		-		-		-		-		-		-		-		-		-		-		-		18.06	11074.9	17.5345	6977.69	16.7054	5107.7	16.792	3554.75	17.9584	62536.8	17.3278
BSA	599.61	DDPHACYSTVFDKLK	33.1	3	12	25.3449	-		-		-		-		-		-		-		-		-		-		-		-		25.2907	16666.5	25.3304	11704.8	25.5125	8129.2	25.337	8263.43	25.2946	83201.6	25.3782	92183.1	25.2473	83456.2	25.2817	57588	25.3668	1.2014e+06	25.3664
BSA	600.864	KQTALVELLK	51.97	2	13	25.8323	-		-		-		-		-		-		-		-		25.8881	6604.32	-		-		-		25.8534	45035.1	25.8007	54794.4	25.9784	33229.2	25.826	31144.1	25.8856	366689	25.7795	332907	25.7471	210443	25.7892	236290	25.7794	3.43509e+06	25.8255
BSA	611.322	LVNELTEFAK	34.6	2	10	26.4617	-		-		-		-		-		-		-		-		-		-		-		-		26.4507	9304.82	26.4526	8871.83	-		-		26.4672	63138.3	26.4159	69372.1	26.452	75818.9	26.4273	59379.8	26.4825	807122	26.447
BSA	611.322	LVNELTEFAK	34.6	2	16	26.787	-		-		-		-		-		-		-		-		26.9318	14970.2	26.7989	10452.7	26.7765	11857.8	26.7357	11437.2	26.7669	89358.2	26.7255	91441.1	26.8523	58684	26.7378	57720.7	26.8352	575231	26.7415	573778	26.7782	418540	26.7587	477714	26.7829	5120104	26.7454
BSA	613.737	CCTKPESER	42.91	2	8	13.4706	-		-		-		-		-		-		-		-		-		-		-		-		-		-		-		-		13.9264	16789.2	13.4934	13256.3	12.9347	20747.9	12.9985	18098.7	13.9207	97971.3	13.3055
BSA	625.314	FKDLGEEHFK	31.76	2	20	21.3083	21.5405	17349	-		-		-		21.3698	30930.3	21.3674	20236.4	21.2333	14516.2	-		21.356	113544	21.272	81266.8	21.3033	66157.9	21.2142	31880.5	21.5809	869150	21.4689	691293	21.1513	317375	21.3561	502558	21.3017	3.10717e+06	21.1242	2.29816e+06	21.2923	2950053	21.2583	3.10805e+06	21.3794	7.55664e+06	21.4093
BSA	626.307	DTHKSEIAHR	52.65	2	4	11.4024	-		-		-		-		-		-		-		-		-		-		-		-		-		-		-		-		-		-		-		-		11.5687	14297.9	11.3731
BSA	627.973	RPCFSALTPDETYVPK	45.3	3	12	23.7167	-		-		-		-		-		-		-		-		-		-		-		-		23.599	37658.1	23.5428	30986.3	23.5631	10951.4	25.337	30117.7	23.6242	235716	23.5588	230525	23.7442	153456	23.6678	83449.5	23.3501	2.02706e+06	23.6663
BSA	627.973	RPCFSALTPDETYVPK	45.3	3	24	25.0238	25.247	49429.3	25.1513	24147.9	25.2004	12510.5	25.0869	8000.26	24.9575	54591.3	25.1096	61266.8	25.0882	32462.7	25.1088	38966.4	25.0033	305052	25.0778	286237	24.8589	172596	25.0286	126493	24.9298	962498	24.9241	1.06496e+06	25.1226	781352	24.919	931094	25.0405	7685612	24.9776	4865837	24.9555	7.56809e+06	24.9765	5356786	24.9696	40244420	24.9514
BSA	634.956	NECFLSHKDDSPDLPK	31.53	3	16	22.7604	22.862	7436.79	-		-		-		22.6156	9486.1	-		-		-		22.7495	29593.1	22.7937	28943.2	-		-		22.6863	244514	22.8109	147600	22.777	177493	22.716	135842	22.7922	1.85995e+06	22.8051	1.81907e+06	22.6254	1.56707e+06	22.7355	1.45923e+06	22.8443	17298296	22.7315
BSA	642.359	HPEYAVSVLLR	39.71	2	12	24.7032	-		-		-		-		-		-		-		-		-		-		-		-		24.6639	19636.3	24.7083	20968.3	24.7185	12319.1	24.7019	13589.1	24.7442	152868	24.6751	151668	24.7862	133993	24.7204	111339	24.6507	1.68529e+06	24.7188
BSA	644.255	CCAADDKEACFAVEGPK	76.73	3	21	23.4846	23.6184	17934.4	-		-		-		23.4744	20673.6	23.5097	9202.5	23.4173	7827.56	23.5274	9914.71	23.4603	106312	23.5583	110843	23.5884	58367.4	23.589	49817	23.4707	452666	23.4584	590448	23.3881	400545	23.3843	298421	23.5039	5.01796e+06	23.4831	4796307	23.5288	2.54077e+06	23.4547	2.30848e+06	23.312	24853598	23.5955
BSA	647.289	ECCDKPLLEK	47.11	2	17	21.596	-		-		-		-		-		21.4061	14128.7	-		-		21.356	12258.1	21.3594	9796	21.3466	7333.77	21.3042	6342.83	21.8085	29454.3	21.7069	20292	21.6681	9178.94	21.7355	18601.5	21.6562	108519	21.572	93037.7	21.6542	75721.1	21.6157	80866.5	21.8407	823358	21.7766
BSA	653.362	HLVDEPQNLIK	45.63	2	24	22.943	23.0678	282415	22.9999	204100	23.1666	235290	23.1245	98355.2	22.9115	238171	22.8745	632834	22.9034	398607	22.8277	322899	22.9468	1.6014e+06	22.9566	1.51447e+06	22.9901	1.851e+06	22.981	1.16232e+06	22.8825	8.11288e+06	22.9724	9669152	22.93	9326001	22.9243	6.48318e+06	22.9004	48667644	22.9588	39882000	22.7778	40288164	22.8478	62216356	22.9501	312657504	22.835
BSA	653.854	HLVDEPQNLIK	45.63	2	22	23.312	23.4921	63917.8	23.5124	19938	-		-		23.3869	74584.1	23.2101	22331.5	23.1982	16974.6	23.3051	20435.1	23.3339	217610	23.4301	136924	23.3275	116367	23.4111	162037	23.2996	802751	23.2938	980907	23.1782	801620	23.2176	626762	23.3404	5.7681e+06	23.3707	5121128	23.2725	4.84116e+06	23.1559	3.91057e+06	23.1487	73515272	23.411
BSA	654.317	FKDLGEEHFK	31.76	2	12	22.225	-		-		-		-		-		-		-		-		-		-		-		-		22.3084	12914.6	22.2051	24193.9	22.168	19835.7	22.2389	14837.9	22.2142	104370	22.0922	90377.6	22.2168	102877	22.1864	76341.4	22.1941	603852	22.3652
BSA	654.346	HLVDEPQNLIK	45.63	2	14	23.9284	-		-		-		-		-		-		-		-		-		-		24.1274	10297.1	24.031	10572.9	23.9322	39605.9	23.7922	28069.7	24.0077	28764.4	23.9569	28308.7	23.8565	266432	23.7903	226279	23.9854	214730	23.9623	184475	23.9127	2.05414e+06	23.8803
BSA	674.322	LKPDPNTLCDEFKADEK	61.12	3	21	24.0549	24.2977	31400.1	24.2503	10281.6	-		-		24.2665	7160.71	24.1035	11749.9	24.0845	22867.9	-		24.2659	42097.1	24.1654	23486.3	24.2166	41724.4	24.0745	29158.4	23.9322	237401	23.8363	117337	24.0509	232119	24.0013	126505	23.898	1.33931e+06	23.7903	895673	24.0293	1.3617e+06	24.0468	788121	24.0365	14415029	23.8803
BSA	682.364	HLVDEPQNLIK	45.63	2	12	23.7598	-		-		-		-		-		-		-		-		-		-		-		-		23.7724	25485.2	23.6708	29458.6	23.8341	17562.6	23.7837	10933.8	23.7468	187557	23.6797	273751	23.8761	158244	23.8017	146670	23.7198	920603	23.8147
BSA	682.364	HLVDEPQNLIK	45.63	2	13	23.9669	-		-		-		-		-		-		-		-		23.8158	3279.64	-		-		-		23.9761	34272.4	23.8812	14487.9	24.0509	31306	24.0013	18566.2	23.9392	215106	23.8728	183143	24.0293	200576	24.0468	171303	23.9933	1.25278e+06	23.9542
BSA	693.658	LKPDPNTLCDEFKADEK	61.12	3	12	25.0626	-		-		-		-		-		-		-		-		-		-		-		-		25.1146	10235.8	25.0149	10977	25.2928	9540.47	25.0037	8332.08	25.0829	102654	25.0677	71083.7	24.995	77347.2	25.0182	60017.1	25.0492	678604	24.9898
BSA	700.35	TVMENFVAFVDK	59.75	2	8	29.0382	-		-		-		-		-		-		-		-		-		-		-		-		-		-		-		-		29.007	21342.4	29.0328	20570.7	28.9863	16048.4	29.0731	16178.4	29.1084	308228	29.0139
BSA	702.943	VHKECCHGDLLECADDR	74.91	3	12	21.6023	-		-		-		-		-		-		-		-		-		-		-		-		21.7305	6243.86	21.626	10959.6	21.5785	5084.8	21.6059	9024.94	21.5717	66232.2	21.4866	55282.2	21.568	40841.9	21.4523	17573.9	21.7569	507103	21.6936
BSA	706.284	VHKECCHGDLLECADDR	74.91	3	24	22.0285	22.3127	14846	22.0768	9958.1	22.182	13685.8	22.1165	7407.55	21.9732	29719.6	21.8703	26114.9	22.0549	25494.1	21.9793	18152.9	22.0704	80786.8	22.0121	134164	21.9923	90683.2	21.9158	77838.7	22.0195	427258	21.9983	508068	22.0087	474608	22.0299	420701	22.0139	3892858	21.8956	3818194	22.0143	2.88008e+06	21.9391	3.12554e+06	21.9798	28766608	22.1369
BSA	708.347	TVMENFVAFVDK	59.75	2	8.5	26.5109	-		-		-		-		-		-		-		-		-		-		-		-		26.5438		-		-		-		26.5115	27676.3	26.4604	29174.8	26.4969	24971.6	26.472	22881.1	26.5224	672135	26.4877
BSA	710.842	SLHTLFGDELCK	70.81	2	19	25.9303	26.1744	20634.3	-		-		-		25.9494	28407.7	26.0734	18086.6	-		-		25.9362	70124.1	25.9556	66400.3	25.9175	49017.9	25.9177	47996.8	25.8982	480749	25.8482	417380	26.0752	435587	25.9195	350006	25.9715	4428320	25.8219	2802717	25.7927	2.36932e+06	25.8789	2.68925e+06	25.8575	37200868	25.8659
BSA	712.599	ETYGDMADCCEKQEPER	48.17	3	12	20.3067	-		-		-		-		-		-		-		-		-		-		-		-		20.2705	5684.34	20.423	7876.03	20.3504	8321.69	20.2792	10159.4	20.3128	78411	20.1807	103449	20.3149	77949.5	20.1751	104526	20.584	686872	20.1363
BSA	719.744	ETYGDMADCCEK	72.28	2	12	20.1322	-		-		-		-		-		-		-		-		-		-		-		-		20.0917	22647.9	19.9943	26740.3	20.1633	25002.1	20.2333	20155.4	20.185	197607	20.0961	192960	20.1403	114009	20.0919	160828	20.2457	661649	20.017
BSA	720.409	RHPEYAVSVLLR	58.91	2	17	23.9069	-		-		-		-		23.5956	6993.98	-		-		-		23.5909	15392.4	23.6464	10794.9	23.7244	12020.5	23.6792	8963.03	23.599	75964.4	25.428	98766	25.6457	76353.4	25.4921	51220.1	23.5836	741461	23.5217	785278	23.6147	368957	23.54	297606	23.2795	13913689	23.5955
BSA	722.345	TVMENFVAFVDK	59.75	2	8	28.0828	-		-		-		-		-		-		-		-		-		-		-		-		-		-		-		-		28.046	16915.9	28.0806	10335.6	28.0679	11369.3	28.0991	8978.17	28.1313	258478	28.0463
BSA	722.817	YICDNQDTISSK	55.33	2	24	21.4946	21.63	94033.6	21.5276	99370	21.6228	67350.1	21.6046	61981.9	21.5021	469460	21.4911	522224	21.4021	257337	21.4542	252305	21.4765	1.97989e+06	21.4455	1.70284e+06	21.429	1.74401e+06	21.3907	1.3206e+06	21.6489	16252384	21.5438	12698954	21.4052	6.34201e+06	21.4754	7.70232e+06	21.4513	39594644	21.3197	35635744	21.4459	42425652	21.3728	34929732	21.6829	221604752	21.6195
BSA	723.309	YICDNQDTISSK	55.33	2	23	21.8084	21.9779	30306.9	21.8225	19797.1	21.9711	17853.1	-		21.8056	58068.9	21.6985	67291.1	21.8434	36653.8	21.8071	40258.7	21.8564	244779	21.7544	255000	21.7337	251699	21.7443	277081	21.8506	1.56028e+06	21.7889	1.50622e+06	21.7997	1.36555e+06	21.8207	1.15282e+06	21.7789	6413332	21.6986	9872704	21.7799	7227769	21.7017	7.46585e+06	21.873	47597744	21.8868
BSA	723.801	YICDNQDTISSK	55.33	2	16	22.1612	-		-		-		-		-		-		-		-		22.1941	12327.5	22.1393	14137.5	22.1647	6473.41	22.0367	10802.9	22.2247	40550.6	22.1622	59881.6	22.1266	52367.8	22.1955	60443.5	22.1342	282103	22.05	242429	22.1365	284763	22.1026	208699	22.1941	1268281	22.3266
BSA	724.84	SLHTLFGDELCK	70.81	2	4	28.3075	-		-		-		-		-		-		-		-		-		-		-		-		-		-		-		-		-		-		-		-		28.31	54423.5	28.2715
BSA	725.619	VHKECCHGDLLECADDR	74.91	3	12	22.6665	-		-		-		-		-		-		-		-		-		-		-		-		22.6438	11025.4	22.7234	9812.06	22.6044	6742.44	22.6302	13085.8	22.709	78361.4	22.643	50525.1	22.5841	79819.6	22.6537	68769.4	22.7691	647412	22.6586
BSA	728.272	TCVADESHAGCEK	25.65	2	8	18.049	-		-		-		-		-		-		-		-		-		-		-		-		-		-		-		-		18.4585	40245.1	18.0481	23387.1	17.5109	18818.7	17.6959	15505.5	18.3905	188633	17.9706
BSA	730.814	YICDNQDTISSK	55.33	2	12	21.2891	-		-		-		-		-		-		-		-		-		-		-		-		21.5809	83203.9	21.4689	47622.8	21.1933	39351.1	21.3561	53977.4	21.3363	156449	21.1994	164340	21.3234	183045	21.2583	168460	21.5613	472709	21.1237
BSA	730.814	YICDNQDTISSK	55.33	2	16	21.3803	-		-		-		-		-		-		-		-		21.356	16147.5	21.2282	10475.9	21.3033	15762.9	21.2593	8649.84	21.6489	56038.7	21.5839	34177.7	21.4052	25600.6	21.4754	35207	21.4513	138945	21.3197	161931	21.4059	162825	21.3728	304225	21.1691	128046	21.4899
BSA	732.79	TCVADESHAGCEK	25.65	2	2	18.3316	-		-		-		-		-		-		-		-		-		-		-		-		-		-		-		-		18.6161	5567.84	-		-		-		18.047	8908.67	-
BSA	733.282	TCVADESHAGCEK	25.65	2	22	18.3767	18.9491	13333.7	-		-		18.6433	9270.93	18.347	32258.1	18.1134	19994	18.2877	22972.6	17.9751	21736	18.5192	150690	17.9294	81833.3	18.4794	126555	18.5808	165892	18.5329	1.30901e+06	18.126	864544	18.5385	1.22121e+06	18.6205	1.01583e+06	18.6446	9297054	18.3473	5.95661e+06	17.9703	3.73896e+06	18.067	4669126	18.6007	37359860	18.209
BSA	740.401	LGEYGFQNALIVR	90.12	2	20	26.9494	27.1336	10565.1	-		-		-		26.9646	12737.9	27.1171	8765.43	26.9809	9145.48	-		27.093	30975.8	26.9616	26835	26.9107	40245	26.8787	26848.7	26.9063	329660	26.8188	311015	26.945	287163	26.88	201709	26.97	1.862e+06	26.8775	1.74734e+06	26.9162	1.32764e+06	26.9425	1122294	26.9069	22676138	26.9143
BSA	740.893	LGEYGFQNALIVR	90.12	2	12	27.0588	-		-		-		-		-		-		-		-		-		-		-		-		27.0011	25446.7	26.913	34566.6	27.0342	27828.6	26.9296	18705.3	27.0169	208934	26.9709	123648	27.01	139595	27.0297	90854	26.9493	9642783	27.4249
BSA	741.279	TCVADESHAGCEK	25.65	2	7	17.892	-		-		-		-		-		-		-		-		-		-		-		-		-		-		-		-		18.1868	16385.4	17.7828	9625.19	17.9271	11062.8	-		18.1204	43787.9	17.5815
BSA	741.32	TVMENFVAFVDKCCAADDK	28.07	3	4	29.4809	-		-		-		-		-		-		-		-		-		-		-		-		-		-		-		-		-		-		-		-		29.508	59247.1	29.5208
BSA	741.385	LGEYGFQNALIVR	90.12	2	8	27.2654	-		-		-		-		-		-		-		-		-		-		-		-		-		-		-		-		27.2542	41473	27.2583	32185.9	27.2469	23152.7	27.3041	22220.4	27.2935	522208	27.2552
BSA	742.967	LFTFHADICTLPDTEK	74.89	3	12	23.1938	-		-		-		-		-		-		-		-		-		-		-		-		23.2149	16389.5	23.2121	20538.6	23.094	14522.3	23.175	8444.13	23.2148	148476	23.2497	154836	23.1852	106797	23.0717	107765	23.1176	2.3665e+06	23.3342
BSA	744.966	ECCHGDLLECADDRADLAK	43.06	3	8	25.4006	-		-		-		-		-		-		-		-		-		-		-		-		-		-		-		-		25.3853	10590.9	25.425	12377.8	25.2912	10308.9	25.327	7536.69	25.4109	195429	25.4115
BSA	746.652	TVMENFVAFVDKCCAADDK	28.07	3	8	27.0388	-		-		-		-		-		-		-		-		-		-		-		-		-		-		-		-		26.97	8216.65	27.017	9134.67	27.0565	8220.82	27.1202	7625.09	26.9069	83571.8	27.0783
BSA	748.747	ETYGDMADCCEK	72.28	2	13	20.0872	-		-		-		-		-		-		-		-		20.1925	5580.28	-		-		-		20.0468	30967.9	19.9517	22199.1	20.0752	28265.7	20.1461	25346.3	20.1427	267791	20.053	179733	20.0939	158342	20.05	195431	20.2021	838578	19.9784
BSA	750.97	ECCHGDLLECADDRADLAK	43.06	3	12	24.3851	-		-		-		-		-		-		-		-		-		-		-		-		24.3589	28454	24.4533	25205.5	24.2966	16162.7	24.3435	11627.5	24.3968	135042	24.3731	120992	24.4379	116372	24.4664	141948	24.3299	2261641	24.3397
BSA	751.819	YICDNQDTISSK	55.33	2	16	22.0741	-		-		-		-		-		-		-		-		22.1118	30107.5	22.0121	25627.2	21.9923	21758.5	21.9549	25580.6	22.1407	106635	22.0816	111834	22.0501	112729	22.1126	109113	22.0557	872790	21.9766	761631	22.0559	796817	22.0243	674789	22.1555	2.88918e+06	22.2521
BSA	752.794	EYEATLEECCAK	65.29	2	22	22.8051	22.9048	12758.9	22.8815	7736.51	-		-		22.6576	28627.5	22.7628	24553.8	22.786	26321.9	22.7482	19414.1	22.7909	160312	22.8346	137480	22.8248	117987	22.8547	172007	22.7704	995153	22.8521	825272	22.8188	641897	22.7609	451000	22.824	6.28251e+06	22.8051	5.7253e+06	22.7002	5.61964e+06	22.7711	6225131	22.8787	27121602	22.7978
BSA	755.983	TVMENFVAFVDKCCAADDK	28.07	3	4	28.563	-		-		-		-		-		-		-		-		-		-		-		-		-		-		-		-		-		-		-		-		28.5403	47373.5	28.5498
BSA	756.425	VPQVSTPTLVEVSR	92.29	2	14	24.389	-		-		-		-		-		-		-		-		24.4751	9774.73	-		24.4698	10413	-		24.3589	42963.5	24.4533	28568	24.2966	27233.3	24.3435	21537.1	24.3968	192623	24.3397	2.01939e+06	24.3904	2738568	24.3596	2.41767e+06	24.3299	3.19624e+06	24.3285
BSA	756.917	VPQVSTPTLVEVSR	92.29	2	9	24.6395	-		-		-		-		-		-		-		-		-		-		-		-		24.5739	7530.25	-		-		-		24.7	21126.2	24.6301	21425.5	24.6982	15831.3	24.6774	30500.5	24.6122	263394	24.6791
BSA	759.843	SLHTLFGDELCK	70.81	2	4	29.1378	-		-		-		-		-		-		-		-		-		-		-		-		-		-		-		-		-		-		-		-		29.1716	7968.43	29.1361
BSA	762.285	TCVADESHAGCEK	25.65	2	8	19.1823	-		-		-		-		-		-		-		-		-		-		-		-		-		-		-		-		19.2576	13826.3	19.1524	11173.3	19.018	14490.8	19.0595	15377	19.3889	82453.1	19.1156
BSA	762.285	TCVADESHAGCEK	25.65	2	12	19.4906	-		-		-		-		-		-		-		-		-		-		-		-		19.456	23818.4	19.4407	20642.8	19.5486	16989.7	19.5865	13170.9	19.5625	125497	19.4676	135058	19.2899	123634	19.3727	132954	19.6026	927703	19.4982
BSA	762.868	LKECCDKPLLEK	69.01	2	9	21.6018	-		-		-		-		-		-		-		-		-		-		-		-		21.7305	13196.4	-		-		-		21.5717	86588.2	21.4866	25359.4	21.568	27233.8	21.4915	25022.4	21.7569	402080	21.6936
BSA	762.868	LKECCDKPLLEK	69.01	2	9	21.6018	-		-		-		-		-		-		-		-		-		-		-		-		21.7305	13196.4	-		-		-		21.5717	86588.2	21.4866	25359.4	21.568	27233.8	21.4915	25022.4	21.7569	402080	21.6936
BSA	767.878	LKECCDKPLLEK	69.01	2	17	21.4345	-		-		-		-		21.7615	24308.7	-		-		-		21.4367	112279	21.4021	74061.7	21.3466	95391.4	21.3477	50394.8	21.6121	933859	21.5085	849317	21.3213	345832	21.4382	536338	21.4118	4655010	21.3647	4007204	21.2392	4.16816e+06	21.4118	4655010	21.6024	33327054	21.5277
BSA	769.404	LGEYGFQNALIVR	90.12	2	5	28.5009	-		-		-		-		-		-		-		-		-		-		-		-		-		-		-		-		28.6287	4483.03	-		-		-		28.4478	78645.5	28.4565
BSA	778.322	DDPHACYSTVFDK	31.77	2	12	23.8495	-		-		-		-		-		-		-		-		-		-		-		-		23.8499	46000.8	23.7922	33611.3	23.9218	26007.1	23.8714	28831.2	23.8168	322979	23.7521	258080	23.9138	281291	23.8824	207803	23.8706	1.43668e+06	23.8803
BSA	784.375	DAFLGSFLYEYSR	95.07	2	8	30.5149	-		-		-		-		-		-		-		-		-		-		-		-		-		-		-		-		30.5588	8347.4	30.4874	7113.46	30.488	7360.54	30.5154	8111.44	30.5369	322734	30.5167
BSA	789.379	LKPDPNTLCDEFK	68.26	2	12	24.303	-		-		-		-		-		-		-		-		-		-		-		-		24.2716	20497.6	24.4533	18246.4	24.2716	20497.6	24.2565	18181.8	24.2665	95115.3	24.243	111951	24.311	106593	24.3805	107726	24.294	2.39627e+06	24.2561
BSA	796.881	LKECCDKPLLEK	69.01	2	12	22.3182	-		-		-		-		-		-		-		-		-		-		-		-		22.3947	13528.8	22.2913	14723.6	22.2531	11866	22.3279	20676.1	22.295	75992.5	22.2172	76124.8	22.2998	113784	22.2719	55227.8	22.3542	455493	22.4439
BSA	820.393	DAIPENLPPLTADFAEDKDVCK	50.61	3	24	27.5201	27.7613	14237.2	27.7056	10995.3	27.7318	7067.1	27.9391	13496.3	27.6822	12805.2	27.7688	16181.8	27.6738	17129.9	27.7689	10790.9	27.7668	23677	27.6274	23422.3	27.6039	18217.7	27.5739	17852.6	27.2475	158690	27.3698	107451	27.3547	134719	27.3378	146104	27.3009	629459	27.3044	745788	27.295	602009	27.3518	535170	27.3816	6893931	27.2958
BSA	820.472	KVPQVSTPTLVEVSR	84.59	2	17	23.3227	-		-		-		-		23.3869	11291.1	-		-		-		23.3339	34584.3	23.4739	26074.2	23.3686	15643.2	23.4542	17303.6	23.3431	214501	23.3365	206883	23.1782	197516	23.2176	145291	23.3404	1350639	23.3707	2.42155e+06	23.3158	918477	23.1965	734404	23.1487	62559220	23.4526
BSA	820.965	KVPQVSTPTLVEVSR	84.59	2	13	23.5287	-		-		-		-		-		-		-		-		23.5492	3794.62	-		-		-		23.599	23744.1	23.5011	33991.6	23.4328	9374.11	23.5185	8232.36	23.5836	195124	23.5217	264507	23.6583	151271	23.5837	100669	23.312	3.20487e+06	23.6663
BSA	828.414	GLVLIAFSQYLQQCPFDEHVK	56.16	3	4	31.3359	-		-		-		-		-		-		-		-		-		-		-		-		-		-		-		-		-		-		-		-		31.3912	7057.3	31.3743
BSA	829.367	QEPERNECFLSHK	45.72	2	11	22.4342	-		-		-		-		-		-		-		-		22.4513	6647.72	-		-		-		22.4782	14917.7	22.3743	8134.51	-		-		22.4597	55963.7	22.3447	49362.4	22.4219	71923.9	22.4405	33954.6	22.4681	399104	22.518
BSA	830.692	YNGVFQECCQAEDKGACLLPK	35.72	3	12	26.1212	-		-		-		-		-		-		-		-		-		-		-		-		26.0773	22793	26.082	29324.5	26.2627	27986.1	26.0631	33377.8	26.1017	153239	26.046	146465	26.0992	102917	26.0592	136386	26.1875	2.67863e+06	26.1094
BSA	831.02	YNGVFQECCQAEDKGACLLPK	35.72	3	12	26.5694	-		-		-		-		-		-		-		-		-		-		-		-		26.6125	11829	26.5453	18832.5	26.6103	17066.2	26.529	11604.5	26.5569	32778.6	26.551	53402.1	26.5871	51434.9	26.5168	50765.4	26.5224	1.261e+06	26.5714
BSA	831.348	YNGVFQECCQAEDKGACLLPK	35.72	3	5	26.7722	-		-		-		-		-		-		-		-		-		-		-		-		-		-		-		-		-		-		-		26.7587	8545.33	26.8234	354632	26.6123
BSA	831.754	GLVLIAFSQYLQQCPFDEHVK	56.16	3	4	30.8787	-		-		-		-		-		-		-		-		-		-		-		-		-		-		-		-		-		-		-		-		30.8556	5580.98	30.7019
BSA	842.38	QEPERNECFLSHKDDSPDLPK	60.8	3	13	23.1296	-		-		-		-		-		-		-		-		23.207	6616.31	-		-		-		23.0886	11991.6	23.1283	19916.2	23.012	18772.7	23.1329	20799.9	23.1325	108821	23.2497	158691	23.0587	84473.3	22.9493	141697	23.0452	5137245	23.2981
BSA	849.475	KVPQVSTPTLVEVSR	84.59	2	9	24.23	-		-		-		-		-		-		-		-		-		-		-		-		24.2284	8415.72	-		-		-		24.1844	49935.7	24.1602	35398.6	24.2713	58987.7	24.34	30918.3	24.2214	954706	24.1423
BSA	850.027	YNGVFQECCQAEDKGACLLPK	35.72	3	4	27.1222	-		-		-		-		-		-		-		-		-		-		-		-		-		-		-		-		-		-		-		-		27.1169	28951.4	27.1221
BSA	863.406	PCFSALTPDETYVPK	36	2	4	26.2494	-		-		-		-		-		-		-		-		-		-		-		-		-		-		-		-		-		-		-		-		26.2261	65958.8	26.19
BSA	867.806	ECCHGDLLECADDR	47.56	2	8	25.0778	-		-		-		-		-		-		-		-		-		-		-		-		-		-		-		-		25.0829	18019.5	25.0677	10244.5	25.078	10780.2	25.0643	6222.64	25.0929	168613	25.0706
BSA	871.41	MPCTEDYLSLILNR	101.61	2	4	30.0649	-		-		-		-		-		-		-		-		-		-		-		-		-		-		-		-		-		-		-		-		30.0549	75027.4	30.1245
BSA	872.377	VHKECCHGDLLECADDRADLAK	60.25	3	14	22.8651	-		-		-		-		-		-		-		-		22.8726	6187.36	22.9195	7939.77	-		-		22.7704	40827	22.933	65309.3	22.8598	43656.3	22.8867	40801.2	22.8617	402391	22.9246	379992	22.7002	283204	22.8082	574846	22.912	10818155	22.7978
BSA	875.34	YNGVFQECCQAEDK	80.8	2	21	23.6509	23.4921	9888.07	-		-		-		23.5956	38878.7	23.7609	13491.1	23.711	10755	23.707	11177.6	23.6337	117117	23.7348	100025	23.7687	74037.9	23.7222	71171.2	23.642	692808	23.5864	790230	23.6068	346979	23.6042	404903	23.6652	5.27739e+06	23.5999	5.7446e+06	23.6999	2757429	23.6678	2.86125e+06	23.5499	19009028	23.7422
BSA	875.832	YNGVFQECCQAEDK	80.8	2	16	23.9065	-		-		-		-		-		-		-		-		24.0886	15566.5	24.0032	18497.5	24.0404	15292.4	23.9873	16118.1	23.8499	127911	23.7922	109454	23.9218	70321.1	23.8714	80957.7	23.8565	782677	23.7903	712502	23.9487	858475	23.8824	611759	23.8706	4171845	23.8803
BSA	875.832	YNGVFQECCQAEDK	80.8	2	18	24.1057	24.2977	22092.2	-		-		-		24.1032	13504	-		-		-		24.1782	59540	24.2101	45398.8	24.2166	57358.8	24.1632	47205	24.0205	385672	24.0621	225778	24.0936	407995	24.0907	190276	24.0242	3.11456e+06	23.9579	2791925	24.1546	924648	24.0468	820611	24.0744	24523264	24.0334
BSA	876.324	YNGVFQECCQAEDK	80.8	2	14	24.3311	-		-		-		-		-		-		-		-		24.3902	20164.8	-		24.4268	17193.8	-		24.2716	67377	24.3662	51982.6	24.2966	77266.1	24.2565	45993.8	24.2665	410027	24.2863	432224	24.3508	328764	24.3805	327023	24.294	3.83361e+06	24.3397
BSA	876.811	ECCHGDLLECADDR	47.56	2	13	23.7186	-		-		-		-		-		-		-		-		23.7249	2521.46	-		-		-		23.7288	15688	23.6708	16070.6	23.744	7680.57	23.6956	7253.09	23.7094	115991	23.6797	90757	23.8337	56799.7	23.7589	75125.1	23.6776	575232	23.7789
BSA	885.408	MPCTEDYLSLILNR	101.61	2	4	30.7883	-		-		-		-		-		-		-		-		-		-		-		-		-		-		-		-		-		-		-		-		30.7661	20119	30.7019
BSA	885.413	MPCTEDYLSLILNR	101.61	2	4	30.7883	-		-		-		-		-		-		-		-		-		-		-		-		-		-		-		-		-		-		-		-		30.7661	20119	30.7019
BSA	885.417	MPCTEDYLSLILNR	101.61	2	4	30.7883	-		-		-		-		-		-		-		-		-		-		-		-		-		-		-		-		-		-		-		-		30.7661	20119	30.7019
BSA	904.343	YNGVFQECCQAEDK	80.8	2	10	24.8356	-		-		-		-		-		-		-		-		-		-		-		-		-		24.7986	11439.6	-		24.7918	7433	24.8313	49809.2	24.8029	36927.3	24.8721	57757.5	24.8509	39839.6	24.8121	541020	24.8763
BSA	941.456	RPCFSALTPDETYVPK	45.3	2	13	24.9856	-		-		-		-		-		-		-		-		25.0441	5942.06	-		-		-		24.9298	23739.2	24.9241	35954.1	25.1226	22621.2	24.919	30551.1	25.0405	429683	24.9776	197475	24.995	323362	24.9765	244965	24.9696	4777392	24.9514
BSA	951.931	NECFLSHKDDSPDLPK	31.53	2	8	22.7694	-		-		-		-		-		-		-		-		-		-		-		-		-		-		-		-		22.7922	81412	22.8051	51070.6	22.6254	70726.1	22.7355	88714.6	22.8443	1142207	22.7315
BSA	954.956	LFTFHADICTLPDTEK	74.89	2	4	26.7444	-		-		-		-		-		-		-		-		-		-		-		-		-		-		-		-		-		-		-		-		26.7393	427271	26.7014
BSA	965.879	CCAADDKEACFAVEGPK	76.73	2	12	23.4491	-		-		-		-		-		-		-		-		-		-		-		-		23.4707	13849.7	23.4584	24420.5	23.3881	16731.9	23.3843	12903.5	23.5039	241571	23.4831	281871	23.4852	137816	23.4547	99473.3	23.312	3.33647e+06	23.5955
BSA	970.459	RPCFSALTPDETYVPK	45.3	2	8	25.9318	-		-		-		-		-		-		-		-		-		-		-		-		-		-		-		-		25.9715	14349.4	25.866	6617.72	25.8364	8608.6	25.9224	10602.2	25.9327	157587	25.9426
BSA	970.468	RPCFSALTPDETYVPK	45.3	2	8	25.9318	-		-		-		-		-		-		-		-		-		-		-		-		-		-		-		-		25.9715	14349.4	25.866	6617.72	25.8364	8608.6	25.9224	10602.2	25.9327	157587	25.9426
BSA	978.483	DAIPENLPPLTADFAEDK	40.29	2	8	28.0658	-		-		-		-		-		-		-		-		-		-		-		-		-		-		-		-		28.046	11910.6	28.0806	10220.8	28.0679	10712.7	28.0991	8183.67	28.0872	91772.9	28.0006
BSA	1008.4	EYEATLEECCAKDDPHACYSTVFDK	66.89	3	4	26.6552	-		-		-		-		-		-		-		-		-		-		-		-		-		-		-		-		-		-		-		-		26.6524	31310.4	26.6123
BSA	1010.98	LKPDPNTLCDEFKADEK	61.12	2	11	23.9983	-		-		-		-		-		-		-		-		24.2226	6368.3	-		-		-		23.9322	12533.9	-		24.0509	10367.7	-		23.898	74732.1	23.8317	47375.2	24.0293	60046.7	24.0918	31044.2	24.0744	1.12851e+06	23.8803
BSA	1014.41	EYEATLEECCAKDDPHACYSTVFDK	66.89	3	6	25.1359	-		-		-		-		-		-		-		-		-		-		-		-		-		-		-		-		-		-		25.078	10201	25.0643	9477.77	25.2196	610462	25.1159
BSA	1058.92	VHKECCHGDLLECADDR	74.91	2	13	22.0154	-		-		-		-		-		-		-		-		22.0704	7140.79	-		-		-		22.0195	43446.7	21.9983	37247	22.0087	28820.2	22.0299	33589.7	21.9748	367596	21.8956	360459	22.0143	289501	21.9391	251390	21.9798	3.7714e+06	22.1369
Beta_Galactosidase	355.529	TPHPALTEAK	30.93	3	24		19.3037	8448961	19.1772	8250835	19.118	6.64152e+06	18.9083	6.53297e+06	18.693	6405901	18.5271	5.56928e+06	18.6845	5.77317e+06	18.4227	4277921	18.8607	6505150	18.4538	5.15856e+06	18.7486	6195250	18.8414	6.75552e+06	18.7667	6.30695e+06	18.5055	5248617	18.8085	6294979	18.8554	5.92475e+06	18.8983	7.27154e+06	18.6225	6311390	18.3243	3.92656e+06	18.4581	4.30114e+06	18.8305	4122497	18.6478
Beta_Galactosidase	355.686	MSGIFR	34.81	2	24		23.186	9613534	23.1252	9009307	23.2095	7636181	23.1647	5956210	22.9542	6.79421e+06	22.9511	10465644	22.983	8.29804e+06	22.9056	6.41953e+06	22.989	11064045	22.9968	9570166	23.0286	10012992	23.0217	9116772	23.0022	8817093	23.005	10700946	22.9696	12942545	22.963	8.18025e+06	23.0109	11513658	22.9588	13170060	22.8916	10205328	22.9113	12902656	23.0074	15511292	23.0177
Beta_Galactosidase	367.532	TDRPSQQLR	29.63	3	24		14.0388	6319245	13.7339	6.31621e+06	13.2447	7126421	13.8253	5.28665e+06	12.9226	9827227	12.7192	10541982	12.9736	7.69273e+06	12.7139	10259881	13.2426	7688497	12.7447	10316232	12.9025	7.90399e+06	13.5499	4847718	13.6188	5379068	12.7905	10873326	13.2991	6.03173e+06	13.2345	7.24302e+06	13.5242	4.84753e+06	13.2118	7227686	12.7851	11888637	12.8155	11282620	13.6096	3.93227e+06	13.0553
Beta_Galactosidase	368.721	TLFISR	36.23	2	24		23.4921	26378530	23.4686	11594220	23.5071	13893371	23.4634	13514164	23.3442	15993860	23.2545	10382914	23.2395	11281367	23.3051	11390071	23.3339	22751786	23.3875	13619906	23.3275	16555430	23.3688	12652204	23.3431	16332821	23.3365	16489687	23.2194	19409192	23.2569	12098910	23.3404	18977746	23.3273	18474584	23.2725	15057824	23.1965	13969491	23.2488	41241136	23.411
Beta_Galactosidase	369.868	GGYADRVTLR	40.23	3	24		21.5405	4.60207e+06	21.44	4447654	21.4911	2.1901e+06	21.5169	3.72148e+06	21.3698	3.03794e+06	21.4061	3519818	21.2739	5.06357e+06	21.2579	1.58538e+06	21.356	5386700	21.316	3.14645e+06	21.3033	3626009	21.2593	2402165	21.5809	6468106	21.4689	4567529	21.1933	2470655	21.3561	3.18189e+06	21.3363	3.63743e+06	21.1615	3.6088e+06	21.3234	3.71466e+06	21.2937	2916142	21.5613	2.35789e+06	21.4899
Beta_Galactosidase	481.744	QNNFNAVR	43.31	2	24		20.0331	6.05713e+06	19.8294	6377972	19.8314	7782709	19.8094	4326833	19.7782	4.09376e+06	19.8132	4771303	19.7724	3573664	19.7133	4044110	19.8237	4.572e+06	19.7191	5103650	19.8899	4497162	19.8938	4.84587e+06	19.8761	5071800	19.7361	6.22367e+06	19.854	6542239	19.9266	4567384	19.9305	5.34204e+06	19.746	6237044	19.6543	4.5793e+06	19.7536	4058057	19.9162	5566410	19.8156
Beta_Galactosidase	495.247	WLPAMSER	33.97	2	24		24.5079	5.61921e+06	24.4588	5.20775e+06	24.4061	3736633	24.3767	3303534	24.3094	5239467	24.3163	4089901	24.2506	5626879	24.217	3.92004e+06	24.3467	5.40394e+06	24.3368	4500521	24.3434	6.02616e+06	24.2883	4788555	24.1867	6456135	24.2354	5.35809e+06	24.1786	5298480	24.1735	4.99985e+06	24.1435	6311748	24.0768	6.10857e+06	24.2304	7678869	24.2166	4874693	24.1509	9577507	24.1054
Beta_Galactosidase	503.237	YSQQQLMETSHR	27.68	3	24		21.0498	7668961	21.0004	7447094	20.9222	8875578	20.8999	5.539e+06	20.8961	3.60857e+06	20.8372	3.97398e+06	21.0165	11036926	20.7121	11148905	20.8535	5.33744e+06	20.8268	5947980	20.7388	4.02834e+06	20.7661	6.81724e+06	21.2721	6.26675e+06	20.8352	5814644	20.7505	8290187	20.8865	3480115	20.8311	7038910	20.654	5.77107e+06	20.7876	4616750	20.7898	4.60746e+06	20.9034	11580692	20.9242
Beta_Galactosidase	522.244	YSQQQLMETSHR	27.68	3	24		20.9582	666570	20.9117	850643	20.8789	734884	20.8068	603290	20.6463	308794	20.5517	263973	20.9283	164131	20.6664	573966	20.7332	526810	20.6884	572284	20.5984	488541	20.7182	646864	21.1386	607088	20.7441	700060	20.7049	547150	20.7271	393714	20.7446	705584	20.5651	679095	20.6547	586155	20.6563	402031	20.8638	1.14045e+06	20.8508
Beta_Galactosidase	534.249	WVGYGQDSR	36.78	2	24		22.2277	11129175	22.0768	12933163	22.182	13827737	22.1165	10254031	21.9732	12700276	21.909	12404501	22.0149	11342829	21.9793	9507539	22.028	11629132	21.9693	13117516	21.953	13730695	21.9158	14379990	22.0594	11255342	21.9983	12929721	22.0087	14407810	22.0299	12938621	21.9748	12431192	21.8625	12666286	21.9778	11894589	21.9054	10336167	22.0472	10260182	22.0726
Beta_Galactosidase	542.264	GDFQFNISR	56.37	2	24		25.2025	11447056	25.106	11784463	25.1121	9008331	25.0435	8.22039e+06	24.8742	10984799	25.0677	15302853	25.0135	8362311	25.0203	6.95077e+06	24.9595	12933719	25.0357	11492469	24.8589	9709425	24.9053	5.20733e+06	24.8404	9663934	24.8388	11490546	24.9408	7620805	24.8336	8.09271e+06	24.9597	11363977	24.8462	10573081	24.913	13749548	24.8914	9678773	24.8931	12837350	24.9169
Beta_Galactosidase	550.28	IDPNAWVER	48.6	2	24		24.5518	11019699	24.4588	10186932	24.4492	6956255	24.3767	7032750	24.352	10887858	24.4027	7.15302e+06	24.2935	9526436	24.2616	5.59003e+06	24.3467	10807651	24.4219	8.13569e+06	24.3842	9678598	24.3319	7863562	24.2284	10891297	24.3213	8881993	24.256	9826578	24.2565	9029474	24.2247	10539187	24.1602	10171072	24.2713	10528456	24.2969	9487251	24.2214	14937347	24.1796
Beta_Galactosidase	550.794	TDRPSQQLR	29.63	2	24		14.0388	754853	13.7339	954038	13.2738	959729	13.8253	697377	12.8999	1.50718e+06	12.7192	2.34063e+06	12.9509	1.21506e+06	12.7139	1.72567e+06	13.2426	1.1157e+06	12.7447	2.14674e+06	12.9025	1.14754e+06	13.5499	722228	13.5959	682349	12.7545	1.7441e+06	13.2991	766038	13.1948	1.00879e+06	13.5242	729434	13.1899	1.21004e+06	12.7851	2.05889e+06	12.8155	2.32321e+06	13.5525	581114	13.0553
Beta_Galactosidase	570.775	GDFQFNISR	56.37	2	24		25.2025	2.03506e+06	25.106	1.59251e+06	25.1121	1.7481e+06	25.0435	1.42373e+06	24.9164	1.52316e+06	25.0677	1.9157e+06	25.0135	1.33676e+06	25.0203	1.04147e+06	25.0033	1837023	25.0357	1.38729e+06	24.9019	1.10462e+06	24.9444	757129	24.8404	1.05971e+06	24.881	1.16838e+06	24.9857	1.14378e+06	24.8773	1220572	24.9597	1682691	24.8905	1.33967e+06	24.9555	1921719	24.9348	1.22889e+06	24.8931	1523577	24.9169
Beta_Galactosidase	592.708	IENGLLLLNGKPLLIR	62.37	3	24		28.0363	546363	28.0061	449384	28.0953	365494	28.1399	459002	28.0091	748524	28.0353	523738	27.9098	442679	27.922	647460	28.0035	544071	27.9192	539350	27.8955	653200	27.8763	553227	27.8802	759711	27.8731	747271	27.8506	538314	27.8403	445335	27.9096	742640	27.8931	547051	27.9068	534518	27.8832	438490	27.9513	881370	27.9094
Beta_Galactosidase	593.036	IENGLLLLNGKPLLIR	62.37	3	24		28.2613	476512	28.2605	510054	28.3082	425497	28.2915	473243	28.1669	656623	28.2161	584716	28.1966	396801	28.0733	663893	28.2165	668768	28.1056	567466	28.0891	579605	28.0764	695223	28.0507	906050	28.0991	597798	28.077	557435	28.0464	539814	28.0941	590932	28.0806	701694	28.0679	434342	28.1466	321236	28.1313	903685	28.0907
Beta_Galactosidase	626.833	LAAHPPFASWR	45.56	2	24		23.9724	355628	23.9544	279042	23.9026	243464	23.8608	184011	23.6384	327874	23.8497	211672	23.8274	161878	23.7521	233695	23.6788	267296	23.7793	233986	23.8588	198951	23.8123	245173	23.6846	349288	23.6291	466020	23.6985	163934	23.6956	209232	23.7094	542703	23.6401	662883	23.7891	318076	23.7128	300851	23.5915	356352	23.5297
Beta_Galactosidase	626.833	LAAHPPFASWR	45.56	2	24		24.1921	807231	24.1675	699143	24.072	647397	24.035	342764	23.7632	433198	24.0236	640586	24.0457	481330	23.9211	375319	23.8612	335212	23.9591	306970	24.0404	313410	23.9473	313791	23.8142	572498	23.7525	444320	23.9218	265714	23.8295	282865	23.7856	862303	23.7178	924721	23.9138	689000	23.8824	534480	23.7582	695045	23.8147
Beta_Galactosidase	633.312	HQQQFFQFR	41.91	2	24		24.2272	8449305	24.1073	7951175	24.0753	4499452	23.8885	5.4324e+06	23.8885	5.4324e+06	24.0598	12379546	24.0457	12399163	23.9613	7304528	23.9769	3.84548e+06	24.0473	6.67945e+06	24.0847	5138731	24.031	5743161	23.8883	7.92957e+06	23.7922	7.63048e+06	23.9656	6754168	23.9115	5.44086e+06	23.8565	11806079	23.7903	9690020	23.9487	12910245	23.9209	6.94198e+06	23.832	8468870	23.8803
Beta_Galactosidase	650.315	ELNYGPHQWR	43.07	2	24		22.5621	1321770	22.5453	1.03076e+06	22.4699	1.12218e+06	22.4997	548656	22.3101	1.24645e+06	22.3742	910801	22.3502	903479	22.3666	742512	22.4513	1.55802e+06	22.4017	911945	22.3396	816440	22.2979	519175	22.4366	1.18905e+06	22.3743	1.11761e+06	22.338	864926	22.4124	901368	22.4174	1.32872e+06	22.3027	957564	22.382	1.8596e+06	22.3977	983738	22.4289	1.71493e+06	22.518
Beta_Galactosidase	661.823	HQQQFFQFR	41.91	2	24		24.5518	377743	24.4588	344979	24.4061	226529	24.3767	292042	24.3094	285039	24.3163	216817	24.2506	343636	24.1776	187949	24.3467	339981	24.3791	281815	24.3434	259991	24.2883	236253	24.1867	326851	24.2354	372888	24.1786	560079	24.1735	471339	24.1035	495612	24.0768	343648	24.1946	620142	24.2166	255015	24.1509	599588	24.0676
Beta_Galactosidase	661.823	HQQQFFQFR	41.91	2	24		25.247	998703	25.1513	828008	25.1565	572867	25.0435	382017	24.9164	560231	25.1096	694885	25.044	508791	25.0655	437024	25.0033	838832	25.0778	581147	24.9019	521562	24.9444	330661	24.8404	547420	24.881	566082	24.9857	445762	24.8773	530451	24.9597	968141	24.8905	638509	24.9555	903611	24.9348	643983	24.8931	1.03988e+06	24.9169
Beta_Galactosidase	671.338	VDEDQPFPAVPK	35.23	2	24		24.1496	10364626	24.1675	10776726	24.072	11437858	24.035	6.81772e+06	23.8885	6.55578e+06	24.0236	12593078	24.0457	10796800	23.9211	8055689	23.9468	6176419	24.0032	6.55677e+06	24.0404	5823260	23.9873	6.76223e+06	23.8883	10409792	23.7922	8.03015e+06	23.9656	7.14947e+06	23.8714	6322816	23.8565	14742611	23.7903	10626695	23.9487	11515884	23.9209	7.93506e+06	23.8706	10817514	23.8803
Beta_Galactosidase	697.869	LPSEFDLSAFLR	73.56	2	24		30.8006	364885	30.8089	210962	30.7106	211577	30.8025	189071	30.7088	308024	30.6667	440234	30.7517	308105	30.704	303759	30.7359	93221.6	30.6976	94642.6	30.6074	131268	30.6269	106874	30.6409	194073	30.6904	226396	30.6452	175721	30.5994	235153	30.6908	82823.2	30.6157	98713.8	30.65	97069.6	30.6607	95965.4	30.6268	415106	30.6065
Beta_Galactosidase	699.849	VDEDQPFPAVPK	35.23	2	24		24.2272	1.00199e+06	24.1675	864900	24.1073	821567	24.0753	478650	23.9564	455465	24.0598	908999	24.0845	938786	23.9613	603152	24.0886	402885	24.0904	492264	24.1274	425456	24.031	577771	23.9322	845305	23.8363	506801	24.0077	564456	23.9569	530432	23.898	976718	23.8317	757893	23.9854	794990	23.9623	515989	23.9127	706453	23.9158
Beta_Galactosidase	709.875	LWSAEIPNLYR	51.79	2	24		27.4528	20364.3	27.4596	25964.9	27.3877	14157	27.5667	8098.67	27.2619	12954.7	27.4703	13552.9	27.3429	13365.8	27.4313	14346.5	27.4553	13449.2	27.318	13972.9	27.1835	15749.3	27.2133	13004.1	27.2002	22224.4	27.2106	11114.5	27.3069	15162	27.2411	10104.7	27.2542	15783.5	27.2105	19669.6	27.2469	18041.1	27.2569	11834.1	27.2935	27287.4	27.2552
Beta_Galactosidase	709.875	LWSAEIPNLYR	51.79	2	24		27.6333	118960	27.6426	122768	27.5611	73208.8	27.8229	55737.1	27.52	74653.5	27.6505	102630	27.5672	113464	27.6201	75723.6	27.6436	120221	27.5345	88752	27.4216	67967.8	27.4445	73479.2	27.4203	104725	27.4786	93739.1	27.4951	84689	27.4812	78006	27.482	80196.9	27.4407	95257.2	27.4727	89342	27.4898	75733.4	27.5083	253672	27.4678
Beta_Galactosidase	714.847	DWENPGVTQLNR	67.41	2	24		24.5079	1.54427e+06	24.4213	1.36024e+06	24.4061	848835	24.3767	776286	24.3094	1.59431e+06	24.359	876113	24.2506	1.18059e+06	24.217	818137	24.3467	1.66347e+06	24.3791	1.04486e+06	24.3842	1200075	24.2883	1.07824e+06	24.1867	1.44781e+06	24.2776	1.09706e+06	24.2149	1.41893e+06	24.2144	1.3604e+06	24.1844	1.63863e+06	24.1602	1.41936e+06	24.2713	1269563	24.2969	1.28116e+06	24.2214	2.48055e+06	24.1796
Beta_Galactosidase	720.823	QFCMNGLVFADR	38.13	2	24		30.429	59237.5	30.3036	52690.9	30.3134	32572.9	30.3504	31840.6	30.2685	57499.5	30.3137	49544.2	30.2811	44278.8	30.2348	37086.1	30.282	18648.7	30.2499	26052.1	30.2174	18757.6	30.2212	16180	30.1402	37602.6	30.1805	32150.5	30.2194	30492.8	30.2104	33613	30.2468	13969	30.1753	12462.8	30.2041	18616.7	30.2645	13816.9	30.2791	66000.9	30.2983
Beta_Galactosidase	723.903	TMITDSLAVVLQR	37.81	2	24		29.5876	44994.9	29.5488	39983.5	29.5299	35245.4	29.5274	23276.1	29.4101	59126.2	29.4663	45033.8	29.4783	44990.4	29.4892	45340.6	29.4814	6684.19	29.3887	7393.99	29.3557	14271	29.3932	11091.3	29.3839	26556.1	29.3854	28406	29.4012	30332.9	29.33	27894.7	29.4007	11489.2	29.3697	15750.3	29.2945	22512.3	29.3834	20889.4	29.4218	85291.5	29.4003
Beta_Galactosidase	729.365	APLDNDIGVSEATR	100.55	2	24		23.0678	13415274	23.0431	10466961	23.1666	11086793	23.1647	10491619	22.9542	6.27997e+06	22.911	14379180	22.9405	13336793	22.9056	7200999	22.989	11458206	22.9968	9673370	23.0286	10432223	23.0217	7901399	22.9233	10850686	23.005	10875374	22.9696	12147992	22.963	9421660	22.9705	13510131	23.0018	10938940	22.8481	8979159	22.9113	14931346	23.0074	21051274	23.0177
Beta_Galactosidase	729.829	QFCMNGLVFADR	38.13	2	24		27.6803	67295.5	27.6426	92282.2	27.6072	43373.3	27.8611	38032.7	27.5672	44247.4	27.6963	67853.4	27.5672	55192.7	27.666	37814.9	27.6436	63257.6	27.5345	61548.8	27.4696	41568.3	27.4445	43437.9	27.4947	42133.3	27.5261	63850.6	27.5431	44895.2	27.4812	32892.1	27.5291	48773.6	27.4864	69706.1	27.5187	49797.2	27.5372	44738.4	27.5523	157097	27.5116
Beta_Galactosidase	735.907	QLLTPLRDQFTR	31.49	2	24		27.6803	1.29326e+06	27.6426	1.72465e+06	27.6072	935051	27.8229	746700	27.5869	1.04115e+06	27.6963	1.50419e+06	27.5672	1.47486e+06	27.6201	877964	27.6436	1679786	27.5345	1.33895e+06	27.4696	931072	27.4445	1.10437e+06	27.4203	1.06756e+06	27.5261	1.04317e+06	27.5431	1.01487e+06	27.4812	926256	27.482	917290	27.4864	1.04663e+06	27.4727	1.02138e+06	27.4898	773949	27.5083	2.31581e+06	27.4678
Beta_Galactosidase	736.388	IGLNCQLAQVAER	66.69	2	24		24.8591	5471128	24.7645	3.85936e+06	24.7583	2.95161e+06	24.6883	1.93741e+06	24.6078	3107275	24.803	4074237	24.5596	2.21062e+06	24.6251	1.39569e+06	24.6465	2.63624e+06	24.7721	4.03369e+06	24.5502	3.50578e+06	24.5495	3.40991e+06	24.4902	3.07451e+06	24.5774	4.79539e+06	24.4742	1.84709e+06	24.5212	2.45263e+06	24.5722	3.48592e+06	24.5432	3.78355e+06	24.613	3.42786e+06	24.6338	3.12454e+06	24.5285	7.1782e+06	24.5949
Beta_Galactosidase	736.88	IGLNCQLAQVAER	66.69	2	24		25.247	74986.6	25.1513	45469.5	25.1565	32490.7	25.0869	26146.3	25.002	33212.2	25.1096	63804.8	25.0882	32178.6	25.1088	38606.8	25.0441	45261.1	25.1192	34897.6	24.9019	29497.5	25.0286	26542.8	24.9298	29336	24.9688	29454.3	25.0766	24992.4	24.919	32471	25.0405	83514.2	24.9327	44357.4	24.995	73542.3	24.9765	43572.6	24.9696	87605.1	24.9514
Beta_Galactosidase	736.88	IGLNCQLAQVAER	66.69	2	24		25.5585	173088	25.5049	140130	25.4673	119493	25.4374	72762.3	25.3638	153019	25.4151	86898.1	25.4994	62198.7	25.4742	48536.4	25.3963	97023.7	25.3884	128474	25.3918	85313.3	25.3739	119510	25.2907	156892	25.3304	112148	25.4648	97978.9	25.337	82257.2	25.2946	156190	25.3782	141388	25.2912	138031	25.2817	117984	25.3238	316579	25.3664
Beta_Galactosidase	748.864	QSGFLSQMWIGDK	54.07	2	24		28.3534	27098.5	28.3477	31533.1	28.3778	25640.5	28.3592	14421	28.2158	26938.3	28.3013	23945.7	28.2657	15972.9	28.1662	18020.8	28.2775	30543.6	28.2153	15487.3	28.1779	15535.9	28.103	13998.3	28.0864	19375.5	28.1683	17429.3	28.1811	17471.3	28.1186	14244.3	28.1417	29509.2	28.1666	17527.2	28.1663	17869.4	28.1749	12138.2	28.2189	68726.6	28.1341
Beta_Galactosidase	754.351	YSQQQLMETSHR	27.68	2	24		21.0498	432365	21.0004	348640	20.9222	470718	20.8999	244250	20.8961	140884	20.8372	131148	21.0165	664576	20.7121	632692	20.8535	256079	20.8268	238440	20.7388	142503	20.7661	325156	21.2721	316484	20.8352	284030	20.7505	401813	20.8865	129748	20.8311	340703	20.654	302076	20.7876	251314	20.7898	217739	20.9034	852333	20.9242
Beta_Galactosidase	757.876	APLDNDIGVSEATR	100.55	2	24		23.0678	1.8028e+06	22.9999	1.63448e+06	23.1666	1425015	23.1245	1.58377e+06	22.9115	895290	22.8745	2300872	22.9034	1.71305e+06	22.8661	1.25968e+06	22.9468	1.52236e+06	22.9566	1.21994e+06	22.9901	1.45656e+06	23.0217	1.06559e+06	22.9233	1.4137e+06	23.005	1634191	22.93	1964869	22.963	1.05915e+06	22.9705	1.74667e+06	22.9588	1.35605e+06	22.8481	1.27946e+06	22.8803	2.44786e+06	22.9783	2.04895e+06	22.9748
Beta_Galactosidase	764.899	IGLNCQLAQVAER	66.69	2	24		24.9848	316550	24.8856	212057	24.8421	236476	24.7732	158059	24.6961	230958	24.8892	269952	24.6941	131265	24.756	103642	24.7344	212383	24.8575	251417	24.6343	203996	24.6341	186192	24.5739	243785	24.6629	322276	24.6377	103807	24.6096	169289	24.7	218834	24.6301	293293	24.7414	236596	24.7204	211691	24.6122	537680	24.7188
Beta_Galactosidase	792.897	RDWENPGVTQLNR	66.94	2	24		22.8193	1.42785e+06	22.7536	1830847	22.7795	544606	22.8771	711109	22.5291	1.37116e+06	22.6762	1.31049e+06	22.6604	793786	22.6201	1.22189e+06	22.6639	1.43183e+06	22.708	968592	22.6517	496936	22.7286	751026	22.6438	1.17353e+06	22.7234	996851	22.6465	889197	22.6302	719676	22.709	1.47361e+06	22.643	1.16322e+06	22.5841	1.35994e+06	22.6537	1.53758e+06	22.7691	4.09574e+06	22.6586
Beta_Galactosidase	804.398	QSGFLSQMWIGDKK	53.02	2	24		29.1565	753015	29.0365	533571	29.0194	490642	29.0264	396882	28.8656	606598	28.9404	499638	28.9342	389640	29.0242	363372	28.9288	410050	28.931	469092	28.9015	457198	28.8842	322550	28.9138	495553	28.8817	441710	28.8527	491029	28.8707	323502	28.8512	459943	28.8826	484354	28.8849	440048	28.9467	361152	28.9116	1.12038e+06	28.8945
Beta_Galactosidase	812.395	QSGFLSQMWIGDKK	53.02	2	24		28.8189	12568.6	28.2605	7020.28	28.3082	7729.26	28.2915	8111.78	28.1172	10153.4	28.2161	12392.3	28.1612	9415.92	28.0733	8127.45	28.1953	11339.3	28.1532	8090.79	28.0891	7212.28	28.0424	10580.8	28.0507	11680	28.0702	9874.6	28.077	8630.67	28.0747	8802.4	28.0941	7176.31	28.0806	6766.35	28.0679	7421.52	28.0991	4884.92	27.4681	5992.96	28.0907
Beta_Galactosidase	812.395	QSGFLSQMWIGDKK	53.02	2	24		26.9697	177221	27.0472	140136	26.9118	103333	27.0126	129792	26.8258	120896	26.9689	128876	26.8231	101311	26.9338	100145	26.9318	126804	26.7989	88519.3	26.7765	135584	26.7357	130783	26.7669	125725	26.7255	123644	26.8057	101286	26.7378	99677.5	26.8352	119952	26.7415	96955	26.7782	69496.3	26.7587	85724.6	26.7393	211065	26.7454
Beta_Galactosidase	816.332	YDENGNPWSAYGGDFGDTPNDR	64	3	24		26.8751	84872.1	26.914	97193.9	26.7778	49031.5	26.9187	61950.5	26.6374	73390.3	26.8873	56090.3	26.6716	49276.2	26.8077	50044.4	26.8247	60411.8	26.6727	65520.6	26.706	51825.7	26.6324	41862	26.6763	53777.2	26.6289	66771.2	26.7065	46734.8	26.6477	38782.1	26.692	53016.1	26.6478	50572.2	26.6829	64686.8	26.6615	47039.7	26.6524	136683	26.658
Beta_Galactosidase	841.416	VVQPNATAWSEAGHISAWQQWR	66.98	3	24		26.9697	111442	27.0012	124194	26.8714	76739.3	26.9643	74747.1	26.7815	141319	26.9689	187717	26.7146	132960	26.9338	156688	26.9652	6701.9	26.7509	17749	26.7765	43008.8	26.6539	18908.4	26.7669	80334.2	26.6779	120045	26.7065	106210	26.7378	88092.2	26.8352	17554.1	26.6942	35716	26.7782	45376.9	26.7587	42574.3	26.6981	469819	26.7014
Beta_Galactosidase	871.952	LSGQTIEVTSEYLFR	99.67	2	24		27.9846	372978	27.929	258057	27.9957	176072	28.1046	263506	27.9354	293885	27.9353	364802	27.9353	364802	27.8481	245605	27.9531	99928.4	27.8574	110944	27.8469	121742	27.8279	133129	27.8314	228000	27.8304	252375	27.8085	269519	27.8403	202047	27.862	145174	27.846	149008	27.8103	117666	27.8336	141902	27.9053	471776	27.8646
Beta_Galactosidase	879.434	VNWLGLGPQENYPDR	71.46	2	24		27.4067	252704	27.4596	286526	27.3877	187116	27.5402	104139	27.2619	198073	27.4361	166748	27.3429	151013	27.4114	147154	27.4075	227884	27.2701	178930	27.1835	188273	27.2133	174204	27.2002	240072	27.2376	146202	27.3069	189574	27.2411	142252	27.2542	231424	27.2105	234447	27.2469	224667	27.2569	152859	27.2508	461886	27.2552
Beta_Galactosidase	888.559	IENGLLLLNGKPLLIR	62.37	2	24		28.0098	29651.8	28.0061	21721.3	28.1214	19236.6	28.1399	21876.6	27.9748	37287.1	27.9759	21653	27.9098	22419.9	27.922	29731.1	28.0035	25058.7	27.9192	25399.2	27.8955	31060.2	27.8763	25470.5	27.8802	47092.7	27.8731	41387.2	27.8506	29639.4	27.8895	24978.4	27.9096	39911.7	27.8931	33302.8	27.9068	31641.3	27.8832	22697.7	27.997	39130.8	27.9094
Beta_Galactosidase	894.37	WSDGSYLEDQDMWR	100.39	2	24		27.261	126245	27.3165	119616	27.2189	95815.5	27.3642	68614.2	27.102	99407.6	27.2901	91167.4	27.1447	65604.2	27.2684	53200.6	27.2764	53987.6	27.1303	50298.1	27.0857	61755.9	27.0781	44243.6	27.049	85800.7	27.043	64605	27.1584	49113	27.1067	45389.3	27.1118	127557	27.0656	113912	27.1043	86187.1	27.1202	68723.5	27.1169	406608	27.1221
Cytochrome_C	381.747	KIFVQK	38.29	2	24		18.3776	270347	17.8924	197221	17.6962	157391	17.8924	197221	16.7827	119058	16.1646	100280	16.8195	113586	16.0266	108060	17.1387	142599	16.0577	100237	16.7348	98354.6	17.3077	159449	17.4772	198957	16.2729	123196	17.1472	166120	16.9884	136164	17.2951	275073	16.8942	174120	15.8066	148581	15.8952	133573	17.1509	181998	16.3587
Cytochrome_C	475.778	MIFAGIKK	42.1	2	24		21.9337	370731	21.7795	403461	21.8844	314746	21.8164	305841	21.7193	370318	21.6145	427496	21.6678	220083	21.6819	242922	21.6962	275017	21.6213	269219	21.6022	344956	21.6134	267403	21.7684	524542	21.7069	450770	21.6227	237978	21.6917	298350	21.6142	588769	21.5295	324126	21.6105	322185	21.5731	336410	21.7987	551919	21.7355
Cytochrome_C	537.813	EDLIAYLKK	34.99	2	24		27.3569	235429	27.4107	257267	27.2997	163840	27.4054	126798	27.1719	192063	27.3865	169825	27.2537	171746	27.3439	153098	27.359	220529	27.2208	155403	27.1355	206838	27.1424	115906	27.1001	144483	27.1008	139951	27.2226	117913	27.1569	91935.4	27.1579	267790	27.1141	178076	27.1526	212526	27.1622	158443	27.1626	372479	27.1674
Cytochrome_C	584.815	TGPNLHGLFGR	69.89	2	24		24.9005	2.23359e+06	24.7645	1.84918e+06	24.7583	1.26411e+06	24.6883	944794	24.5699	1828593	24.803	1.53488e+06	24.5596	942075	24.5812	614996	24.6046	1.54839e+06	24.7721	1.88837e+06	24.5502	1433840	24.5495	1.48185e+06	24.4902	1.62458e+06	24.5774	2.3099e+06	24.4742	828574	24.5212	951987	24.5722	1.86121e+06	24.5018	1.52689e+06	24.613	1458994	24.593	1.85896e+06	24.485	2.94598e+06	24.5513
Cytochrome_C	614.311	KTGQAPGFTYTDANKNK	45.05	3	24		20.0777	876085	19.8294	1.22553e+06	19.7912	1.89688e+06	19.8489	644428	20.0485	1.00729e+06	19.975	1.49638e+06	19.969	896732	19.9709	525901	20.1147	561108	19.8928	684174	20.0195	987837	19.9829	868085	20.0052	913300	19.8205	933321	19.9839	948639	20.1018	864390	20.0566	1.05378e+06	19.921	693678	20.0035	617298	20.0065	937314	20.0363	1.35339e+06	19.8955
Cytochrome_C	614.639	KTGQAPGFTYTDANKNK	45.05	3	24		20.5539	142349	20.5032	88370	20.0804	44800.4	20.3365	65570.5	20.2297	175448	20.056	232366	20.1969	92477.8	20.3056	149350	20.3772	176957	20.2455	114381	20.1492	195046	20.2028	102475	20.225	140048	20.1264	72099.3	20.3036	118698	20.3261	170612	20.3128	288587	20.1807	198793	20.3149	185358	20.1751	293124	20.4151	115957	20.0571
Cytochrome_C	735.847	TGQAPGFTYTDANK	81.52	2	24		22.39	7.79614e+06	22.2012	5227082	22.2992	6044869	22.2427	4955625	22.0962	5544622	22.0817	4332078	22.1786	5.9312e+06	22.1479	4417477	22.2351	5.99055e+06	22.1393	4856616	22.1213	5.07488e+06	22.0795	5.50543e+06	22.2247	5179804	22.2051	5483448	22.1266	5.71731e+06	22.1955	5.85163e+06	22.1717	6.787e+06	22.05	5.40155e+06	22.1749	5882672	22.1438	4575351	22.1555	5739399	22.3266
Cytochrome_C	748.353	EETLMEYLENPK	50.12	2	24		28.716	21329.5	28.6396	23327.2	28.6505	16331.6	28.629	13209.4	28.4932	25320.7	28.597	24664.2	28.5983	15720.9	28.5362	13283.8	28.5726	18647.6	28.5403	18460	28.5562	15482.4	28.3976	13742.4	28.415	14708.2	28.5161	21335.2	28.5209	16960.7	28.4739	12702.8	28.4142	21080.1	28.4872	18703.1	28.5138	16263.4	28.5431	10962.4	28.4936	25841.3	28.5032
Cytochrome_C	764.357	TGQAPGFTYTDANK	81.52	2	24		22.4747	723516	22.3314	450662	22.3412	832200	22.3303	482578	22.183	520605	22.214	551530	22.2662	643851	22.2377	542765	22.3226	688238	22.2712	496284	22.2091	674487	22.1671	440063	22.3523	582078	22.2487	618643	22.2103	732079	22.2833	653459	22.2559	663967	22.1785	674961	22.2601	675649	22.2297	519803	22.3112	654868	22.4087
Cytochrome_C	799.894	KTGQAPGFTYTDANK	104.96	2	24		21.1823	449968	21.0877	470524	21.01	481484	21.0336	191681	21.0292	366432	20.9716	292715	21.0582	779728	20.7542	348841	20.9862	240966	20.8715	373057	20.8289	190485	20.8542	520285	21.3599	334425	20.9668	207894	20.8382	491130	21.0208	204328	20.9577	395497	20.7368	365167	20.9601	213400	20.9178	212772	20.9759	547431	21.0001
Cytochrome_C	856.915	TGQAPGFTYTDANKNK	33.15	2	24		21.1387	95556.8	21.0877	86061.3	21.01	93032.1	21.0336	38376	21.0292	71108.2	21.0158	40299.5	21.0582	128461	20.7542	63482.2	20.9862	38612.3	20.9139	63839.7	20.8289	40463.1	20.8542	96221.4	21.3161	70000.4	20.9957	42802.8	20.8382	69231.7	21.0208	40005.6	20.9148	65483.3	20.7793	51792.3	20.9601	40530.9	20.9178	40889.8	20.9759	106114	21.038
PhosphorylaseB	353.202	TVMIGGK	28.36	2	24		20.0777	1.53822e+06	19.8721	1.27722e+06	19.8696	1.44116e+06	19.8489	1.50338e+06	19.7616	1.08561e+06	19.7702	760993	19.7363	865256	19.6704	727987	19.8237	1227277	19.6778	1.14296e+06	19.8482	1177425	19.8938	987353	19.8397	1.07053e+06	19.7361	1.13943e+06	19.854	1.33716e+06	19.9266	1.06916e+06	19.9305	835671	19.7051	940486	19.5778	778141	19.6654	746584	19.9162	654868	19.7762
PhosphorylaseB	419.89	SRPLSDQEKR	40.24	3	24		16.7356	1.27399e+06	16.2897	1.09375e+06	15.5637	1.11974e+06	16.6001	952747	14.3517	1.12348e+06	13.8776	1.36323e+06	14.6859	1.05653e+06	13.8642	1.36928e+06	15.2837	1.08089e+06	13.8681	1.34658e+06	14.6008	1.02592e+06	15.8974	976678	15.9237	993204	14.0302	1280275	15.3801	1.01218e+06	15.1519	1.04992e+06	15.7968	968479	15.1312	944115	13.9456	1.08925e+06	14.0212	1074364	15.5759	1.25117e+06	14.6326
PhosphorylaseB	458.922	RMSLVEEGAVKR	71.36	3	24		20.7782	411671	20.7338	292581	20.7899	283641	20.6685	182600	20.3642	400580	20.2325	332740	20.6706	168292	20.4876	381067	20.5121	403220	20.4736	378772	20.3745	250392	20.5478	266283	20.8237	189428	20.6128	441410	20.5302	540799	20.4605	338993	20.5313	405966	20.3512	463170	20.444	578138	20.3517	328691	20.7082	762130	20.5186
PhosphorylaseB	459.738	APNDFNLK	32.8	2	24		22.4747	1.34051e+06	22.3314	923359	22.3855	1.54123e+06	22.3754	874640	22.2264	1.08695e+06	22.214	1.18801e+06	22.2662	1.24296e+06	22.2377	1.24749e+06	22.3226	1.22041e+06	22.2267	1.17903e+06	22.2091	1.38661e+06	22.1671	979029	22.3523	1.23959e+06	22.2913	1.10107e+06	22.2103	1.2696e+06	22.2833	1181733	22.2559	1271892	22.1356	1307554	22.2168	1.12455e+06	22.2297	917120	22.2714	1.30609e+06	22.4087
PhosphorylaseB	491.957	WPVHLLETLLPR	29.65	3	24		29.8755	31532.3	29.8351	51891.7	29.7412	40778.5	29.8068	31253.9	29.6393	45034	29.7209	65240.5	29.7086	71259.2	29.6957	52429	29.6419	11726.5	29.6724	14302.5	29.5768	18060.8	29.6215	17460.7	29.5866	20394.9	29.6022	36077.7	29.5673	26726.1	29.5656	33946.3	29.7154	12191.1	29.5329	24854.8	29.522	29328.4	29.574	32873.7	29.5552	86968.8	29.6344
PhosphorylaseB	497.261	LDWDKAWEVTVK	62.82	3	24		27.181	390174	27.2691	456353	27.1637	256860	27.2581	237383	27.0613	469627	27.2144	357130	27.0978	457826	27.194	287240	27.1994	308741	27.0748	289285	27.0079	289946	26.9819	213819	27.0011	333158	26.913	340975	27.0342	270182	26.9803	252306	27.0169	453634	26.9709	470517	27.01	438427	27.0297	289479	26.99	867768	26.9966
PhosphorylaseB	501.286	RIHEYKR	46.72	2	24		11.1992	20637.2	11.1427	17818.1	11.0975	17313	11.1824	20053.1	10.9636	23414.1	10.9283	21636.9	10.9898	15225.2	10.9363	15675.4	11.02	17972.3	10.9893	18454.7	10.9807	18765.2	11.0497	32014.2	11.17	18966.2	11.0417	20967.4	11.1361	21470.2	11.0015	16963.4	11.1862	34649.1	11.0927	25833.2	11.013	21925.7	10.9319	19873.5	11.2809	54596.8	11.1439
PhosphorylaseB	503.748	FGCRDPVR	27.68	2	24		19.4479	352507	19.3466	439643	19.3706	284769	19.1647	211869	18.9423	267693	18.828	209627	18.8843	254539	18.7724	190303	19.0517	240352	18.7961	228542	19.0209	224130	19.0529	277293	19.0166	262088	18.8297	226021	19.0317	226882	19.1191	198709	19.1089	289357	18.9042	272972	18.7608	192542	18.8521	258223	19.1435	325529	18.9025
PhosphorylaseB	524.301	VSALYKNPR	60.56	2	24		19.6965	511913	19.5358	723520	19.5909	839017	19.5135	466879	19.3241	426197	19.3742	324245	19.3321	346071	19.3025	294720	19.4102	479515	19.334	265619	19.4272	302239	19.4095	264542	19.375	308949	19.372	279611	19.4587	324869	19.4957	322917	19.4756	389636	19.3773	322717	19.246	407868	19.2857	314724	19.5155	411492	19.3303
PhosphorylaseB	527.29	VIFLENYR	49.04	2	24		25.8973	6894934	25.8376	5569938	25.7768	4.97496e+06	25.7823	3369068	25.6234	6087465	25.7235	4.97642e+06	25.758	5.81812e+06	25.7422	4368219	25.6608	6.83942e+06	25.6677	4.05624e+06	25.6311	6.11869e+06	25.605	4.42222e+06	25.5763	4.58322e+06	25.5653	5.15466e+06	25.7407	4.09886e+06	25.5892	3.3677e+06	25.6129	5.59289e+06	25.5573	6866997	25.5187	6.4134e+06	25.5591	4.33514e+06	25.536	10403825	25.5805
PhosphorylaseB	531.599	TQQHYYEKDPKR	25.42	3	24		12.226	119059	12.1698	113699	12.1336	115652	12.1142	86161.5	11.9926	125803	11.9532	107850	12.0277	94519.5	11.942	104219	12.0303	161536	12.0047	100564	11.982	94179.4	12.0706	85547.5	12.1268	130906	12.0001	155376	12.0237	150479	12.0247	110068	12.0338	137723	12.0562	121892	11.9847	127252	11.9674	116906	12.1386	182376	12.1276
PhosphorylaseB	536.775	EIWGVEPSR	43.42	2	24		24.4279	8.18176e+06	24.3359	7661046	24.282	6994440	24.2945	5070710	24.1895	5.48493e+06	24.2337	6.90395e+06	24.1715	6355794	24.1354	6.20561e+06	24.2226	7052369	24.2226	7052369	24.2535	7.03099e+06	24.2603	6003925	24.1054	9525913	24.1506	4969452	24.1376	10179288	24.1335	5231127	24.0666	10449167	23.9982	7086284	24.1546	8781405	24.1344	6781393	24.1107	9753212	24.0676
PhosphorylaseB	551.28	SRPLSDQEK	39.07	2	24		18.6755	1.28736e+06	18.5313	1.49739e+06	18.2743	1.20785e+06	18.2637	1.13815e+06	17.7169	881947	17.1914	520757	17.5627	747610	17.138	458049	17.8943	822756	16.978	617207	17.7585	748713	18.1036	993604	18.1719	1.1438e+06	17.1897	615943	18.0099	926696	17.9657	781628	18.1868	1.42945e+06	17.7374	903832	17.0637	560062	17.1234	530156	18.0894	1.01023e+06	17.5815
PhosphorylaseB	553.282	MSLVEEGAVK	59.01	2	24		21.9779	822375	21.8225	699582	21.9285	988803	21.8575	530774	21.7615	1060519	21.6563	745589	21.7581	753766	21.7277	652159	21.7703	702384	21.7113	810211	21.6898	613464	21.7001	537318	21.8085	674793	21.7489	817818	21.757	535602	21.7355	575394	21.6947	784718	21.6562	658139	21.6974	711703	21.6157	555502	21.8407	1.23557e+06	21.8134
PhosphorylaseB	555.801	VIFLENYR	49.04	2	24		25.6243	254461	25.5487	156633	25.5107	136934	25.4752	89902.1	25.3638	170418	25.459	121833	25.4534	82876.7	25.4742	62386	25.3963	133270	25.4327	140522	25.3918	112687	25.3739	123437	25.2907	156770	25.3304	106093	25.4648	112100	25.3052	118336	25.2946	168285	25.3324	159467	25.2912	164775	25.2817	158678	25.3238	227082	25.3226
PhosphorylaseB	555.801	VIFLENYR	49.04	2	24		26.3528	315639	26.3483	266320	26.2539	242319	26.3752	143726	26.171	182666	26.2757	185164	26.2471	222673	26.2647	173958	26.2089	197436	26.1468	197408	26.141	176284	26.1287	182204	26.1248	176190	26.082	198542	26.2627	169056	26.11	149381	26.1468	431469	26.046	218353	26.0992	197152	26.1059	158145	26.147	367092	26.1094
PhosphorylaseB	559.285	VAAAFPGDVDR	48.15	2	24		22.8193	2.68083e+06	22.7975	2669276	22.7352	1.40313e+06	22.9219	1762386	22.5732	2477230	22.7201	2.57152e+06	22.7452	2.07746e+06	22.6631	2.60503e+06	22.7071	2.71472e+06	22.751	2.35428e+06	22.7822	1.91497e+06	22.8167	2.01734e+06	22.6863	3075374	22.8109	2550959	22.7336	2.02207e+06	22.6741	1.96497e+06	22.709	3.00098e+06	22.6866	1.96757e+06	22.6254	3.51191e+06	22.6938	2.75834e+06	22.8443	3.18709e+06	22.7315
PhosphorylaseB	560.293	IGEEYISDLDQLRK	61.83	3	24		26.1279	2.1391e+06	26.1643	2306288	26.0446	1.8638e+06	26.2271	1.34751e+06	25.9494	2.55503e+06	26.0734	1.95634e+06	26.0269	1.83888e+06	26.0748	1.94133e+06	25.9362	1.58315e+06	25.9556	1.74392e+06	25.8696	1434463	25.9177	1.214e+06	25.8982	2.65614e+06	25.8482	2.00814e+06	26.0752	2.09455e+06	25.9195	1.90822e+06	25.9715	3075847	25.8219	2.00133e+06	25.8364	1.53581e+06	25.8789	2.76137e+06	25.9327	2.72784e+06	25.9022
PhosphorylaseB	563.967	ARPEFTLPVHFYGR	60.81	3	24		25.8508	405438	25.8376	301294	25.7311	275266	25.8465	170675	25.5773	432589	25.6779	309058	25.758	407467	25.7422	305955	25.6608	465267	25.5753	265931	25.589	425045	25.5607	325417	25.5763	283345	25.5226	330181	25.7407	242275	25.6356	260961	25.6129	277329	25.5573	485112	25.4289	318780	25.5134	254189	25.536	681022	25.5805
PhosphorylaseB	573.285	YEFGIFNQK	52.16	2	24		26.6961	4239021	26.6748	3.19652e+06	26.5641	2631212	26.7093	2924354	26.4275	3.3299e+06	26.5966	2.73915e+06	26.5027	3152491	26.5606	2.52862e+06	26.5377	3486495	26.4512	2784953	26.4467	3005598	26.4118	3.06936e+06	26.4507	2.88984e+06	26.4059	2991000	26.5634	2357077	26.4037	2.49794e+06	26.4222	4.43837e+06	26.3715	3989226	26.452	3173929	26.3822	3.45784e+06	26.4402	5.7686e+06	26.404
PhosphorylaseB	601.796	YEFGIFNQK	52.16	2	24		26.4974	118585	26.4953	98782	26.3762	73188.4	26.5383	63576.7	26.2518	115184	26.4312	82868.8	26.3455	87254.5	26.3676	67555.6	26.3387	102186	26.2436	74625.4	26.2647	68068.1	26.2454	69868.2	26.2385	61578.9	26.2358	69834	26.3914	58806.8	26.234	60049.6	26.2358	122624	26.1817	97648.6	26.2246	88845.9	26.1984	70553.8	26.2693	230084	26.2337
PhosphorylaseB	622.815	VEDVDRLDQR	34.72	2	24		20.7341	944637	20.6912	1.6493e+06	20.7455	975187	20.5811	1.11779e+06	20.3642	1.17062e+06	20.2325	1.03292e+06	20.5816	490248	20.4876	745355	20.5121	1.29824e+06	20.4302	1.04736e+06	20.3745	815864	20.5031	663380	20.6732	412890	20.5692	952637	20.4887	809089	20.4605	1099341	20.5313	795003	20.3512	1.17518e+06	20.444	1.82742e+06	20.3517	868057	20.7082	2120666	20.6041
PhosphorylaseB	623.843	QRLPAPDEKIP	25.1	2	24		24.1054	2.11843e+06	24.0868	1549395	24.0332	1695489	23.9934	904882	23.7632	1.5476e+06	23.9863	1.79593e+06	24.0112	1.05068e+06	23.8854	1.35485e+06	23.8612	1.06934e+06	23.9591	991895	23.9972	835913	23.9473	1.03852e+06	23.8142	1.7771e+06	23.7116	1.35142e+06	23.8789	809815	23.8295	886370	23.7856	2.1703e+06	23.7178	2.02379e+06	23.8761	1.46198e+06	23.8824	1.19658e+06	23.7582	1.62351e+06	23.8147
PhosphorylaseB	625.64	TCAYTNHTVLPEALER	30.71	3	24		23.7948	2.00855e+06	23.8214	1.84684e+06	23.7251	1.20021e+06	23.6383	887289	23.5127	2.72904e+06	23.7158	1.06233e+06	23.6227	717449	23.6173	1.44451e+06	23.5492	1.687e+06	23.6464	2.13391e+06	23.6799	1.54745e+06	23.6342	1.34928e+06	23.599	2192930	23.5011	2.36154e+06	23.4328	1.14306e+06	23.4738	965517	23.5836	3.12404e+06	23.5217	3.89994e+06	23.6583	1.88017e+06	23.5837	1.31166e+06	23.2795	3.79652e+06	23.6663
PhosphorylaseB	629.331	SRPLSDQEKR	40.24	2	24		16.7356	54831.1	16.2292	39595.2	15.5897	35423.8	16.502	29520.2	14.3916	39079.5	13.9204	47943.8	14.5652	43708	13.8642	52469.6	15.2837	41233	13.8681	46231.2	14.6727	40224.4	15.8974	31861.5	15.9237	37253	14.098	34514.7	15.3801	37385.3	15.1519	39037.8	15.7968	35311.3	15.1058	33280.4	14.0084	11045	14.0562	19588.5	15.4879	47374	14.6474
PhosphorylaseB	631.801	VFADYEEYVK	53.25	2	24		25.3307	3953051	25.236	4162766	25.2441	2505235	25.1781	2.24086e+06	25.0477	2.30168e+06	25.1933	2181374	25.1809	2.04697e+06	25.1543	2482686	25.0885	3144276	25.1632	2.35155e+06	25.0314	1.66241e+06	25.1066	1.5777e+06	25.0196	2.05203e+06	25.0149	1.89925e+06	25.1616	1.52149e+06	25.0037	1.45729e+06	25.0829	3454471	25.0677	1.79715e+06	25.033	2.53102e+06	25.0182	1.79613e+06	25.0492	2.5511e+06	25.0285
PhosphorylaseB	678.341	DYYFALAHTVR	71.49	2	24		25.7636	466606	25.7456	210050	25.6403	257039	25.6822	134687	25.5335	261917	25.6312	222681	25.6645	251869	25.6483	123851	25.5705	207625	25.5277	211102	25.5447	275168	25.5152	216563	25.4368	245402	25.4739	252549	25.6457	177884	25.4921	138366	25.5245	247512	25.4722	344518	25.3829	272571	25.4675	189257	25.4963	594260	25.4998
PhosphorylaseB	720.872	LLSYVDDEAFIR	93	2	24		27.1336	124817	27.1741	133215	27.0172	49103.9	27.1391	47833.2	26.9646	100348	27.1171	83764.8	26.9809	63193.1	27.1099	56879.9	27.093	69304.2	26.9616	62902.2	26.9107	97536.2	26.8787	53550.8	26.9063	102237	26.8188	75055.5	26.945	74283.5	26.88	47069.9	26.9269	94956.1	26.8775	87889.6	26.9162	79008.3	26.8976	51607.4	26.8636	161668	26.8702
PhosphorylaseB	721.851	VLYPNDNFFEGK	56.08	2	24		26.3071	1.13095e+06	26.2566	1.16666e+06	26.1409	741466	26.3337	608180	26.044	932362	26.2017	724717	26.1695	720552	26.1695	578020	26.1144	783558	26.0518	860345	26.0402	533565	26.0144	578124	26.0303	857766	25.988	784788	26.1679	783868	26.0134	651861	26.0577	1.43037e+06	25.9548	928974	26.0087	754056	26.0136	723656	26.0619	1.83175e+06	26.0668
PhosphorylaseB	745.388	LDWDKAWEVTVK	62.82	2	24		27.181	33384.5	27.2691	37649.5	27.1637	17318.5	27.2378	16846.8	27.0613	31476.8	27.2144	24251	27.0978	32791.1	27.194	20898.4	27.2414	21510.6	27.0459	20953.9	27.0079	20589.4	26.9552	19150.5	27.0011	27372.9	26.913	28099.4	27.0342	24257.7	26.9803	17541.3	27.0169	31271.5	26.9709	40250.8	27.01	29231.6	27.0297	23559	26.99	69271.5	26.9966
PhosphorylaseB	775.888	IGEEYISDLDQLR	97.04	2	24		27.4067	85003.5	27.4596	108015	27.3606	69119.9	27.5402	37617.3	27.2619	76212.1	27.4703	79439.1	27.3429	67330	27.4313	65888.2	27.4075	48347.7	27.318	51824.5	27.1835	69947.3	27.2133	61145.8	27.2002	80503.3	27.2376	53583.7	27.3069	70458.7	27.2411	55374	27.2542	61450.3	27.2105	60739.9	27.2469	63279.2	27.2569	47706.2	27.2935	134802	27.2552
PhosphorylaseB	790.919	QIIEQLSSGFFSPK	106.27	2	24		28.448	198113	28.4433	227511	28.448	197532	28.4435	174831	28.3207	244442	28.4172	256147	28.3679	199666	28.2509	163624	28.371	188216	28.3713	152676	28.3366	142221	28.1985	183069	28.2019	236996	28.299	180862	28.3138	138438	28.2339	163870	28.2165	199835	28.243	192391	28.2696	144901	28.3201	108857	28.31	258983	28.2715
PhosphorylaseB	796.894	TQQHYYEKDPKR	25.42	2	24		12.226	10205.5	12.1957	11020.3	12.1336	11498.5	12.1142	11459.8	11.9926	12756.9	11.9532	13004.6	12.0008	13080.9	11.942	14676	12.049	18156.4	12.0047	9712.37	11.982	10881.4	12.0706	8563.35	12.1268	10290	12.0001	12486.6	12.0237	13360.7	12.045	10316.1	12.0673	12668.8	12.01	10536.3	11.9847	9877.99	11.9936	10714.5	12.1386	15023.9	12.1276
PhosphorylaseB	870.467	QLLNCLHVITLYNR	46.29	2	24		29.8755	40709.8	29.8606	45912.3	29.7685	34298.4	29.8604	31922.9	29.7231	51000	29.7689	53183.9	29.7574	59525.3	29.7677	53267.6	29.7322	12674.5	29.7859	12740.3	29.6641	17709.8	29.6802	22244.8	29.6454	46214.4	29.6577	41051	29.7043	39850.2	29.6539	42131.9	29.7727	22736.3	29.6405	25618.1	29.6637	21208.6	29.6646	23514.3	29.6572	104899	29.7027
Myoglobin	362.858	HLKTEAEMK	27.58	3	24		12.5181	293905	12.4068	308546	12.3532	349396	12.3403	317896	12.1727	457398	12.1473	400262	12.1818	345160	12.1277	364372	12.2024	356354	12.1425	444732	12.1801	383835	12.2138	371983	12.2859	500887	12.1823	477798	12.2053	386786	12.1995	474099	12.2385	509249	12.2266	485594	12.1341	629721	12.1063	470702	12.2992	532964	12.2475
Myoglobin	374.721	ALELFR	29.14	2	24		25.5585	17274708	25.4615	15563307	25.4254	16251249	25.4078	12067130	25.3215	17147712	25.3734	22247190	25.3647	12961565	25.3392	9853286	25.3102	14814189	25.3469	18603852	25.2612	11045040	25.2923	11962713	25.2042	17182888	25.2431	17688624	25.3748	12139451	25.2384	10899974	25.2535	25663974	25.2471	17866068	25.2065	24245768	25.1975	20011064	25.2196	35254528	25.1953
Myoglobin	502.984	HGTVVLTALGGILKK	62.15	3	24		25.8973	1.50444e+06	25.8842	994024	25.7311	939582	25.8211	566388	25.5773	1.60451e+06	25.6779	1446607	25.758	1504728	25.7422	992451	25.6608	1.49606e+06	25.5753	1.32984e+06	25.589	1.83878e+06	25.5607	1219612	25.5299	1059473	25.5226	1.16305e+06	25.7407	882772	25.5892	1.00122e+06	25.5245	1.00136e+06	25.5165	1.34382e+06	25.4289	1.19417e+06	25.4675	803579	25.4963	2543625	25.5419
Myoglobin	521.991	HGTVVLTALGGILKK	62.15	3	24		25.8973	52925	25.8376	30914.4	25.7311	24195	25.8211	20795.7	25.5773	43528.8	25.6779	37165.6	25.758	48217.1	25.7422	31435.2	25.6157	45906.5	25.5753	36887.6	25.589	51688.7	25.5607	34453.9	25.5299	26404.7	25.5226	38763.2	25.7407	22360.6	25.5892	25790.9	25.5245	22837.7	25.5165	36179.5	25.4289	36321.1	25.5134	24536.1	25.4963	57312	25.5419
Myoglobin	521.991	HGTVVLTALGGILKK	62.15	3	24		27.1336	120225	27.1741	137577	27.0172	68069.9	27.1391	61147.4	26.9646	135448	27.1171	84908.5	26.9315	63401.4	27.0474	63871.8	27.093	112950	26.9135	97528.1	26.863	106771	26.832	79845.6	26.9063	96844.5	26.7719	84084.1	26.8993	84539.5	26.8323	58912.2	26.9269	128540	26.8336	81431.1	26.8712	83765.5	26.8976	47327	26.8234	193571	26.8274
Myoglobin	521.991	HGTVVLTALGGILKK	62.15	3	24		26.3071	124254	26.3024	108989	26.1409	70899.2	26.3337	68413.4	26.044	129090	26.1548	99379	26.1211	95009	26.1231	78574.4	26.0655	97205.6	26.0031	128537	25.9659	102413	25.9662	126012	25.9907	114686	25.9409	100766	26.1211	97253.6	25.9665	87393.2	26.0577	149397	25.91	78167.5	25.9174	73757.2	25.9682	76264.6	25.9773	120752	25.9426
Myoglobin	536.29	VEADIAGHGQEVLIR	73.72	3	24		23.186	4372726	23.166	2.4639e+06	23.295	3395076	23.205	2.52313e+06	23.1747	1.95368e+06	22.9511	4021639	22.983	3.2197e+06	22.9903	1.57079e+06	23.0736	2.41949e+06	23.1247	2.04246e+06	23.1122	2.20523e+06	23.1486	1.64798e+06	23.0022	1.90586e+06	23.0874	2.59335e+06	23.012	3.1868e+06	23.0494	2.41306e+06	23.0924	3.03451e+06	23.1241	3.97998e+06	22.9328	2.4183e+06	22.9493	3.81963e+06	23.0452	8604888	23.1769
Myoglobin	636.335	LFTGHPETLEK	51.69	2	24		21.9779	1.02936e+06	21.7795	1.02016e+06	21.9711	932870	21.8164	691159	21.7615	1354049	21.6563	1.44706e+06	21.7581	770364	21.7277	594508	21.7703	799624	21.7113	876529	21.6898	589053	21.6589	585769	21.7684	985855	21.7489	797502	21.757	752844	21.7355	831053	21.6947	1.15926e+06	21.6562	825818	21.6974	828538	21.6157	960712	21.8407	1.65928e+06	21.7766
Myoglobin	680.883	ALELFRNDIAAK	60.75	2	24		25.1199	517012	25.0209	521251	24.9795	360530	24.9121	341672	24.788	494703	24.9795	583085	24.8412	225184	24.8992	246595	24.8261	331334	24.9485	391276	24.7249	318485	24.7254	241198	24.7091	409433	24.7543	462159	24.7597	222913	24.7019	342365	24.8313	531943	24.7185	721840	24.8292	601610	24.8082	430265	24.7356	897081	24.8012
Myoglobin	689.924	HGTVVLTALGGILK	124.62	2	24		27.181	184011	27.2209	154577	27.0666	90424	27.1893	101957	26.9646	173931	27.166	135883	26.9809	108016	27.1099	121690	27.1403	165423	26.9616	123436	26.9107	221270	26.832	104532	26.9063	215799	26.8188	199991	26.8993	159976	26.88	101067	26.9269	210944	26.8775	166120	26.9162	162786	26.9425	114681	26.8636	357394	26.8274
Myoglobin	908.455	GLSDGEWQQVLNVWGK	78.27	2	24		30.3574	21920.5	30.1787	37152.8	30.2128	32547.2	30.2019	19771.4	30.168	30914	30.1867	42445.8	30.1771	33859.4	30.1052	74423.9	30.161	4341.12	30.1723	11234.9	30.1415	11085.7	30.09	9340.49	30.0032	20278.5	30.0782	27449.7	30.1344	44243	30.1374	33092.6	30.1692	12003	30.0748	13519	30.118	26068.4	30.1706	15213.6	30.1657	93430.9	30.1915
[truncated: 5 more columns]

## Sheet: Identification Summary_PTMs
# identification	sheet_name	fixed_modification	variable_modifications
mascot	J00002734	Carboxymethyl (C)	Oxidation (M),Acetyl (N-term)
mascot	J00002735	Carbamidomethyl (C)	Oxidation (M),Acetyl (N-term)
mascot	J00002738	Carboxymethyl (C)	Oxidation (M),Phospho (S),Phospho (T),Phospho (Y),Acetyl (N-term),ADP-Ribosyl (C),ADP-Ribosyl (E),ADP-Ribosyl (K),ADP-Ribosyl (N)
mascot	J00002739	Carboxymethyl (C)	Oxidation (M),Acetyl (N-term),ADP-Ribosyl (R),ADP-Ribosyl (S),Acetyl (C),Acetyl (H),Acetyl (K),Acetyl (S),Acetyl (T)
mascot	J00002740	Carboxymethyl (C)	Oxidation (M),Acetyl (N-term),Amidated (C-term),Biotin (K),Biotin (N-term),Carbamidomethyl (C),Carbamidomethyl (D),Carbamidomethyl (E)
mascot	J00002741	Carboxymethyl (C)	Oxidation (M),Acetyl (N-term),Carbamidomethyl (H),Carbamidomethyl (K),Carbamidomethyl (N-term),Carbamyl (C),Carbamyl (K),Carbamyl (N-term),Carbamyl (S)
mascot	J00002742	Carboxymethyl (C)	Oxidation (M),Acetyl (N-term),Carbamyl (T),Carbamyl (Y),Carboxymethyl (K),Carboxymethyl (N-term),Carboxymethyl (W),Cation:Na (C-term)
mascot	J00002743	Carboxymethyl (C)	Oxidation (M),Acetyl (N-term),Cation:Na (D),Cation:Na (E),Deamidated (N),Deamidated (Protein N-term F),Deamidated (Q),Deamidated (R),Dimethyl (K)
mascot	J00002744	Carboxymethyl (C)	Oxidation (M),Acetyl (N-term),Dimethyl (N),Dimethyl (N-term),Dimethyl (Protein N-term P),Dimethyl (R),Dioxidation (C),Dioxidation (F),Dioxidation (K)
mascot	J00002745	Carboxymethyl (C)	Oxidation (M),Acetyl (N-term),Dioxidation (M),Dioxidation (P),Dioxidation (R),Dioxidation (W),Dioxidation (Y),Formyl (K),Formyl (N-term)
mascot	J00002746	Carboxymethyl (C)	Oxidation (M),Acetyl (N-term),Formyl (S),Formyl (T),Gln->pyro-Glu (N-term Q),Glu->pyro-Glu (N-term E),GlyGly (C),GlyGly (K),GlyGly (S)
mascot	J00002747	Carboxymethyl (C)	Oxidation (M),Acetyl (N-term),GlyGly (T),Guanidinyl (K),HNE (C),HNE (H),HNE (K),Methyl (C),Methyl (C-term)
mascot	J00002748	Carboxymethyl (C)	Oxidation (M),Acetyl (N-term),Methyl (D),Methyl (E),Methyl (H),Methyl (I),Methyl (K),Methyl (L),Methyl (N)
mascot	J00002749	Carboxymethyl (C)	Oxidation (M),Acetyl (N-term),Methyl (N-term),Methyl (Q),Methyl (R),Methyl (S),Methyl (T),Methylthio (C),Methylthio (D)
mascot	J00002750	Carboxymethyl (C)	Oxidation (M),Acetyl (N-term),Methylthio (N),NIPCAM (C),Oxidation (C),Oxidation (C-term G),Oxidation (D),Oxidation (F),Oxidation (H)
mascot	J00002751	Carboxymethyl (C)	Oxidation (M),Acetyl (N-term),Oxidation (K),Oxidation (N),Oxidation (P),Oxidation (R),Oxidation (W),Oxidation (Y),PEO-Iodoacetyl-LC-Biotin (C)
mascot	J00002752	Carboxymethyl (C)	Oxidation (M),Acetyl (N-term),Phospho (R),PhosphoRibosyl (D),PhosphoRibosyl (E),PhosphoRibosyl (R),Phospho_Acetyl (S),Phospho_Acetyl (T),Phospho_Acetyl (Y)
mascot	J00002753	Carboxymethyl (C)	Oxidation (M),Acetyl (N-term),Propionamide (C),Pyridylethyl (C),SMA (K),SMA (N-term),Sulfo (C),Sulfo (S),Sulfo (T)
mascot	J00002754	Carboxymethyl (C)	Oxidation (M),Acetyl (N-term),Palmitoyl (C),Palmitoyl (K),Palmitoyl (S),Palmitoyl (T),Phospho (C),Phospho (D),Phospho (H)
mascot	J00002756	Carbamidomethyl (C)	Oxidation (M),Phospho (S),Phospho (T),Phospho (Y),Acetyl (N-term),ADP-Ribosyl (C),ADP-Ribosyl (E),ADP-Ribosyl (K),ADP-Ribosyl (N)
mascot	J00002757	Carbamidomethyl (C)	Oxidation (M),Acetyl (N-term),ADP-Ribosyl (R),ADP-Ribosyl (S),Acetyl (C),Acetyl (H),Acetyl (K),Acetyl (S),Acetyl (T)
mascot	J00002758	Carbamidomethyl (C)	Oxidation (M),Acetyl (N-term),Amidated (C-term),Biotin (K),Biotin (N-term),Carbamidomethyl (D),Carbamidomethyl (E)
mascot	J00002759	Carbamidomethyl (C)	Oxidation (M),Acetyl (N-term),Carbamidomethyl (H),Carbamidomethyl (K),Carbamidomethyl (N-term),Carbamyl (C),Carbamyl (K),Carbamyl (N-term),Carbamyl (S)
mascot	J00002760	Carbamidomethyl (C)	Oxidation (M),Acetyl (N-term),Carbamyl (T),Carbamyl (Y),Carboxymethyl (C),Carboxymethyl (K),Carboxymethyl (N-term),Carboxymethyl (W),Cation:Na (C-term)
mascot	J00002761	Carbamidomethyl (C)	Oxidation (M),Acetyl (N-term),Cation:Na (D),Cation:Na (E),Deamidated (N),Deamidated (Protein N-term F),Deamidated (Q),Deamidated (R),Dimethyl (K)
mascot	J00002762	Carbamidomethyl (C)	Oxidation (M),Acetyl (N-term),Dimethyl (N),Dimethyl (N-term),Dimethyl (Protein N-term P),Dimethyl (R),Dioxidation (C),Dioxidation (F),Dioxidation (K)
mascot	J00002763	Carbamidomethyl (C)	Oxidation (M),Acetyl (N-term),Dioxidation (M),Dioxidation (P),Dioxidation (R),Dioxidation (W),Dioxidation (Y),Formyl (K),Formyl (N-term)
mascot	J00002764	Carbamidomethyl (C)	Oxidation (M),Acetyl (N-term),Formyl (S),Formyl (T),Gln->pyro-Glu (N-term Q),Glu->pyro-Glu (N-term E),GlyGly (C),GlyGly (K),GlyGly (S)
mascot	J00002765	Carbamidomethyl (C)	Oxidation (M),Acetyl (N-term),GlyGly (T),Guanidinyl (K),HNE (C),HNE (H),HNE (K),Methyl (C),Methyl (C-term)
mascot	J00002766	Carbamidomethyl (C)	Oxidation (M),Acetyl (N-term),Methyl (D),Methyl (E),Methyl (H),Methyl (I),Methyl (K),Methyl (L),Methyl (N)
mascot	J00002767	Carbamidomethyl (C)	Oxidation (M),Acetyl (N-term),Methyl (N-term),Methyl (Q),Methyl (R),Methyl (S),Methyl (T),Methylthio (C),Methylthio (D)
mascot	J00002768	Carbamidomethyl (C)	Oxidation (M),Acetyl (N-term),Methylthio (N),NIPCAM (C),Oxidation (C),Oxidation (C-term G),Oxidation (D),Oxidation (F),Oxidation (H)
mascot	J00002769	Carbamidomethyl (C)	Oxidation (M),Acetyl (N-term),Oxidation (K),Oxidation (N),Oxidation (P),Oxidation (R),Oxidation (W),Oxidation (Y),PEO-Iodoacetyl-LC-Biotin (C)
mascot	J00002770	Carbamidomethyl (C)	Oxidation (M),Acetyl (N-term),Palmitoyl (C),Palmitoyl (K),Palmitoyl (S),Palmitoyl (T),Phospho (C),Phospho (D),Phospho (H)
mascot	J00002771	Carbamidomethyl (C)	Oxidation (M),Acetyl (N-term),Phospho (R),PhosphoRibosyl (D),PhosphoRibosyl (E),PhosphoRibosyl (R),Phospho_Acetyl (S),Phospho_Acetyl (T),Phospho_Acetyl (Y)
mascot	J00002772	Carbamidomethyl (C)	Oxidation (M),Acetyl (N-term),Propionamide (C),Pyridylethyl (C),SMA (K),SMA (N-term),Sulfo (C),Sulfo (S),Sulfo (T)
gpm	J00002736	Carboxymethyl (C)	Oxidation (M),Acetyl (N-term)
gpm	J00002737	Carboxymethyl (C)	Oxidation (M),Acetyl (N-term)
gpm	J00002755	Carbamidomethyl (C)	Oxidation (M),Phospho (S),Phospho (T),Phospho (Y),Acetyl (N-term),ADP-Ribosyl (C),ADP-Ribosyl (E),ADP-Ribosyl (K),ADP-Ribosyl (N),ADP-Ribosyl (R),ADP-Ribosyl (S),Acetyl (C),Acetyl (H),Acetyl (K),Acetyl (S),Acetyl (T),Acetyl (Y),Amidated (C-term),Biotin (K),Biotin (N-term),Carbamidomethyl (C),Carbamidomethyl (D),Carbamidomethyl (E),Carbamidomethyl (H),Carbamidomethyl (K),Carbamidomethyl (N-term),C…
gpm	J00002773	Carbamidomethyl (C)	Oxidation (M),Phospho (S),Phospho (T),Phospho (Y),Acetyl (N-term),ADP-Ribosyl (C),ADP-Ribosyl (E),ADP-Ribosyl (K),ADP-Ribosyl (N),ADP-Ribosyl (R),ADP-Ribosyl (S),Acetyl (C),Acetyl (H),Acetyl (K),Acetyl (S),Acetyl (T),Acetyl (Y),Amidated (C-term),Biotin (K),Biotin (N-term),Carbamidomethyl (C),Carbamidomethyl (D),Carbamidomethyl (E),Carbamidomethyl (H),Carbamidomethyl (K),Carbamidomethyl (N-term),C…
# variable modification summary
identification	total number of variable modification	variable modifications
mascot	119	Oxidation (M),Phospho (S),Phospho (T),Phospho (Y),Acetyl (N-term),ADP-Ribosyl (C),ADP-Ribosyl (E),ADP-Ribosyl (K),ADP-Ribosyl (N),ADP-Ribosyl (R),ADP-Ribosyl (S),Acetyl (C),Acetyl (H),Acetyl (K),Acetyl (S),Acetyl (T),Amidated (C-term),Biotin (K),Biotin (N-term),Carbamidomethyl (D),Carbamidomethyl (E),Carbamidomethyl (H),Carbamidomethyl (K),Carbamidomethyl (N-term),Carbamyl (C),Carbamyl (K),Carbam…
gpm	132	Oxidation (M),Phospho (S),Phospho (T),Phospho (Y),Acetyl (N-term),ADP-Ribosyl (C),ADP-Ribosyl (E),ADP-Ribosyl (K),ADP-Ribosyl (N),ADP-Ribosyl (R),ADP-Ribosyl (S),Acetyl (C),Acetyl (H),Acetyl (K),Acetyl (S),Acetyl (T),Acetyl (Y),Amidated (C-term),Biotin (K),Biotin (N-term),Carbamidomethyl (C),Carbamidomethyl (D),Carbamidomethyl (E),Carbamidomethyl (H),Carbamidomethyl (K),Carbamidomethyl (N-term),C…
