# Supplementary material for: A simple peak detection and label-free quantitation algorithm for chromatography-mass spectrometry
Source: BMC Bioinformatics. 2014 Nov 25;15(1):376. doi: 10.1186/s12859-014-0376-0 (PMC4252003; doi:10.1186/s12859-014-0376-0)
Supplement: Additional file 3: — Features detected from five algorithms for data set 1. [file 12859_2014_376_MOESM3_ESM.zip › 5150489461309095_MOESM3_ESM.xlsx]

## Sheet: mixture_bsa12fmol_n1_ab3d_v0325
RT	m/z
19.375	350.206
23.4286	351.208
18.7002	351.863
17.2477	352.533
23.8142	352.622
24.2284	352.841
19.8397	353.203
12.5379	354.175
13.3434	354.667
21.7684	354.68
19.5876	355.177
19.7967	355.197
18.7667	355.531
23.0022	355.688
11.2135	356.692
26.4963	357.238
24.1054	358.187
12.8179	358.21
19.6212	358.505
11.727	358.69
22.0594	359.201
19.6659	359.718
12.9167	359.928
20.7455	360.198
23.5561	360.71
26.8599	362.224
21.6489	362.543
12.2859	362.861
18.6845	364.424
19.7111	364.478
20.1327	364.724
24.9298	364.884
15.4258	365.681
15.7955	365.681
21.6489	366.228
12.837	367.216
13.6188	367.534
11.0098	368.192
12.1268	368.249
20.6486	368.517
23.3431	368.723
19.755	368.879
19.375	368.879
22.0594	369.446
22.1407	370.216
23.9322	370.462
26.8599	370.737
19.5439	371.202
19.2282	371.505
20.4	372.882
22.0195	373.457
22.7295	373.457
21.1835	373.679
13.4914	374.183
22.0992	374.476
18.5629	374.539
19.1161	374.539
17.9624	374.707
25.2042	374.723
20.0917	374.866
22.8495	375.689
23.1304	376.182
24.8404	376.502
11.4431	376.684
11.9457	377.176
11.2401	377.195
22.0594	378.238
22.962	378.668
19.963	378.734
26.8599	379.251
23.1729	379.253
22.7295	380.209
24.2284	381.578
24.8404	381.906
24.5304	382.18
20.6732	382.214
27.2475	384.237
21.6121	384.444
23.6846	384.718
24.2284	385.164
14.4167	386.541
22.7295	387.712
21.9814	387.712
21.6121	388.443
23.4286	389.218
24.1054	389.222
12.2546	390.161
24.4902	390.214
24.5739	390.229
25.8534	390.543
18.7002	390.68
23.0886	390.883
18.8441	390.889
21.2721	391.225
15.6667	391.937
21.894	392.438
22.3947	394.705
23.2149	394.739
21.7684	395.242
23.3431	395.682
23.599	397.234
23.3431	398.227
12.9349	398.514
11.0098	398.541
22.3947	398.946
12.1268	398.953
20.8992	399.182
25.2042	401.183
19.8761	401.217
24.4902	401.256
27.2475	401.264
21.9362	401.968
22.8825	402.486
12.9167	403.214
25.247	403.233
17.833	403.745
23.0465	404.2
14.0755	404.518
23.0022	404.739
20.0917	405.242
16.9971	406.192
20.4	406.219
21.7684	406.89
19.1161	407.229
20.3166	408.708
24.4902	409.221
24.1867	409.221
23.0022	409.254
24.6176	409.515
20.8992	409.545
13.185	409.719
14.4389	410.21
20.0468	411.729
23.6846	411.732
20.225	412.222
27.341	412.257
20.77	412.71
12.3796	413.208
20.7046	415.548
20.9911	415.876
22.6073	415.919
22.8065	416.221
23.0022	416.734
23.0022	416.992
21.5809	417.214
25.6617	417.47
24.7091	417.747
23.8142	418.226
25.5763	418.726
21.6489	418.74
19.6212	420.255
23.599	420.771
22.2645	420.961
23.3863	421.217
20.9911	421.226
20.225	421.545
22.3523	421.761
22.1407	421.909
23.4286	422.252
23.8883	422.546
21.7305	422.577
24.1867	422.874
25.5763	423.23
27.5481	423.277
22.9233	423.558
22.3084	423.558
18.8068	424.258
23.5561	424.462
21.7684	424.561
29.0331	426.731
24.0634	428.229
24.8404	429.767
19.456	430.276
22.8065	430.476
21.9814	431.217
22.3947	431.709
19.2282	432.224
18.3079	432.255
20.7046	433.185
22.4366	433.881
22.3084	434.51
20.9911	434.555
22.8825	435.231
22.2247	435.468
24.1054	435.597
24.1054	435.719
19.456	435.74
22.6073	435.776
22.8495	435.912
18.7667	436.221
21.6121	436.226
23.2996	436.24
22.2645	436.549
23.7288	437.234
21.9814	438.206
21.894	439.547
20.225	439.655
21.1835	440.234
22.5195	440.916
24.1867	441.553
24.8842	441.554
24.3589	442.251
25.7081	442.731
23.5132	443.282
21.7684	443.568
20.8434	443.714
23.2996	443.716
26.0773	443.786
21.6121	444.544
25.6617	445.227
27.8802	445.29
22.5195	447.214
24.3145	447.236
23.2149	447.252
17.541	447.478
26.4034	447.491
18.928	447.724
23.8883	447.896
24.1455	449.493
21.3161	450.239
22.0195	450.698
25.159	450.916
22.3523	451.214
18.9696	451.236
23.2591	451.714
25.4368	452.565
23.2149	452.873
22.3084	452.889
22.6863	453.263
24.7091	454.26
27.341	454.581
23.8883	456.24
20.225	457.73
21.2721	458.749
20.8237	458.925
22.1832	459.727
22.3523	459.74
26.9063	460.288
23.2996	460.471
24.9739	460.561
21.8506	460.911
20.0052	460.988
18.2535	461.733
22.0594	461.749
23.8883	462.551
21.6489	462.575
23.5132	463.258
24.5304	464.229
18.3079	464.248
23.642	464.253
30.6409	465.584
23.8883	465.869
23.9322	466.903
25.8982	466.94
28.1475	467.303
22.1832	467.889
27.341	469.235
22.8825	469.273
24.9298	469.923
19.375	471.19
22.8825	471.242
19.7967	471.248
24.1054	471.289
25.3384	471.572
23.3431	471.734
22.0992	471.895
22.7295	472.27
27.2934	472.554
22.2645	473.233
19.7967	473.26
24.7535	473.267
27.4203	473.588
22.7295	473.725
19.2602	474.165
25.8982	474.234
19.8397	474.242
27.7083	475.182
19.963	475.243
24.0634	475.566
22.5195	475.724
24.1054	476.267
22.6863	476.471
24.1867	476.903
21.3161	477.198
22.0992	477.231
18.3312	478.503
22.0594	478.598
22.3947	479.209
22.5631	479.241
28.3181	479.294
27.341	479.295
26.137	479.565
12.9167	479.567
23.599	480.61
23.7724	480.898
21.8085	481.582
19.8761	481.746
20.5577	482.238
27.5481	482.773
26.7669	482.774
29.3839	482.94
16.2563	484.303
23.6846	485.011
18.7002	485.563
19.7111	485.635
22.9233	486.581
23.4286	486.909
21.6489	487.258
21.2269	487.735
18.5034	489.193
24.2284	489.242
28.415	489.316
22.8065	490.279
25.8033	490.74
23.3431	490.752
25.6147	490.779
22.1407	490.786
22.2247	490.903
24.4902	491.263
23.1729	492.603
18.0317	492.759
18.3312	492.759
19.2928	492.759
24.7967	493.255
27.1513	493.568
23.9322	493.614
22.2645	495.215
24.1867	495.25
25.6147	495.275
12.9872	495.785
16.6786	496.272
17.4772	496.272
26.4963	496.273
24.5304	496.618
27.0011	497.263
22.3947	497.797
23.1729	498.756
22.9233	499.23
23.7288	499.267
30.2143	499.302
23.1729	499.753
22.2645	500.192
22.9233	501.236
22.0594	501.743
24.2284	501.797
25.8982	501.947
25.5299	502.986
21.2721	503.24
22.2247	503.247
23.3863	503.268
22.2247	503.552
19.0166	503.751
22.1407	504.291
22.9233	504.554
19.3193	504.562
18.9696	504.57
19.7111	504.642
27.2002	505.255
22.2247	505.557
23.2996	505.569
22.8825	505.588
23.9761	505.898
23.9322	505.995
19.9184	506.895
24.4497	507.768
26.2649	507.815
22.9233	507.904
29.5866	508.263
19.456	508.571
22.2247	508.875
24.7967	509.009
26.9524	509.016
21.9362	509.261
22.1832	509.507
25.0196	509.79
22.3523	509.91
19.963	510.257
24.5739	510.27
21.6121	512.256
24.0205	512.621
20.6041	512.764
20.9466	513.011
19.375	513.507
18.7828	514.568
24.7535	515.625
20.1791	515.899
22.6073	516.753
31.9319	516.758
21.6121	517.587
21.5397	518.777
23.8499	519.218
23.0886	520.272
18.7002	520.572
19.1779	520.899
26.0773	520.955
26.9063	521.993
25.9907	521.993
21.1386	522.581
23.5132	523.239
21.0972	523.288
19.8761	523.76
24.7535	523.76
19.375	524.304
24.2716	526.591
22.0594	526.705
25.5763	527.293
21.5397	527.598
28.2019	527.618
23.4707	527.748
27.2475	527.772
26.0303	527.784
22.3523	527.883
17.833	528.296
21.3599	528.93
22.6438	528.936
22.0195	529.967
22.3947	531.592
12.1268	531.601
18.7828	532.793
21.3599	533.602
21.7305	533.965
22.0594	534.251
23.2996	534.306
21.0372	534.906
19.5876	535.219
24.7967	535.27
19.963	535.711
23.0022	536.292
22.8825	536.312
24.1054	536.777
19.6212	537.253
25.6617	537.297
23.3863	538.02
18.6845	538.544
19.1161	538.933
24.1455	539.3
23.0022	539.316
19.3507	539.578
25.4368	540.557
21.3599	541.253
16.9971	541.254
26.9063	541.938
21.5809	542.248
24.8404	542.267
26.4507	542.279
25.247	542.758
22.6438	544.467
25.247	544.547
20.3166	544.608
19.8761	545.206
25.2042	546.785
24.6639	547.3
23.3431	547.32
22.3084	547.32
23.599	547.647
21.3599	547.936
22.6863	547.944
23.7288	550.258
24.2284	550.283
13.5959	550.796
18.1719	551.283
21.3599	551.574
20.8992	552.28
21.3599	552.608
24.5739	553.026
22.4782	553.249
22.0594	553.664
23.2996	553.948
22.8825	554.754
22.8825	555.299
22.9233	555.319
25.2042	555.61
26.1248	555.803
27.3802	556.277
26.7669	556.283
25.6617	556.29
23.1729	557.969
27.2475	558.26
19.4126	558.585
22.6863	559.288
25.8982	560.296
25.159	561.042
23.3863	561.286
26.633	561.287
19.0919	561.304
23.9322	561.733
23.9761	562.753
22.2247	562.762
25.5763	563.969
24.8404	564.249
21.9814	566.277
24.1867	566.655
21.3161	566.943
23.8499	567.057
23.9322	567.293
24.8404	569.226
22.1407	570.739
24.8404	570.777
21.3599	571.615
24.2284	571.863
21.6121	571.942
24.8404	572.355
20.8992	573.197
26.4507	573.288
26.8599	573.78
22.7704	574.306
24.9298	574.618
18.5997	575.732
22.8825	577.292
19.2282	577.593
22.1832	578.736
24.4045	578.794
23.0022	578.886
22.3084	579.011
25.6147	579.303
14.3946	579.307
22.2247	579.953
29.6454	580.649
23.8142	581.312
23.9322	581.549
27.8314	581.639
25.2042	582.32
25.756	582.813
25.6147	582.976
20.0052	583.108
25.066	583.315
12.2859	584.737
24.4902	584.817
23.3431	585.635
23.0886	585.819
27.2002	586.628
28.6831	587.035
29.0821	587.363
22.7295	587.798
22.8065	588.33
24.4045	589.331
30.5605	589.794
21.4497	590.623
21.6489	590.95
25.066	591.646
27.8802	592.711
28.0507	593.04
29.0546	593.367
23.4707	593.941
28.4997	594.035
17.5163	596.301
20.0917	597.158
22.1407	597.698
26.5438	599.288
26.6763	601.798
25.6617	601.917
27.2475	604.601
27.341	605.635
14.0755	606.273
23.1729	607.309
21.4046	609.63
26.7669	611.324
28.12	611.718
28.2019	612.046
24.8404	612.316
24.1867	612.616
20.0052	614.314
25.5299	614.315
20.225	614.641
18.2535	615.308
24.1054	615.343
24.3145	615.592
18.3079	618.662
27.2934	618.662
23.7724	620.924
20.6732	622.818
27.7514	623.257
23.8142	623.845
23.599	625.643
23.5561	626.256
23.8142	626.835
22.8495	626.924
24.3589	627.062
24.9298	627.977
25.066	629.643
25.8534	629.97
25.4848	630.677
23.3863	631.303
26.7669	631.316
24.1867	631.324
20.9911	631.335
23.0022	631.561
25.0196	631.803
23.0886	632.039
23.8883	633.315
20.0052	633.321
24.1867	633.807
25.247	633.84
24.4497	634.599
21.7684	636.337
24.1054	641.312
25.1146	641.613
25.9907	643.018
22.3947	643.309
23.4707	644.258
27.341	644.262
23.5561	644.65
22.0594	645.323
25.1146	648.649
23.599	649.589
22.4366	650.317
20.0052	652.328
23.7288	652.356
24.1054	652.89
22.8825	653.364
23.2996	653.856
22.7704	654.537
22.8495	658.535
22.9233	660.84
24.8404	661.826
24.1867	661.826
23.6846	663.657
28.8136	669.331
29.2257	669.659
23.7724	669.824
21.2269	670.331
23.8883	671.34
24.2284	671.832
23.9322	674.325
22.6863	677.948
25.4368	678.344
22.1407	679.006
24.7091	680.886
27.341	681.367
26.0773	685.216
22.0992	685.378
24.4045	687.092
24.7091	687.305
23.1304	688.619
26.633	689.365
26.9063	689.927
24.9739	690.337
22.7295	696.32
30.6409	697.872
23.9322	699.851
25.9445	701.308
25.159	701.346
24.4045	701.347
23.4707	705.868
22.0195	706.286
27.4203	709.878
25.8982	710.846
24.0634	712.845
24.8404	713.357
24.1054	713.896
24.1867	714.85
25.9445	720.316
23.0465	720.363
25.4368	720.406
30.1402	720.827
23.8142	720.854
23.3863	721.844
26.0303	721.854
26.8148	722.346
21.6489	722.819
21.8506	723.312
22.2247	723.804
19.7111	727.949
23.8883	728.362
25.2042	728.711
27.9711	728.824
22.2247	728.842
22.9233	729.368
27.4947	729.832
23.2149	729.86
18.5329	733.286
22.2247	735.85
27.4203	735.91
24.4902	736.39
25.2907	736.883
25.7081	737.709
23.9322	739.916
27.3802	740.896
24.5304	744.423
20.3166	747.307
26.4507	748.165
25.8982	749.338
26.7669	749.83
26.3132	750.365
22.1407	751.823
25.8982	752.417
22.7704	752.798
21.2721	754.356
24.3145	754.874
23.8499	755.739
22.9233	756.327
22.3084	757.353
22.9233	757.878
23.1729	758.371
22.2247	762.809
22.3523	764.361
27.0011	764.421
26.8599	768.865
24.3145	769.129
24.0205	770.863
18.6845	780.353
31.7282	782.41
25.6617	782.871
24.7091	786.87
23.8499	788.627
25.9445	788.732
28.2019	790.923
21.3161	792.891
24.0205	797.126
21.3599	799.898
26.4963	799.91
23.0465	803.934
28.9138	804.402
24.1054	811.382
23.9322	812.211
26.7669	812.399
26.6763	816.336
25.6147	816.739
27.2475	820.396
23.3431	820.475
24.9298	825.392
27.4203	825.728
21.3599	826.857
26.0773	831.03
25.2042	831.073
26.6125	831.358
28.5223	832.913
24.3589	835.747
23.0465	841.747
26.7669	841.754
23.0886	842.382
22.8065	848.827
24.6176	854.754
21.3161	856.92
26.3753	866.831
23.0465	867.825
29.6454	870.471
27.8314	871.955
23.642	875.344
24.0205	875.835
27.2002	879.438
24.0205	885.397
27.8802	888.563
28.0507	889.055
27.049	894.374
25.6617	902.372
24.9298	941.461
24.9298	943.117
25.066	943.96
25.6617	1043.49
24.6639	1048.82
24.0205	1062.5

## Sheet: mixture_bsa12fmol_n1_msight_pep
Real X	Real Y
826.065	54.4664
826.065	27.4203
826.065	39.4587
831.03	26.0773
831.03	38.8161
831.03	53.5454
770.865	24.0205
770.865	52.3011
770.865	37.9494
560.945	54.0103
560.945	39.1389
560.945	26.633
649.685	25.159
713.69	38.2855
541.285	23.9761
649.685	53.0148
713.69	24.7967
541.285	37.9294
649.685	38.4372
541.285	52.273
713.69	52.796
794.295	37.8729
720.65	53.4655
720.65	38.7574
794.295	23.8499
668.63	52.714
668.63	38.2302
769.13	24.3145
794.295	52.1897
720.65	25.9445
769.13	38.0757
769.13	52.4948
668.63	24.6639
782.87	38.6406
442.975	47.1093
782.87	25.6617
442.975	34.2102
1048.82	24.6639
1048.82	38.2302
782.87	53.3075
442.975	17.4961
1048.82	52.714
524.015	51.0702
524.015	37.0889
872.715	22.7704
872.715	51.4753
872.715	37.3726
524.015	22.1407
648.65	38.4186
648.65	52.986
648.65	25.1146
514.04	23.8499
514.04	52.1897
514.04	37.8729
504.565	48.9852
720.36	23.0465
720.36	51.6654
902.37	25.6617
720.36	37.5068
504.565	35.67
504.565	19.3193
902.37	53.3075
902.37	38.6406
775.08	37.834
816.67	54.0649
885.395	52.3011
775.08	52.1348
885.395	37.9494
775.08	23.7724
816.67	26.719
816.67	39.1769
885.395	24.0205
720.74	53.1464
720.74	25.3881
722.345	39.2158
720.74	38.5305
722.345	26.8148
722.345	54.1209
669.995	56.2382
669.995	29.2257
669.995	41.235
612.045	28.2019
701.345	38.4372
612.045	55.1991
701.345	25.159
612.045	40.0785
701.345	53.0148
609.63	36.7543
609.63	21.4046
503.55	51.1262
609.63	50.5772
503.55	22.2247
503.55	37.1253
866.83	26.3753
866.83	39.0043
523.56	37.4313
523.56	22.8825
587.035	55.709
523.56	51.5571
587.035	28.6831
587.035	40.6383
866.83	53.8164
593.365	41.056
593.365	29.0546
593.365	56.0804
626.925	22.8495
626.925	37.4131
626.925	51.5294
574.62	38.3406
574.62	52.8741
574.62	24.9298
730.815	21.5809
730.815	36.8302
730.815	50.689
606.275	14.0755
631.555	23.3863
631.555	37.6605
701.345	24.4045
701.345	52.5508
701.345	38.1157
631.555	51.8827
756.325	51.5839
756.325	37.4502
478.505	34.6475
530.49	52.5233
756.325	22.9233
530.49	24.3589
530.49	38.0957
478.505	17.9624
478.505	47.6617
620.925	37.834
620.925	52.1348
547.935	50.5476
547.935	21.3599
547.935	36.7367
620.925	23.7724
555.745	51.0702
591.645	25.066
811.63	52.3566
841.755	54.0947
811.63	37.9854
841.755	39.1972
591.645	38.3974
811.63	24.1054
555.745	22.1407
841.755	26.7669
555.745	37.0889
591.645	52.9585
611.005	50.741
406.19	32.2743
406.19	44.6888
812.21	37.9094
611.005	36.8665
611.005	21.6489
751.82	37.0889
406.19	15.3709
573.195	20.8992
812.21	52.2449
573.195	50.2501
751.82	51.0702
812.21	23.9322
573.195	36.5335
751.82	22.1407
541.255	36.7367
541.255	21.3599
541.255	50.5476
812.4	39.1972
709.88	54.4664
669.665	28.8136
669.665	55.8425
709.88	27.4203
812.4	26.7669
812.4	54.0947
709.88	39.4587
669.665	40.7876
848.825	37.3927
848.825	22.8065
848.825	51.5013
631.325	38.021
631.325	24.1867
541.595	22.5195
541.595	37.2576
541.595	51.3146
631.325	52.4124
739.915	23.9322
821.415	51.4215
821.415	22.6863
821.415	37.3335
739.915	37.9094
739.915	52.2449
1043.49	53.3075
440.915	51.3146
1043.49	25.6617
440.915	22.5195
440.915	37.2576
1043.49	38.6406
615.31	48.0057
615.31	34.9174
615.31	18.2535
749.78	21.6489
749.78	36.8665
749.78	50.741
618.66	48.0641
618.66	18.3079
618.66	34.9652
557.97	37.5662
557.97	51.7451
557.97	23.1729
556.26	23.6846
556.26	37.7934
803.965	51.5571
556.26	52.0759
803.965	37.4313
803.965	22.8825
609.64	49.4638
609.64	20.0052
609.64	36.0053
780.35	48.3846
780.35	35.2165
780.35	18.6845
515.625	24.7535
579.305	53.2805
579.305	38.6222
515.625	38.2675
515.625	52.7679
579.305	25.6147
626.255	37.7367
437.485	38.6222
437.485	53.2805
626.255	23.5561
471.895	22.0992
471.895	51.0436
626.255	51.9918
471.895	37.0711
437.485	25.6147
671.835	52.4375
671.835	24.2284
671.835	38.0392
712.915	37.3157
712.75	51.3943
712.75	37.3157
712.915	22.6438
553.29	54.1995
460.235	37.6393
553.29	39.2707
553.29	26.9524
712.75	22.6438
712.915	51.3943
460.235	23.3431
460.235	51.8561
578.885	37.4886
578.885	23.0022
448.22	36.9222
578.885	51.6392
448.22	21.7684
448.22	50.8235
588.33	51.5013
588.33	37.3927
588.33	22.8065
831.41	38.4551
831.41	25.2042
831.41	53.0423
720.855	52.1625
644.65	51.9918
498.51	22.962
498.51	51.6123
644.26	27.341
820.73	39.3868
720.855	23.8142
498.51	37.4697
644.26	54.4114
820.73	54.3569
820.73	27.2475
644.26	39.4199
720.855	37.8539
644.65	37.7367
644.65	23.5561
688.955	37.354
688.955	51.4482
736.885	25.2907
688.955	22.7295
736.885	38.4921
736.885	53.0948
447.725	48.6136
447.725	35.4006
447.725	18.928
556.29	25.6617
556.29	38.6406
556.29	53.3075
406.19	33.7357
566.945	36.7187
406.19	46.5009
406.19	16.9971
566.945	50.5206
566.945	21.3161
543.91	37.2769
543.91	51.3417
543.91	22.5631
678.28	22.6863
678.28	37.3335
590.6	52.273
589.795	42.7072
678.28	51.4215
590.6	23.9761
589.795	30.5605
590.6	37.9294
589.795	57.5921
871.955	54.8626
871.955	27.8314
871.955	39.7651
589.33	38.1157
589.33	24.4045
589.33	52.5508
820.475	23.3431
879.44	39.3682
480.9	52.1348
480.9	37.834
614.64	49.6019
480.9	23.7724
614.64	20.225
504.25	48.6721
614.64	36.1007
879.44	54.3319
504.25	19.0166
504.25	35.4442
820.475	37.6393
879.44	27.2002
820.475	51.8561
455.88	23.8883
455.88	37.8906
455.88	52.2183
538.27	51.8827
538.27	37.6605
539.3	24.1455
558.585	49.0681
539.3	52.3846
558.585	19.4126
538.27	23.3863
558.585	35.7318
539.3	38.0033
544.775	51.5013
544.775	37.3927
579.01	37.1652
579.01	51.1799
579.01	22.3084
544.775	22.8065
530.23	50.7163
530.23	36.8487
631.81	37.4886
631.81	51.6392
530.23	21.6121
631.81	23.0022
541.255	46.4751
531.6	12.1268
541.255	16.97
541.255	33.7106
541.94	26.9063
541.94	39.2523
541.94	54.1758
451.19	22.5195
678.115	51.4215
678.115	37.3335
678.115	22.6863
451.19	51.3146
697.87	30.6409
697.87	57.672
697.87	42.7967
451.19	37.2576
554.94	37.6806
601.8	54.0393
601.8	39.1572
554.94	51.909
601.8	26.6763
554.94	23.4286
625.97	23.9761
625.97	37.9294
625.97	52.273
634.6	38.1334
505.555	37.1253
505.555	51.1262
721.845	23.3863
634.6	52.5784
721.845	37.6605
563.735	38.0957
563.735	52.5233
721.845	51.8827
505.555	22.2247
563.735	24.3589
634.6	24.4497
553.95	23.2996
553.95	37.6201
553.95	51.829
479.565	38.8547
595.82	52.2449
790.92	28.2019
479.565	26.137
479.565	53.5988
595.82	23.9322
790.92	40.0785
595.82	37.9094
790.92	55.1991
670.33	50.4661
670.33	36.6814
670.33	21.2269
484.305	33.0981
484.305	16.2563
484.305	45.6963
447.235	24.3145
447.235	38.0757
447.235	52.4948
403.215	48.2653
525.715	23.5132
403.215	35.1301
403.215	18.5629
525.715	51.9632
525.715	37.7187
641.61	52.986
789.065	38.7574
387.71	21.9814
641.61	25.1146
387.71	37.0179
387.71	50.9629
789.065	25.9445
641.61	38.4186
789.065	53.4655
466.905	37.9094
749.83	39.1972
466.905	23.9322
466.905	52.2449
749.83	54.0947
749.83	26.7669
513.26	50.2762
556.275	39.4404
556.275	54.4409
689.925	54.1758
556.275	27.3802
513.26	36.5513
689.925	39.2523
513.26	20.9466
689.925	26.9063
404.52	30.9679
404.52	43.1799
358.69	11.727
501.725	24.6639
473.725	23.2996
764.9	52.6597
473.725	51.829
501.725	52.714
764.9	38.1898
473.725	37.6201
764.9	24.5739
501.725	38.2302
513.615	37.1452
513.615	22.2645
513.615	51.1539
569.245	51.3943
705.865	37.699
461.735	34.9174
384.72	52.0759
705.865	23.4707
569.245	22.6438
569.245	37.3157
384.72	23.6846
384.72	37.7934
461.735	48.0057
705.865	51.9361
461.735	18.2535
713.895	52.3566
700.825	21.9362
700.825	36.9986
713.895	37.9854
700.825	50.9354
713.895	24.1054
678.345	25.4368
678.345	38.5459
749.335	53.4386
678.345	53.1729
535.52	52.796
535.52	38.2855
478.505	34.9885
478.505	48.0939
749.335	25.8982
478.505	18.3312
749.335	38.7391
535.52	24.7967
432.225	35.6084
432.225	48.9019
432.225	19.2282
565.29	52.273
565.29	23.9761
565.29	37.9294
579.305	43.4616
579.305	31.2176
579.305	14.3946
754.875	52.4948
520.27	51.6929
503.005	21.7684
754.875	24.3145
520.27	23.0886
539.6	36.9222
754.875	38.0757
539.6	21.7684
520.27	37.5286
501.235	37.4502
501.235	22.9233
501.235	51.5839
503.005	36.9222
539.6	50.8235
503.005	50.8235
664.85	36.9222
518.605	24.1455
674.655	52.2449
674.655	37.9094
674.655	23.9322
664.85	50.8235
518.605	38.0033
518.605	52.3846
664.85	21.7684
685.38	51.0436
685.38	37.0711
685.38	22.0992
748.165	26.4507
748.165	53.8729
748.165	39.0411
582.775	36.0053
547.61	24.5739
547.61	52.6597
582.775	20.0052
547.61	38.1898
582.775	49.4638
615.34	37.9854
615.34	24.1054
615.34	52.3566
505.59	22.8825
505.59	37.4313
505.59	51.5571
701.645	38.7574
394.705	22.3947
384.2	35.5671
394.705	51.2356
701.645	53.4655
754.355	50.4924
384.2	19.1779
754.355	36.7009
384.2	48.8443
394.705	37.2031
754.355	21.2721
701.645	25.9445
363.21	46.9362
363.21	17.3608
560.945	51.2356
462.74	37.2769
462.74	51.3417
560.945	37.2031
560.945	22.3947
363.21	34.0672
462.74	22.5631
634.96	22.6863
475.18	54.7573
475.18	27.7083
475.18	39.6812
634.96	37.3335
634.96	51.4215
586.325	54.0649
875.835	37.9494
875.835	52.3011
586.325	26.719
875.835	24.0205
586.325	39.1769
740.405	26.9063
612.615	38.021
612.615	52.4124
612.615	24.1867
740.405	39.2523
740.405	54.1758
799.9	50.5476
799.9	21.3599
799.9	36.7367
581.64	39.7651
581.64	27.8314
581.64	54.8626
422.875	38.021
422.875	24.1867
422.875	52.4124
563.44	49.4909
563.44	20.0468
641.315	37.9854
641.315	52.3566
563.44	36.0231
641.315	24.1054
471.25	35.9072
471.25	49.3223
471.25	19.7967
385.155	12.2061
509.755	51.2885
428.23	24.7091
466.94	38.7391
428.23	52.7422
509.755	37.2398
466.94	53.4386
509.755	22.4782
428.23	38.2483
466.94	25.8982
466.205	37.8906
661.825	38.021
466.205	52.2183
466.205	23.8883
661.825	52.4124
661.825	24.1867
508.915	50.7957
508.915	21.7305
508.915	36.9029
546.82	24.9298
546.82	52.8741
546.82	38.3406
596.3	34.231
596.3	17.5163
596.3	47.1392
594.27	52.0759
594.27	37.7934
594.27	23.6846
587.8	37.354
696.32	22.7295
457.485	20.0052
457.485	49.4638
457.485	36.0053
696.32	51.4482
696.32	37.354
587.8	51.4482
587.8	22.7295
499.3	30.2143
499.3	57.249
499.3	42.3262
479.565	12.9167
563.97	38.6029
408.71	20.3166
563.97	25.5763
563.97	53.251
408.71	36.1392
408.71	49.6551
609.83	50.8235
609.83	36.9222
609.83	21.7684
463.26	23.5132
463.26	51.9632
527.195	22.5195
633.32	36.0053
527.195	51.3146
463.26	37.7187
633.32	49.4638
633.32	20.0052
527.195	37.2576
500.19	51.1539
500.19	22.2645
500.19	37.1452
462.55	52.2183
462.55	23.8883
462.55	37.8906
586.63	39.3682
728.845	51.1262
586.63	27.2002
586.63	54.3319
728.845	37.1253
728.845	22.2247
534.27	21.7684
535.71	49.4354
534.27	50.8235
523.29	36.6242
534.27	36.9222
535.71	35.9842
535.71	19.963
523.29	21.0972
523.29	50.3851
553.275	38.1898
553.275	24.5739
627.31	38.0957
627.31	52.5233
553.275	52.6597
627.31	24.3589
575.73	35.1516
575.73	18.5997
575.73	48.2951
756.075	23.8499
756.075	37.8729
756.075	52.1897
574.305	51.4753
574.305	22.7704
574.305	37.3726
461.235	49.6019
461.235	20.225
461.235	36.1007
867.825	51.6654
867.825	37.5068
867.825	23.0465
502.29	24.6639
502.29	38.2302
490.75	23.3431
497.795	51.2356
497.795	22.3947
490.75	51.8561
497.795	37.2031
490.75	37.6393
502.29	52.714
653.855	23.599
430.475	22.8065
653.855	52.0197
430.475	51.5013
653.855	37.7549
430.475	37.3927
804.4	55.9488
804.4	40.9068
804.4	28.9138
518.775	21.5397
518.775	50.6604
524.305	49.0407
518.775	36.81
524.305	35.7098
524.305	19.375
561.285	37.6605
561.285	51.8827
561.285	23.3863
365.93	32.4932
517.585	21.6121
365.93	15.5934
449.28	52.1348
622.82	49.9718
365.93	44.9398
517.585	50.7163
622.82	20.6732
449.28	37.834
622.82	36.3415
517.585	36.8487
449.28	23.7724
680.885	38.2483
398.945	22.3947
398.945	51.2356
680.885	52.7422
680.885	24.7091
398.945	37.2031
706.62	22.0195
706.62	50.9906
706.62	37.0356
510.27	38.1898
510.27	52.6597
510.27	24.5739
420.96	51.1539
420.96	22.2645
420.96	37.1452
422.245	37.1253
422.245	51.1262
422.245	22.2247
508.875	22.2247
508.875	51.1262
508.875	37.1253
497.265	54.2255
497.265	39.2892
497.265	27.0011
710.845	53.4386
710.845	25.8982
482.24	49.8855
482.24	36.2869
482.24	20.5577
710.845	38.7391
687.09	52.5508
687.09	38.1157
687.09	24.4045
512.62	37.9494
512.62	52.3011
512.62	24.0205
537.295	38.6406
537.295	25.6617
644.26	37.699
644.26	51.9361
644.26	23.4707
537.295	53.3075
712.845	37.9675
712.845	24.0634
712.845	52.3293
566.28	37.0179
417.47	38.6406
764.36	22.3523
566.28	21.9814
417.47	53.3075
566.28	50.9629
764.36	37.1847
764.36	51.2097
417.47	25.6617
475.245	19.963
475.245	49.4354
475.245	35.9842
632.295	22.8825
632.295	37.4313
632.295	51.5571
729.86	37.5841
729.86	51.774
729.86	23.2149
614.315	38.5841
614.315	53.2261
614.315	25.5299
875.345	23.642
875.345	52.0474
875.345	37.7735
505.57	51.829
505.57	37.6201
505.57	23.2996
434.555	36.5699
434.555	20.9911
434.555	50.3028
378.735	19.7111
378.735	35.8682
378.735	49.2665
633.84	38.4734
633.84	25.247
633.84	53.0681
523.76	24.7535
523.76	52.7679
661.825	52.8208
661.825	24.8404
661.825	38.3034
523.76	38.2675
593.37	40.4593
593.37	55.5501
593.37	28.5223
581.565	37.9294
581.565	52.273
509.755	22.1832
509.755	37.1073
509.755	51.098
581.565	23.9761
439.215	36.8846
442.25	24.3589
442.25	38.0957
442.25	52.5233
439.215	50.7678
439.215	21.6883
553.665	37.0533
553.665	51.0181
553.665	22.0594
515.9	20.1791
354.665	13.3179
515.9	49.5721
515.9	36.0814
584.88	37.8157
584.88	23.7288
584.88	52.1058
421.545	49.6019
421.545	20.225
421.545	36.1007
388.44	50.7163
388.44	21.6121
388.44	36.8487
460.91	21.8506
460.91	36.9587
460.91	50.8796
359.93	12.9167
396.145	51.4215
396.145	22.6863
396.145	37.3335
836.08	38.0957
836.08	24.3589
836.08	52.5233
519.22	52.1897
519.22	37.8729
519.22	23.8499
381.905	24.8404
381.905	52.8208
381.905	38.3034
531.59	51.2356
531.59	22.3947
531.59	37.2031
498.755	51.7451
498.755	37.5662
498.755	23.1729
494.575	24.4902
494.575	52.6035
494.575	38.154
423.275	27.5481
423.275	39.535
435.595	24.1054
423.275	54.5769
435.595	52.3566
435.595	37.9854
506.895	35.965
506.895	19.9184
506.895	49.4061
526.59	52.4665
526.59	24.2716
526.59	38.0571
412.71	20.77
412.71	50.0789
540.805	25.4368
540.805	38.5459
540.805	53.1729
412.71	36.417
503.245	51.1262
503.245	22.2247
503.245	37.1253
632.29	23.0886
632.29	51.6929
632.29	37.5286
504.555	22.9233
504.555	37.4502
510.255	49.4354
510.255	35.9842
504.555	51.5839
510.255	19.963
453.74	21.6489
453.74	36.8665
453.74	50.741
626.835	52.1625
436.55	22.2645
436.55	37.1452
626.835	37.8539
626.835	23.8142
436.55	51.1539
539.58	35.4222
542.28	39.0411
410.21	43.5212
542.28	26.4507
542.28	53.8729
410.21	14.4389
539.58	18.9696
539.58	48.6429
410.21	31.2656
618.66	54.3569
618.66	39.3868
618.66	27.2475
528.93	21.3599
528.93	50.5476
528.93	36.7367
432.255	18.3079
432.255	34.9652
432.255	48.0641
404.52	14.0755
378.735	49.4354
378.735	19.963
378.735	35.9842
437.57	52.273
437.57	37.9294
669.82	23.7724
669.82	37.834
669.82	52.1348
437.57	23.9761
797.125	37.9494
630.675	25.4848
630.675	53.2006
630.675	38.5647
797.125	52.3011
797.125	24.0205
364.725	20.1327
364.725	36.0634
364.725	49.5431
370.03	37.1073
370.03	51.098
370.03	22.1832
499.755	22.6438
499.755	37.3157
499.755	51.3943
522.245	45.0269
522.245	15.6667
522.245	32.5665
485.635	19.7111
485.635	49.2665
485.635	35.8682
485.555	48.3846
485.555	35.2165
485.555	18.6845
571.94	50.7163
501.745	37.0533
501.745	51.0181
571.94	36.8487
571.94	21.6121
501.745	22.0594
550.26	52.1058
550.26	37.8157
550.26	23.7288
422.575	50.7957
422.575	36.9029
422.575	21.7305
523.76	19.8761
429.765	21.6883
523.76	49.3792
468.215	37.2769
523.76	35.9467
429.765	50.7678
468.215	22.5631
468.215	51.3417
429.765	36.8846
441.555	24.8842
441.555	38.3213
441.555	52.8461
405.24	49.5177
405.24	20.0917
405.24	36.0434
584.735	12.2859
788.96	52.1897
788.96	23.8499
788.96	37.8729
501.945	53.4386
499.23	20.0052
501.945	25.8982
499.23	49.4638
501.945	38.7391
499.23	36.0053
454.58	39.4199
454.58	54.4114
454.58	27.341
500.19	36.8665
500.19	21.6489
500.19	50.741
767.88	21.6121
767.88	36.8487
767.88	50.7163
555.3	51.5571
555.3	22.8825
555.3	37.4313
699.85	23.9322
699.85	37.9094
699.85	52.2449
547.035	25.2042
547.035	38.4551
547.035	53.0423
522.245	50.4111
522.245	36.643
522.245	21.1386
471.735	51.8561
471.735	23.3431
471.735	37.6393
485.01	37.7934
485.01	23.6846
485.01	52.0759
571.23	22.4782
571.23	51.2885
571.23	37.2398
581.565	23.7724
581.565	37.834
581.565	52.1348
553.285	50.8518
553.285	36.9404
553.285	21.8085
421.215	23.3863
421.215	37.6605
421.215	51.8827
752.795	37.3726
752.795	51.4753
752.795	22.7704
441.555	24.1867
441.555	38.021
441.555	52.4124
721.855	26.0303
721.855	53.5194
577.29	37.4313
577.29	22.8825
721.855	38.796
577.29	51.5571
550.795	13.5959
553.25	37.2398
553.25	51.2885
553.25	22.4782
653.855	23.2996
653.855	37.6201
653.855	51.829
562.755	37.9294
562.755	52.273
562.755	23.9761
735.91	27.4203
735.91	39.4587
735.91	54.4664
352.71	50.741
352.71	36.8665
552.61	21.4046
552.61	36.7543
552.61	50.5772
352.71	21.6489
436.24	37.6201
436.24	51.829
436.24	23.2996
384.2	51.8827
384.2	37.6605
384.2	23.3863
554.755	37.4313
373.455	37.0356
373.455	22.0195
373.455	50.9906
547.645	23.599
554.755	22.8825
547.645	37.7549
547.645	52.0197
554.755	51.5571
792.9	51.3943
792.9	37.3157
792.9	22.6438
592.71	39.7869
592.71	54.8896
592.71	27.8802
362.86	12.2859
452.875	23.2149
452.875	51.774
452.875	37.5841
476.47	22.6863
476.47	51.4215
476.47	37.3335
629.645	38.3974
629.645	52.9585
629.645	25.066
424.245	37.3157
424.245	51.3943
424.245	22.6438
614.315	20.0052
614.315	49.4638
614.315	36.0053
625.315	36.8302
625.315	21.5809
625.315	50.689
636.34	50.8235
636.34	21.7684
636.34	36.9222
442.535	37.3927
442.535	51.5013
442.535	22.8065
374.54	48.2653
374.54	35.1301
374.54	18.5629
398.955	12.1268
463.74	52.3011
463.74	24.0205
463.74	37.9494
373.455	51.4482
373.455	37.354
373.455	22.7295
517.575	19.963
517.575	49.4354
517.575	35.9842
389.22	37.9854
389.22	24.1054
389.22	52.3566
539.58	35.6898
539.58	19.3507
539.58	49.0127
450.915	38.4372
450.915	53.0148
450.915	25.159
499.75	37.4131
499.75	51.5294
499.75	22.8495
473.26	19.7967
473.26	35.9072
473.26	49.3223
386.54	31.2423
386.54	14.4167
386.54	43.4914
627.975	38.3406
506.245	37.9094
508.57	19.456
627.975	52.8741
506.245	23.9322
627.975	24.9298
508.57	49.0973
506.245	52.2449
508.57	35.7517
469.275	37.4313
469.275	22.8825
469.275	51.5571
654.79	22.7704
654.79	51.4753
654.79	37.3726
733.285	48.2354
733.285	35.1063
432.915	37.3927
733.285	18.5329
432.915	51.5013
432.915	22.8065
593.04	55.0685
593.04	28.0507
593.04	39.9545
412.255	54.4114
412.255	27.341
412.255	39.4199
531.78	22.7295
531.78	37.354
531.78	51.4482
679.39	22.6863
679.39	51.4215
679.39	37.3335
447.48	47.1663
447.48	34.2542
447.48	17.541
757.875	51.5839
757.875	37.4502
757.875	22.9233
570.78	38.3213
570.78	24.8842
570.78	52.8461
571.865	52.4375
571.865	38.0392
571.865	24.2284
416.735	51.6392
416.735	37.4886
416.735	23.0022
522.245	36.7721
522.245	21.4497
522.245	50.6052
650.315	37.2223
650.315	22.4366
650.315	51.2621
490.905	51.1262
490.905	22.2247
490.905	37.1253
374.705	47.6617
374.705	34.6475
374.705	17.9624
501.565	50.7678
501.565	21.6883
428.23	37.9675
501.565	36.8846
428.23	52.3293
428.23	24.0634
578.795	38.1157
578.795	52.5508
578.795	24.4045
472.27	22.7295
472.27	51.4482
472.27	37.354
422.705	22.7704
422.705	51.4753
422.705	37.3726
551.285	18.1719
551.285	34.8509
551.285	47.9221
460.22	37.2769
460.22	51.3417
460.22	22.5631
430.275	19.456
430.275	35.7517
430.275	49.0973
681.365	39.4199
681.365	27.341
681.365	54.4114
435.74	35.7517
435.74	49.0973
435.74	19.456
562.76	51.1262
562.76	37.1253
562.76	22.2247
464.25	18.3079
464.25	48.0641
464.25	34.9652
714.85	38.021
714.85	52.4124
714.85	24.1867
452.89	51.1799
419.89	16.0536
419.89	45.4639
419.89	32.9147
452.89	37.1652
452.89	22.3084
532.795	18.8068
532.795	35.3279
532.795	48.527
462.275	50.689
462.275	21.5809
462.275	36.8302
477.23	37.0711
477.23	22.0992
477.23	51.0436
473.725	37.354
473.725	51.4482
473.725	22.7295
723.315	50.8796
723.315	36.9587
723.315	21.8506
502.985	53.2261
502.985	25.5299
502.985	38.5841
527.75	37.699
527.75	23.4707
527.75	51.9361
443.715	36.4955
443.715	50.1935
443.715	20.8434
536.31	22.8825
536.31	37.4313
536.31	51.5571
374.54	48.7577
374.54	35.504
374.54	19.1161
452.565	38.5459
452.565	25.4368
452.565	53.1729
437.235	37.834
437.235	23.7724
437.235	52.1348
409.22	24.7091
409.22	52.7422
409.22	38.2483
398.23	51.774
398.23	37.5841
398.23	23.2149
537.255	19.6212
537.255	49.2127
537.255	35.8284
390.89	18.8441
390.89	48.5552
390.89	35.3492
555.61	38.4551
555.61	53.0423
555.61	25.2042
423.23	53.251
423.23	25.5763
423.23	38.6029
434.51	22.3084
434.51	37.1652
434.51	51.1799
554.605	37.2769
554.605	51.3417
554.605	22.5631
585.82	37.5286
585.82	51.6929
585.82	23.0886
593.94	23.4707
593.94	51.9361
593.94	37.699
454.28	22.5631
454.28	37.2769
454.28	51.3417
353.205	49.3499
353.205	35.9268
353.205	19.8397
571.615	50.5476
571.615	36.7367
571.615	21.3599
584.815	38.154
584.815	24.4902
584.815	52.6035
447.25	23.2149
447.25	51.774
447.25	37.5841
482.775	54.0947
482.775	39.1972
482.775	26.7669
409.22	24.4902
409.22	38.154
409.22	52.6035
429.765	38.3034
429.765	52.8208
429.765	24.8404
615.595	24.3145
615.595	38.0757
615.595	52.4948
403.18	38.4734
623.845	23.8142
403.18	25.247
623.845	52.1625
623.845	37.8539
403.18	53.0681
398.225	51.8561
398.225	37.6393
398.225	23.3431
490.28	51.5013
490.28	22.8065
490.28	37.3927
487.735	50.4661
487.735	36.6814
487.735	21.2269
554.3	21.5809
554.3	50.689
554.3	36.8302
460.29	26.9063
460.29	54.1758
460.29	39.2523
491.265	52.631
491.265	24.5304
491.265	38.1722
625.645	23.5561
625.645	51.9918
625.645	37.7367
547.945	51.4215
547.945	37.3335
547.945	22.6863
409.255	23.0022
409.255	51.6392
409.255	37.4886
496.62	24.5304
496.62	38.1722
496.62	52.631
631.805	38.3794
631.805	52.9304
631.805	25.0196
536.29	23.0022
536.29	37.4886
536.29	51.6392
362.545	50.741
362.545	36.8665
362.545	21.6489
523.24	51.9632
523.24	23.5132
523.24	37.7187
460.99	49.4638
460.99	20.0052
460.99	36.0053
486.58	51.5839
486.58	22.9233
486.58	37.4502
499.755	23.1729
499.755	37.5662
499.755	51.7451
370.465	23.9322
370.465	37.9094
370.465	52.2449
350.205	49.0407
350.205	35.7098
350.205	19.375
390.885	51.6929
390.885	23.0886
390.885	37.5286
404.2	51.6654
404.2	23.0465
404.2	37.5068
736.39	52.6035
736.39	38.154
736.39	24.4902
416.22	37.3927
416.22	22.8065
416.22	51.5013
436.58	22.8495
436.58	37.4131
436.58	51.5294
464.23	38.1722
464.23	52.631
464.23	24.5304
447.895	52.2183
447.895	37.8906
447.895	23.8883
573.29	53.8729
573.29	26.4507
573.29	39.0411
476.265	24.1054
476.265	52.3566
476.265	37.9854
443.57	21.7684
443.57	50.8235
443.57	36.9222
560.295	25.8982
560.295	38.7391
560.295	53.4386
479.21	51.2356
479.21	37.2031
479.21	22.3947
408.14	37.3335
408.14	51.4215
408.14	22.6863
421.225	50.3028
421.225	36.5699
421.225	20.9911
559.29	22.6863
559.29	51.4215
559.29	37.3335
431.71	51.3943
431.71	22.6438
431.71	37.3157
394.74	23.2149
394.74	37.5841
394.74	51.774
356.69	11.2135
526.705	51.0181
526.705	22.0594
526.705	37.0533
467.89	51.098
467.89	22.1832
467.89	37.1073
406.89	36.9222
406.89	50.8235
406.89	21.7684
436.225	21.6121
436.225	36.8487
436.225	50.7163
530.215	37.0356
530.215	22.0195
530.215	50.9906
376.685	11.4694
567.305	52.1897
567.305	23.8499
567.305	37.8729
493.615	23.9322
493.615	52.2449
493.615	37.9094
411.735	23.6846
411.735	52.0759
411.735	37.7934
450.24	36.7187
450.24	21.3161
450.24	50.5206
509.3	38.0757
509.3	52.4948
509.3	24.3145
480.61	37.7549
480.61	23.599
480.61	52.0197
359.2	51.0181
359.2	37.0533
359.2	22.0594
735.85	37.1253
735.85	51.1262
735.85	22.2247
358.505	35.8284
358.505	19.6212
358.505	49.2127
364.48	49.2665
364.48	35.8682
364.48	19.7111
454.26	24.7091
454.26	52.7422
454.26	38.2483
475.565	52.3293
475.565	24.0634
475.565	37.9675
527.295	38.6029
527.295	53.251
527.295	25.5763
367.215	12.837
447.215	51.3146
447.215	22.5195
447.215	37.2576
501.8	24.2284
501.8	38.0392
501.8	52.4375
381.58	38.0392
381.58	24.2284
381.58	52.4375
420.77	37.7549
420.77	23.599
420.77	52.0197
520.57	35.2368
520.57	48.4127
520.57	18.7002
354.175	12.5379
473.235	37.1452
473.235	51.1539
473.235	22.2645
390.16	12.2546
415.55	20.7046
415.55	49.9983
415.55	36.3604
547.32	37.6393
547.32	51.8561
547.32	23.3431
409.72	13.185
533.6	36.7367
533.6	50.5476
533.6	21.3599
474.235	25.8982
474.235	38.7391
474.235	53.4386
481.745	19.8761
481.745	35.9467
481.745	49.3792
653.365	37.4313
653.365	51.5571
653.365	22.8825
418.74	21.6489
418.74	36.8665
418.74	50.741
458.75	21.2721
458.75	36.7009
458.75	50.4924
633.315	52.2183
633.315	23.8883
633.315	37.8906
422.25	51.909
422.25	37.6806
422.25	23.4286
431.71	51.2356
431.71	22.3947
431.71	37.2031
503.24	21.2721
503.24	50.4924
503.24	36.7009
495.25	24.1867
495.25	38.021
495.25	52.4124
367.535	13.635
489.195	18.5329
489.195	48.2354
489.195	35.1063
671.34	52.2183
671.34	23.8883
671.34	37.8906
582.32	53.0423
582.32	38.4551
582.32	25.2042
402.485	22.8825
402.485	37.4313
402.485	51.5571
729.37	22.9233
729.37	37.4502
729.37	51.5839
431.215	50.9629
431.215	21.9814
431.215	37.0179
418.225	52.1897
418.225	23.8499
418.225	37.8729
433.88	37.2223
433.88	22.4366
433.88	51.2621
570.74	51.0702
570.74	37.0889
570.74	22.1407
542.265	24.8404
542.265	38.3034
542.265	52.8208
355.53	35.283
355.53	48.4705
355.53	18.7667
536.775	24.1054
536.775	52.3566
536.775	37.9854
411.73	20.0468
411.73	49.4909
411.73	36.0231
422.545	23.8883
422.545	52.2183
422.545	37.8906
369.87	36.8302
369.87	50.689
369.87	21.5809
550.285	24.2284
550.285	38.0392
550.285	52.4375
464.255	23.642
464.255	52.0474
464.255	37.7735
424.56	36.9222
424.56	21.7684
424.56	50.8235
366.23	21.6489
366.23	36.8665
366.23	50.741
407.23	48.7577
407.23	35.504
407.23	19.1161
380.21	51.4482
380.21	37.354
380.21	22.7295
417.215	36.8302
417.215	50.689
417.215	21.5809
355.69	51.6392
355.69	37.4886
355.69	23.0022
512.255	50.7163
512.255	21.6121
512.255	36.8487
401.255	52.6035
401.255	24.4902
401.255	38.154
453.265	22.6863
453.265	51.4215
453.265	37.3335
722.82	50.741
722.82	21.6489
722.82	36.8665
534.25	51.0181
534.25	22.0594
534.25	37.0533
528.935	51.3943
528.935	22.6438
528.935	37.3157
435.23	22.8825
435.23	37.4313
435.23	51.5571
390.215	38.154
390.215	24.4902
390.215	52.6035
450.7	22.0195
450.7	50.9906
450.7	37.0356
461.75	37.0533
461.75	22.0594
461.75	51.0181
375.69	51.5013
375.69	22.8065
375.69	37.3927
435.72	24.1054
435.72	37.9854
435.72	52.3566
395.24	21.7684
395.24	50.8235
395.24	36.9222
374.725	53.0423
374.725	38.4551
374.725	25.2042
368.725	37.6393
368.725	51.8561
368.725	23.3431
471.24	51.5571
471.24	22.8825
471.24	37.4313
384.445	21.6121
384.445	36.8487
384.445	50.7163
369.125	37.5662
369.125	21.9362
369.125	50.9354
369.125	51.7451
369.125	23.1729
369.125	36.9986
369.125	42.1792
369.125	30.0897
369.125	25.066
369.125	52.9585
369.125	57.1132
369.125	53.652
369.125	56.3727
369.125	38.8906
369.125	5.57764
369.125	29.3546
369.125	26.2111
369.125	41.3841
369.125	39.9803
369.125	31.1412
369.125	55.0934
369.125	4.56174
369.125	28.0864
369.125	54.6785
369.125	39.6175
369.125	14.026
369.125	43.2369
369.125	27.6436
369.125	49.0681
369.125	0.867118
369.125	19.4126
369.125	35.7318
369.125	11.5618
369.125	44.4104
369.125	32.0381
369.125	36.2689
369.125	49.8566
369.125	20.5305
369.125	1.5771
369.125	0.10463
369.125	12.1268
369.125	50.1935
369.125	9.78209
369.125	36.4955
369.125	20.8434
369.125	31.8326
369.125	14.9296
369.125	44.1871
369.125	3.82318
369.125	4.75702
369.125	7.97502
369.125	2.76128
369.125	33.1214
369.125	45.7251
369.125	12.7326
369.125	11.17
369.125	16.2817
369.125	8.63734
369.125	4.28054
369.125	35.4442
369.125	35.0581
369.125	48.6721
369.125	48.1787
369.125	19.0166
369.125	7.56905
369.125	7.10169
369.125	18.4571
369.125	2.197
369.125	46.3002
369.125	34.5563
369.125	16.8087
369.125	47.5437
369.125	17.858
369.125	33.5773
369.125	47.8359
369.125	18.1039
369.125	34.7841
369.125	34.3925
369.125	15.5686
369.125	47.3386
369.125	17.6866
369.125	32.4708
369.125	44.9119
369.125	13.2414
370.125	53.652
370.125	57.7802
370.125	55.3347
371.12	57.1678
371.12	56.2656
371.12	57.9111
371.105	51.774
371.105	52.8461
371.12	55.6035
371.12	53.652
371.12	55.3347
371.105	54.1209
372.12	56.9031
372.105	53.4655
383.225	57.8841
385.155	12.9167
385.155	34.1391
385.155	40.3995
385.155	30.1402
385.155	17.4306
385.155	57.1678
385.155	47.0198
385.155	47.1392
385.155	17.5163
385.155	34.231
385.155	44.6888
385.155	32.2743
385.155	15.3709
385.155	12.5379
385.155	29.5666
385.155	56.5845
385.155	41.6166
385.155	17.1819
385.155	33.8925
385.155	46.7038
385.155	44.2996
385.155	30.7184
385.155	57.751
385.155	45.0269
385.155	15.6667
385.155	32.5665
385.155	31.9319
385.155	15.0211
385.155	42.8862
385.155	55.9255
385.155	40.877
385.155	28.8945
385.155	28.3181
385.155	55.3347
385.155	26.7669
385.155	39.1972
385.155	54.0947
385.155	13.6188
385.155	14.1277
385.155	54.9401
385.155	27.9178
385.155	39.8335
385.155	19.375
385.155	49.0407
385.155	35.7098
385.155	36.3046
385.155	20.6041
385.155	49.9154
385.155	39.4058
385.155	54.3842
385.155	27.2934
385.155	53.4386
385.155	38.7391
385.155	25.8982
385.155	31.4158
385.155	14.5747
385.155	43.6983
385.155	48.0641
385.155	18.3079
385.155	34.9652
385.155	50.4661
385.155	21.2269
385.155	36.6814
385.155	31.2423
385.155	19.1614
385.155	48.8169
385.155	43.4914
385.155	14.4167
385.155	35.5451
385.155	14.7242
385.155	31.5863
385.155	43.9
385.155	49.4909
385.155	36.0231
385.155	20.0468
385.155	18.7002
385.155	35.2368
385.155	48.4127
385.155	38.6029
385.155	53.251
385.155	25.5763
385.155	37.7367
385.155	51.9918
385.155	23.5561
385.155	35.9268
385.155	19.8397
385.155	49.3499
385.155	24.8404
385.155	52.8208
385.155	38.3034
385.155	50.689
385.155	21.5809
385.155	36.8302
385.155	35.0856
385.155	18.5034
385.155	48.2074
385.155	23.3863
385.155	37.6605
385.155	51.8827
385.155	23.9322
385.155	52.2449
385.155	37.9094
385.155	22.2247
385.155	37.1253
385.155	51.1262
385.155	52.1625
385.155	23.8142
385.155	37.8539
385.155	24.1054
385.155	52.3566
385.155	37.9854
385.155	37.0533
385.155	22.0594
385.155	51.0181
385.155	22.9233
385.155	37.4502
385.155	51.5839
385.155	22.6438
385.155	37.3157
385.155	51.3943
385.155	24.2284
385.155	38.0392
385.155	52.4375
386.155	57.751
386.155	55.9255
386.155	54.9401
386.155	54.4664
386.155	50.4661
386.155	53.251
386.155	49.3499
386.155	52.8208
386.155	51.8827
386.155	52.1625
386.155	51.5839
386.155	52.3566
386.155	50.9906
386.155	51.3943
391.285	11.7852
391.285	16.3902
391.285	45.8403
391.285	33.2175
391.285	13.1225
391.285	44.9398
391.285	16.8872
391.285	33.6442
391.285	46.3891
391.285	15.5934
391.285	32.4932
391.285	12.5379
391.285	12.3241
391.285	57.99
391.285	35.5671
391.285	48.8443
391.285	19.1779
391.285	57.8072
391.285	21.0972
391.285	46.9949
391.285	17.4062
391.285	30.7705
391.285	19.375
391.285	49.0407
391.285	35.7098
391.285	13.8836
391.285	29.3839
391.285	28.7552
391.285	40.7278
391.285	36.7367
391.285	55.7872
391.285	41.4134
391.285	56.4013
391.285	50.5476
391.285	43.6983
391.285	31.3157
391.285	14.5747
391.285	44.4104
391.285	33.9564
391.285	32.0381
391.285	42.6495
391.285	15.1177
391.285	30.1402
391.285	42.2389
391.285	57.1678
391.285	11.2401
391.285	28.3644
391.285	40.2801
391.285	48.4127
391.285	54.9401
391.285	48.2074
391.285	27.9178
391.285	18.7002
391.285	18.5034
391.285	35.2368
391.285	35.0856
391.285	39.8335
391.285	55.4959
391.285	38.6029
391.285	41.9283
391.285	29.8541
391.285	56.8752
[truncated: 8,444 more rows]

## Sheet: mixture_bsa12fmol_n1_superhirn_
Real X	Real Y
350.18	1190.38
350.19	911.418
350.205	1161.04
351.175	718.515
351.21	1343.68
351.21	1405.71
351.865	1118.32
352.205	1068.43
352.535	940.004
352.535	1076.19
352.535	1141
352.7	1003.62
352.71	1301.3
353.205	1190.38
354.175	672.811
354.175	750.686
354.665	800.605
354.68	1308.51
355.07	782.555
355.175	1175.25
355.53	1124.25
355.69	1380.13
356.535	1128.41
356.69	671.745
357.235	1589.78
357.71	841.557
358.21	732.365
358.21	770.222
358.505	1177.27
358.69	703.62
359.2	1323.57
359.685	701.909
359.72	1177.27
359.93	775.002
360.195	1246.2
361.2	1044.37
361.22	905.514
361.53	793.43
362.035	920.623
362.205	873.053
362.205	1078.79
362.545	1298.93
362.86	737.154
362.865	762.275
364.155	767.937
364.425	1121.07
364.48	1182.67
364.725	1207.96
364.885	1495.79
365.68	935.603
365.84	1155.61
366.23	1298.93
367.18	1259.47
367.215	770.222
367.535	818.098
367.86	925.546
367.86	1016.43
368.205	1182.67
368.25	727.608
368.515	1242.27
368.725	1400.59
368.88	1162.5
369.215	1205.5
370.125	1335.87
370.46	1433.3
371.105	1090.31
371.105	1096.61
371.105	1130.65
371.105	1213.5
371.105	1575.89
371.2	1172.63
371.505	1153.69
371.54	837.2
371.71	841.557
372.195	817.13
373.455	1318.88
373.455	1346.2
373.455	1363.77
373.68	1271.01
374.185	805.143
374.205	771.35
374.54	1128.41
374.705	1077.74
374.725	1197.78
374.725	1514.82
374.865	1202.81
375.52	818.098
375.69	1370.97
376.18	1387.83
376.685	686.584
377.175	716.741
377.175	766.328
377.195	674.404
377.19	1316.17
378.195	815.753
378.24	1325.95
378.735	1187.8
379.195	770.222
379.25	1611.6
379.82	1490.42
379.935	912.715
379.935	1016.43
380.21	1363.77
381.045	835.945
381.58	1453.7
381.75	1046.94
381.905	1490.42
382.215	1238.92
383.19	1303.83
384.2	1153.69
384.2	1400.59
384.235	1632.01
384.445	1296.73
384.72	1421.07
385.17	817.13
385.155	1090.31
385.21	1095.21
385.695	729.155
386.54	863.675
386.87	1068.43
387.7	968.995
387.71	1313.64
387.71	1343.68
388.445	1296.73
389.22	1395.55
389.22	1405.71
389.22	1446.33
390.16	677.134
390.16	735.275
390.215	1466.98
390.215	1490.42
390.215	1529.09
390.68	1121.07
390.89	1130.65
390.885	1385.31
391.235	771.35
391.235	873.053
391.285	777.685
391.285	815.753
391.285	873.053
391.285	1113.78
391.285	1303.83
391.285	1358.63
391.285	1937.88
391.285	1970.75
391.285	2001.36
391.56	818.098
391.935	937.054
392.75	1632.01
393.545	1128.41
393.67	770.222
394.705	1341.14
394.74	1392.89
395.24	1303.83
395.68	1397.98
396.205	739.444
396.22	981.794
396.76	817.13
396.76	973.793
397.235	1415.94
398.145	733.788
398.225	1395.55
398.515	726.145
398.515	776.096
398.955	727.608
399.18	1252.26
400.715	789.983
400.915	1545.36
401.215	1190.38
401.255	1469.41
401.265	1632.01
402.18	754.98
402.2	1006.86
402.18	1441.23
402.18	1734.83
402.485	1372.95
403.215	775.002
403.22	1113.78
403.235	1495.79
403.235	1514.82
403.745	1073.07
404.2	1380.13
404.52	846.129
405.25	1068.43
405.24	1205.5
405.645	1754.8
406.195	865.003
406.195	916.033
406.195	1018.2
406.22	1221.94
406.25	1652.89
406.89	1303.83
407.23	1145.51
407.23	1151.74
408.17	1192.57
408.735	1145.51
408.96	1330.99
409.22	1477.06
409.255	1380.13
409.495	844.53
409.545	1252.26
409.55	1564.64
409.72	791.102
409.895	1132.88
410.21	867.663
410.26	1090.31
410.715	769.072
411.73	1202.81
411.73	1421.07
412.26	1640.46
412.71	1244.73
413.21	723.049
413.21	742.775
413.54	986.46
413.655	877.265
413.89	858.815
414.765	1652.89
415.55	1190.38
415.55	1242.27
416.22	1368.39
416.71	791.102
416.74	1370.97
417.47	1539.7
417.75	1482.55
417.84	797.606
418.225	1428.85
418.225	1456.3
418.725	1534.58
419.89	961.582
420.22	1096.61
420.255	1175.25
420.77	1415.94
420.96	1338.5
421.225	1230.16
421.215	1400.59
421.76	1338.5
421.91	1328.44
422.255	1405.71
422.545	1433.3
423.23	1534.58
423.275	1652.89
423.56	1335.87
423.56	1387.83
424.22	1124.25
424.26	1128.41
424.25	1207.96
424.55	959.985
424.56	1306.1
426.73	1741.99
426.89	1148.33
427.88	1346.2
428.23	1443.8
428.265	1672.81
428.89	1363.77
429.21	1146.97
429.765	1490.42
430.275	1167.36
430.475	1366.22
430.995	1382.79
431.215	1318.88
431.71	1348.69
431.745	1688.85
432.225	1151.74
432.255	1074.65
432.255	1099.87
433.685	1146.97
433.74	784.163
433.88	1346.2
433.88	1366.22
434.51	1338.5
434.555	1218.99
435.215	1328.44
435.23	1372.95
435.595	1446.33
435.74	1164.76
435.72	1446.33
435.72	1536.88
435.775	1353.79
435.91	1370.97
436.22	1124.25
436.225	1294.86
436.24	1397.98
436.55	1335.87
437.235	1428.85
437.485	1529.09
438.72	1036.01
438.9	963.215
439.215	1066.78
439.215	1265.83
439.655	1213.5
439.705	1281.59
440.24	1205.5
440.235	1268.32
440.915	1333.48
441.555	1448.73
441.555	1490.42
442.25	1461.54
442.535	1104.57
443.57	1306.1
443.715	1249.42
443.715	1380.13
444.545	1294.86
444.545	1311.04
445.29	1672.81
445.7	1247.2
447.215	1348.69
447.25	1390.37
447.48	1050.98
447.705	1224
447.705	1268.32
447.895	1433.3
448.765	1338.5
450.24	1278.97
450.275	1688.85
450.7	1321.17
450.915	1509.54
451.92	1380.13
452.565	1526.21
452.89	1335.87
452.875	1392.89
453.265	1361.18
453.59	1392.89
454.26	1482.55
454.58	1637.6
455.88	1431
456.69	1062.71
457.775	750.686
458.75	1273.61
459.74	1338.5
460.22	1348.69
460.29	1614.38
460.56	1495.79
460.99	1197.78
461.735	1096.61
461.75	1323.57
462.275	1292.38
462.55	1433.3
462.575	1303.83
462.925	1410.79
463.74	1441.23
464.25	1096.61
464.25	1172.63
464.255	1415.94
464.23	1471.83
465.585	1836.69
465.87	1433.3
466.905	1433.3
466.94	1553.89
467.305	1688.85
467.89	1328.44
468.215	1351.17
469.925	1495.79
471.19	1161.04
471.25	1190.38
471.24	1372.95
471.735	1400.59
472.27	1361.18
473.235	1335.87
473.235	1006.86
473.725	1363.77
474.165	1153.69
474.235	1553.89
474.24	1190.38
475.18	1660.9
475.565	1443.8
475.725	1348.69
476.2	1278.97
476.265	1446.33
476.905	1451.2
477.23	1325.95
478.505	1062.71
478.505	1099.87
478.505	1099.87
479.21	1343.68
479.24	1353.79
479.295	1697.4
479.565	775.002
479.565	1570.22
479.745	1006.86
480.61	1415.94
480.9	1423.73
481.745	1190.38
482.24	1230.16
482.235	1265.05
482.775	1606.01
482.775	1654.46
482.94	1763.03
484.3	975.38
485.01	1421.07
485.555	1121.07
485.635	1182.67
486.58	1377.72
486.91	1403.18
487.23	937.054
487.26	1262.23
487.735	1273.61
488.27	1658.61
489.195	1111.97
489.315	1704.9
490.28	1372.95
490.75	1397.98
490.74	1548.2
490.78	1536.88
490.905	1333.48
491.265	1469.41
491.96	1772.15
493.22	1236.25
493.255	1487.8
493.57	1626.01
493.615	1433.3
494.525	1098.47
494.575	1469.41
495.215	1335.87
495.25	1451.2
495.275	1534.58
495.785	779.233
496.27	1027.83
496.615	1471.83
497.18	1111.97
497.795	1343.68
498.575	806.396
498.755	1390.37
498.89	1333.48
499.305	1595.51
499.305	1812.86
499.755	1385.31
501.235	1375.4
501.475	1482.55
501.745	1321.17
501.8	1453.7
501.945	1553.89
502.29	1477.06
502.985	1531.8
503.24	1276.32
503.245	1333.48
503.245	1415.94
503.27	1400.59
504.57	1138.17
505.995	1441.23
507.77	1466.98
507.815	1575.89
508.265	1775.2
508.57	1167.36
508.72	698.284
509.3	1458.87
509.505	1328.44
509.79	1498.43
510.53	1000.71
511.33	1722.24
511.725	1308.51
512.255	1296.73
512.62	1438.57
515.9	1213.5
516.755	1356.44
516.76	1914.3
518.245	1390.37
518.775	1289.65
519.745	1101.81
520.57	1121.07
520.9	1151.74
522.245	937.054
522.245	1268.32
522.245	1286.98
523.115	2018.65
523.24	1408.24
523.285	1265.05
523.76	1190.38
523.76	1325.95
523.78	1448.73
523.76	1482.55
524.12	2016.07
524.21	1041.65
524.305	1162.5
526.26	1811.01
526.59	1458.87
526.705	1323.57
526.9	931.472
527.195	1348.69
527.295	1534.58
527.595	1281.59
527.62	1692.11
527.75	1408.24
528.265	1380.13
528.295	1055.25
528.93	1281.59
528.935	1358.63
529.965	1321.17
531.6	726.145
532.795	1126
533.345	1736.52
533.6	1278.97
533.965	1323.57
534.27	1306.1
534.25	1323.57
534.75	1294.86
535.22	1172.63
535.27	1487.8
535.71	1197.78
536.29	1377.72
536.775	1446.33
537.255	1177.27
537.255	1377.72
537.255	1660.9
537.295	1539.7
538.02	1405.71
539.58	1094.09
539.58	1118.32
539.76	1286.98
540.555	1523.29
541.255	911.418
541.255	1016.43
541.255	1278.97
542.25	1296.73
542.28	1074.65
542.265	1490.42
542.28	1587.04
544.775	1361.18
545.225	867.663
546.785	1512.25
546.82	1495.79
547.32	1397.98
547.945	1361.18
550.245	1286.98
550.26	1423.73
550.285	1453.7
550.795	818.098
551.285	1088.61
552.61	1281.59
552.77	1356.44
552.94	1517.44
553.025	1474.44
553.25	1348.69
554.775	1126
554.755	1370.97
555.3	1372.95
555.355	1751.81
555.61	1512.25
555.805	1564.64
556.26	1418.52
556.29	1539.7
558.585	1162.5
559.29	1366.22
560.295	1553.89
560.945	1338.5
561.305	1132.88
561.285	1400.59
561.735	1435.93
562.76	1333.48
563.97	1534.58
564.295	1405.71
565.615	1410.79
566.275	1318.88
566.945	1281.59
567.055	1431
570.74	1328.44
570.78	1490.42
571.615	1281.59
571.865	1451.2
352.205	1096.61
358.185	1446.33
573.29	1587.04
358.23	1333.48
361.185	763.955
575.73	1115.98
577.29	1372.95
577.59	1153.69
577.755	817.13
578.735	1328.44
578.795	1410.79
578.795	1464.27
579.305	865.003
579.3	1536.88
371.105	1262.23
579.795	1118.32
581.315	1431
372.88	1224
581.64	1669.88
378.67	1377.72
582.32	1512.25
584.735	735.275
584.815	1469.41
351.18	1811.01
585.82	1385.31
586.625	1632.01
352.205	1056.78
587.035	1720.98
388.205	1380.13
587.365	1744.92
587.795	1368.39
589.795	1833.63
402.485	1397.98
590.625	1281.59
592.71	1672.81
593.04	1692.11
593.365	1738.19
406.195	927.214
593.94	1408.24
594.27	1423.73
408.71	1218.99
596.3	1050.98
421.545	1216.23
597.265	726.145
599.29	1589.78
601.8	1577.04
601.8	1597.98
424.89	744.476
606.275	846.129
361.655	905.514
426.74	1438.57
610.19	1408.24
362.035	874.485
610.185	1443.8
434.24	1640.46
362.205	1034.86
611.715	1685.18
612.045	1692.11
362.205	1014.8
613.33	1471.83
363.205	1044.37
614.315	1200.31
614.315	1531.8
614.645	1580.39
615.31	1095.21
365.68	958.251
443.275	1224
615.59	1458.87
618.66	1096.61
447.235	1456.3
447.725	1115.98
366.86	819.141
620.925	1423.73
450.27	1348.69
623.255	1665.08
369.11	1323.57
623.845	1431
625.645	1415.94
460.545	1428.85
625.97	1441.23
626.835	1426.34
461.235	1216.23
627.06	1461.54
464.215	1448.73
627.975	1495.79
629.335	961.582
371.105	1233.46
629.645	1501.18
471.895	1325.95
631.3	1403.18
371.54	887.15
631.56	1380.13
631.805	1498.43
632.04	1387.83
371.71	874.485
632.295	1372.95
478.17	1162.5
633.32	1200.31
478.6	1323.57
479.295	1640.46
633.315	1433.3
633.84	1512.25
636.335	1306.1
481.93	1418.52
377.67	759.516
644.26	1408.24
488.25	1333.48
644.265	1640.46
644.65	1415.94
379.255	1387.83
648.65	1498.43
649.685	1523.29
494.575	1441.23
380.83	1240.39
650.32	1346.2
652.355	1423.73
382.145	1221.94
653.365	1370.97
653.855	1397.98
654.535	1366.22
510.255	1197.78
660.315	1490.42
661.825	1448.73
384.83	1451.2
661.825	1490.42
388.205	1390.37
525.9	1221.94
669.33	1728.81
669.66	1751.81
388.97	873.053
527.77	1632.01
669.825	1426.34
670.33	1271.01
671.34	1433.3
674.325	1435.93
534.305	1395.55
678.345	1526.21
680.885	1479.83
681.365	1637.6
538.3	1572.66
685.215	1564.64
544.61	1218.99
685.375	1323.57
686.84	1464.27
689.365	1578.79
551.775	1143.25
690.335	1495.79
696.32	1361.18
697.875	1838.45
699.85	1433.3
701.095	1461.54
701.31	1556.67
558.28	1392.89
705.87	1405.71
566.655	1451.2
706.285	1321.17
395.935	928.38
714.85	1451.2
720.855	1428.85
720.825	1808.41
605.635	1640.46
400.205	1242.27
607.3	1433.3
721.855	1561.82
722.345	1603.14
722.82	1298.93
615.345	1446.33
618.665	1634.85
723.31	1311.04
728.84	1333.48
729.37	1377.72
404.545	1458.87
633.65	1216.23
404.845	1052.46
730.82	1292.38
641.31	1443.8
733.285	1111.97
735.85	1333.48
735.91	1645.22
736.39	1469.41
652.355	1446.33
736.88	1514.82
652.89	1446.33
740.405	1614.38
744.42	1469.41
664.85	1306.1
668.295	1479.83
748.165	1589.78
749.83	1606.01
750.365	1577.04
754.355	1276.32
709.88	1642.81
757.88	1372.95
764.36	1338.5
780.355	1121.07
782.41	1902.45
782.865	935.603
421.76	1167.36
790.925	1692.11
739.915	1433.3
796.875	1441.23
425.71	1487.8
799.9	1278.97
788.73	1556.67
803.935	1375.4
429.735	1236.25
820.395	1634.85
430.475	1387.83
830.695	1561.82
831.075	1509.54
835.745	1461.54
866.83	1582.52
871.955	1667.39
434.71	1249.42
875.835	1438.57
879.435	1632.01
888.565	1674.34
1043.16	1539.7
1048.49	1479.83
440.235	1233.46
440.55	1244.73
441.555	1433.3
442.04	856.265
442.535	1366.22
442.925	1041.65
442.975	1050.98
443.28	1408.24
451.715	1392.89
452.26	1238.92
454.705	760.88
458.925	1247.2
467.195	1662.5
467.55	1316.17
469.235	1637.6
472.745	1372.95
473.26	1187.8
473.585	1645.22
474.235	1600.58
475.24	1200.31
476.23	1252.26
479.555	1124.25
480.9	1395.55
481.23	1262.23
486.755	1253.95
490.785	1325.95
491.565	1130.65
492.6	1387.83
492.76	1080.41
492.76	1055.25
498.51	1377.72
499.23	1375.4
504.245	1244.73
504.29	1328.44
505.255	1567.49
508.54	1333.48
510.75	1236.25
511.265	1382.79
513.01	1253.95
513.505	1162.5
514.57	1126
522.575	1071.48
523.115	2063.55
527.58	1161.04
529.965	1338.5
531.78	1363.77
533.965	1303.83
534.905	1228.32
536.205	1225.58
544.775	1545.36
550.285	1596.75
552.27	1240.39
552.28	1249.42
553.665	1323.57
553.95	1395.55
554.625	1368.39
556.77	1674.34
557.035	1536.88
557.97	1387.83
558.26	1632.01
559.25	1124.25
573.195	1252.26
573.78	1611.6
579.01	1335.87
579.795	1084.56
579.955	1330.99
581.795	1313.64
589.33	1461.54
594.335	1397.98
610.185	1672.81
622.82	1240.39
631.335	1230.16
631.335	1256.8
632.36	1328.44
634.6	1466.98
645.325	1323.57
649.78	1242.27
662.16	1567.49
663.655	1413.37
677.78	1361.18
689.365	1596.75
689.93	1614.38
696.81	1377.72
697.365	1587.04
713.355	1485.21
720.365	1382.79
721.595	1400.59
728.36	1431
729.83	1647.6
749.34	1551.2
811.13	1446.33
825.725	1645.22
867.825	1380.13

## Sheet: mixture_bsa12fmol_n2_ab3d_v0325
RT	m/z
19.372	350.206
22.2913	351.208
12.515	352.533
24.3213	352.841
19.7361	353.203
22.7234	353.447
12.3397	354.175
12.8388	354.667
21.6639	354.68
18.5055	355.531
23.005	355.688
11.1187	356.692
26.4526	357.238
12.538	358.21
19.5727	358.504
11.6144	358.69
22.0384	359.201
19.6097	359.718
12.4769	359.927
20.6128	360.197
12.4769	362.036
12.4769	362.203
26.8188	362.224
21.5438	362.543
12.1823	362.861
19.6522	364.478
19.9943	364.724
24.9241	364.883
13.3412	365.681
21.5438	366.228
12.538	367.216
12.7905	367.534
10.877	368.192
19.6097	368.207
12.0001	368.249
20.5692	368.517
23.3365	368.723
21.4689	369.87
23.3795	370.215
23.7922	370.462
19.4859	371.202
12.3827	371.54
22.4603	371.931
20.423	372.882
22.0384	373.456
22.8521	373.457
12.6278	374.183
18.9743	374.539
17.1414	374.706
25.2431	374.723
19.8205	374.735
19.9517	374.866
22.8923	375.689
24.1071	376.16
24.8388	376.502
11.3496	376.684
11.8195	377.176
11.144	377.196
25.5226	377.492
21.9983	378.238
23.005	378.668
19.6522	378.733
26.8188	379.251
24.8388	379.82
22.7673	380.209
12.3827	381.044
24.3213	381.578
24.8388	381.906
22.1622	381.909
20.5692	382.213
23.3795	384.198
21.5085	384.444
23.5864	384.718
24.3213	385.163
12.7545	385.506
13.0956	386.541
22.3328	387.712
22.8109	387.962
21.5085	388.442
23.4196	389.218
24.1071	389.222
20.0382	389.55
12.1384	390.16
24.5774	390.214
24.6629	390.229
25.8007	390.542
23.1283	390.882
18.6629	390.889
20.7441	391.225
13.2537	391.937
19.778	392.989
23.2121	394.739
22.2913	394.956
21.6639	395.241
23.5428	397.234
23.2121	398.227
21.0394	398.233
10.877	398.541
23.3365	398.728
22.2913	398.946
12.0001	398.953
20.6578	399.182
12.3397	399.199
25.8007	400.913
24.5774	401.256
27.2106	401.264
21.959	401.967
22.4603	401.968
23.005	402.487
12.5675	403.214
25.2849	403.233
23.0445	404.2
13.0065	404.518
19.9943	405.242
13.14	406.192
21.6639	406.89
18.9162	407.229
22.7234	408.14
20.4528	408.708
24.5774	409.22
23.0445	409.253
12.7259	409.718
13.5029	410.21
19.9078	411.729
27.3698	412.258
20.6128	412.71
12.2209	413.208
20.5692	415.547
22.933	416.221
21.4689	417.214
25.6593	417.469
24.7543	417.747
23.7525	418.226
25.5226	418.726
25.2431	418.74
21.5438	418.74
19.5308	419.554
14.2932	419.892
19.5727	420.255
14.0302	420.56
23.5864	420.771
23.3795	421.216
20.6578	421.226
20.3044	421.544
22.2913	421.76
22.124	421.909
23.4196	422.252
23.7922	422.546
21.6639	422.576
24.3213	422.874
25.5653	423.229
27.5261	423.277
23.3365	423.557
22.639	424.244
18.5055	424.257
21.7489	424.561
22.7673	424.705
28.9725	426.731
22.3743	427.878
24.0621	428.229
24.7083	428.577
22.8923	428.889
24.8388	429.767
19.4859	430.276
22.9724	430.476
21.876	431.216
22.3328	431.708
19.314	432.224
17.6317	432.255
24.4533	432.747
21.2888	432.771
22.933	432.912
22.3743	433.881
21.4689	433.991
22.2487	434.51
20.6994	434.555
22.1622	435.217
22.9724	435.231
24.1506	435.719
19.4407	435.74
22.639	435.776
22.9724	435.912
21.4689	436.226
23.2938	436.24
22.2051	436.549
23.6291	437.234
25.6118	437.484
20.8352	439.213
20.1264	439.655
20.8352	440.233
19.9943	440.24
23.9723	440.244
24.2354	441.553
24.9241	441.553
24.4981	442.251
12.7545	442.866
21.7069	443.567
20.6128	443.713
26.082	443.786
21.5085	444.543
27.8731	445.29
21.5839	445.563
20.6128	445.702
22.4603	447.213
24.408	447.236
23.2121	447.252
14.5801	447.477
15.1126	447.477
18.8297	447.723
23.8363	447.896
22.2051	448.766
24.3213	449.493
21.0394	450.238
21.9983	450.698
25.1998	450.915
22.3328	451.215
18.8686	451.235
25.2431	451.739
23.1283	451.92
25.4739	452.566
22.2487	452.888
21.2888	452.899
22.8109	453.263
24.7543	454.26
22.5496	454.278
27.3698	454.581
23.7922	455.882
23.8363	456.24
19.8624	457.483
20.922	458.748
22.124	459.727
22.2913	459.739
22.5048	460.219
26.8188	460.288
23.2938	460.471
23.8363	460.545
21.7889	460.911
19.8205	460.987
17.4547	461.733
21.9983	461.749
21.4689	462.275
23.8363	462.551
21.5438	462.575
22.5941	462.738
23.4196	463.257
24.0179	463.742
24.618	464.229
17.6317	464.248
23.5864	464.252
19.4407	465.251
30.6904	465.584
23.7922	465.869
23.8812	466.904
25.8936	466.939
28.1263	467.303
22.124	467.889
22.5496	468.217
22.9724	471.242
19.7361	471.247
24.1506	471.289
25.3798	471.572
23.3365	471.734
19.8205	471.738
27.3698	472.554
22.8521	472.604
22.2051	473.232
24.4533	473.266
24.7986	473.267
27.4786	473.588
22.6826	473.724
19.2162	474.165
25.8482	474.233
27.6986	475.182
19.8205	475.242
24.1071	475.566
22.417	475.724
24.1918	476.267
24.2776	476.903
21.0394	477.198
19.372	478.17
22.8521	478.546
22.0384	478.598
22.3328	479.208
27.4168	479.295
28.3891	479.295
12.7259	479.507
26.123	479.564
12.4769	479.567
23.5011	480.611
23.6708	480.898
19.7361	481.745
20.4798	482.217
20.4798	482.238
27.5261	482.755
27.5785	482.773
26.6779	482.773
29.3854	482.94
23.5864	485.011
19.6522	485.635
23.0445	485.742
23.005	486.581
20.8774	487.735
21.2888	487.907
27.6666	488.272
18.126	489.193
25.2431	489.258
28.4407	489.317
19.8624	489.498
22.8923	490.278
25.8007	490.739
25.6118	490.778
22.2051	490.902
27.4786	490.942
24.5774	491.262
19.4407	492.759
20.5258	493.222
24.8388	493.255
27.1347	493.568
23.8363	493.614
23.0445	494.566
24.2354	495.249
25.5653	495.274
12.584	495.785
13.14	496.272
24.5774	496.617
18.0766	497.178
26.913	497.263
22.0384	497.605
22.3328	497.797
12.6098	498.574
23.2121	498.755
22.1622	498.888
23.005	499.23
19.9078	499.232
30.2546	499.303
23.1695	499.753
24.6629	499.946
22.2051	500.192
27.043	500.942
23.0445	501.235
24.7083	501.475
21.959	501.743
24.3213	501.797
25.8936	501.947
25.5226	502.986
20.8352	503.239
22.1622	503.247
23.6708	503.247
23.3795	503.268
22.1622	503.551
18.8297	503.75
23.0445	504.554
19.372	504.57
22.1622	505.557
23.2938	505.569
23.005	505.588
23.9265	505.898
23.8363	505.995
19.778	506.894
18.1023	507.165
24.5399	507.767
26.2358	507.816
23.0445	507.904
29.6022	508.262
25.7052	508.275
26.9996	508.307
20.8352	508.569
19.5308	508.571
22.1622	508.875
26.865	509.017
22.1622	509.506
25.0149	509.79
22.2913	509.909
28.7053	511.33
21.5085	512.255
23.9723	512.621
20.8352	513.01
19.4103	513.506
23.7525	513.794
18.5055	514.568
24.7986	515.625
20.1672	515.899
22.639	516.752
32.0062	516.758
21.5085	517.586
24.2354	518.605
23.7922	519.219
23.1283	520.272
18.4069	520.572
19.1481	520.899
26.0353	520.954
20.8774	521.76
25.9409	521.993
26.7719	521.993
20.7441	522.246
21.2424	522.246
13.2537	522.246
18.5838	522.574
23.4584	523.239
20.7901	523.287
19.6942	523.76
24.7986	523.76
19.372	524.303
23.4584	525.465
24.4533	526.591
21.9983	526.705
22.4603	527.197
25.5653	527.292
19.4407	527.578
21.3844	527.597
28.2672	527.618
26.0353	527.784
20.9668	527.93
12.515	528.295
20.922	528.929
22.7234	528.936
21.9983	529.966
22.2913	531.592
12.0001	531.6
18.5055	532.792
20.922	533.601
22.0816	533.966
21.9983	534.25
23.2938	534.306
20.4798	534.906
19.4859	535.218
24.7543	535.269
19.8205	535.71
23.0874	536.292
23.005	536.312
24.1506	536.777
19.5727	537.252
25.6118	537.297
27.1008	537.815
23.3365	538.02
18.9925	538.932
24.2354	539.301
19.4103	539.578
21.7069	539.599
22.124	539.6
21.2424	539.76
18.8297	539.912
25.428	540.556
23.9723	541.037
13.14	541.254
23.2938	541.314
26.8188	541.938
21.4689	542.249
24.8388	542.267
26.4526	542.279
12.4981	542.55
25.2431	544.547
20.4528	544.608
22.7234	544.718
24.9688	544.745
25.2431	546.785
24.9688	546.821
24.6629	547.3
23.3365	547.319
20.9668	547.936
22.8109	547.943
23.6291	550.258
24.3213	550.283
24.7986	550.774
12.7545	550.796
20.9668	551.573
22.5496	552.772
25.2849	552.942
24.618	553.026
26.8188	553.038
22.417	553.249
21.1767	553.276
21.7489	553.283
21.9983	553.664
23.2938	553.948
25.5653	554.292
22.5496	554.607
22.933	554.754
22.9724	555.299
23.005	555.32
25.2431	555.61
26.082	555.803
27.4168	556.277
26.7255	556.282
25.6593	556.29
12.3998	556.806
25.6118	557.036
23.2121	557.969
27.2106	558.26
19.4407	558.585
22.8109	559.287
25.8482	560.296
25.1551	561.041
21.9983	561.209
23.3795	561.285
18.9743	561.303
23.9265	561.734
23.9265	562.753
22.1622	562.762
25.5226	563.969
24.0179	566.274
21.9187	566.277
24.3213	566.654
20.9668	566.943
23.7116	567.057
23.8363	567.293
22.2051	567.848
24.8388	569.225
22.7673	569.243
22.0816	570.739
24.881	570.777
22.417	571.231
20.9668	571.615
24.2776	571.862
21.5085	571.941
20.6128	573.197
26.4059	573.288
26.8188	573.779
24.9241	574.618
18.126	575.731
22.9724	577.292
19.2162	577.592
22.124	578.736
24.4981	578.794
22.2487	579.011
25.5653	579.302
13.0956	579.307
29.687	580.649
23.6708	581.313
27.8304	581.639
23.8812	581.8
25.2431	582.32
12.1384	584.736
24.5774	584.816
23.6708	584.879
23.1283	585.819
27.2106	586.627
28.655	587.035
29.0332	587.363
22.8109	587.798
22.9724	588.33
30.6127	589.794
23.9723	590.601
20.922	590.622
25.0612	591.645
27.8731	592.711
28.5671	593.37
28.0991	593.373
23.4196	593.941
23.8363	595.568
25.0612	595.804
18.8297	596.628
19.9943	597.157
22.0816	597.698
26.4997	599.288
28.0991	600.646
26.6289	601.798
25.6593	601.916
27.2106	604.6
27.4168	605.634
30.0782	605.975
21.151	609.63
28.1263	611.718
28.299	612.046
24.8388	612.316
24.3213	612.616
19.8205	614.313
25.5226	614.315
26.2909	614.643
17.4804	615.308
24.1918	615.343
27.3216	615.55
24.4533	615.591
22.3743	615.91
27.3698	618.663
23.6708	620.924
23.7116	623.845
23.5011	625.643
23.9723	625.971
23.5011	626.256
24.9241	627.976
25.0612	629.642
22.5941	629.934
25.8482	629.97
25.4739	630.677
26.6779	631.316
24.3213	631.324
23.3365	631.553
23.0874	631.562
25.0149	631.803
23.1283	632.039
23.7922	633.315
19.8624	633.32
25.8007	633.322
24.2776	633.807
25.2431	633.84
21.7489	636.337
26.6779	636.976
24.1506	641.312
25.1093	641.612
23.4584	644.258
27.3216	644.263
23.4584	644.65
25.8936	647.311
25.1093	648.648
22.3743	650.317
20.6994	651.328
19.8624	652.328
23.6291	652.357
24.1506	652.89
22.9724	653.364
23.2938	653.856
22.933	654.537
25.2431	660.313
24.881	661.825
24.2354	661.825
23.8363	662.336
24.7083	668.297
28.7698	669.331
23.6708	669.823
20.8774	670.33
23.7922	671.34
24.3213	671.832
23.8363	674.324
23.3795	675.222
22.8521	677.947
24.7543	680.885
27.3698	681.368
26.082	685.216
22.0384	685.377
24.5399	686.839
24.7543	687.304
26.5453	689.364
26.8188	689.927
22.8109	696.319
26.4526	697.362
30.6904	697.872
23.7922	698.299
23.8363	699.851
21.9187	700.825
25.9409	701.308
23.4584	705.868
21.9983	706.286
27.4786	709.878
25.8482	710.846
24.1506	712.845
24.2776	714.849
27.4786	719.391
25.9409	720.315
26.8188	720.875
24.7083	721.07
23.3365	721.843
25.988	721.854
26.7255	722.346
21.5438	722.819
21.7889	723.312
25.2431	728.711
22.1622	728.842
27.3216	729.34
23.005	729.368
27.5261	729.832
23.2541	729.86
18.126	733.285
22.2051	735.849
27.5261	735.909
24.5774	736.39
25.3304	736.883
23.8363	739.917
26.8188	740.404
26.913	740.895
27.8731	746.382
26.4059	748.165
25.8482	749.338
26.6779	749.83
26.2909	750.365
22.0816	751.822
25.8936	752.417
25.5226	753.975
20.8352	754.354
24.4533	754.622
23.7116	755.74
23.005	757.879
18.1023	760.244
22.1622	762.808
22.2487	764.36
26.913	764.42
21.5085	767.879
24.4533	769.128
24.1506	770.613
27.2376	775.892
18.4069	780.353
31.8354	782.41
13.2703	782.867
25.6593	782.871
24.7083	786.619
23.7922	788.628
25.8936	788.731
28.299	790.923
22.7234	792.9
23.7922	793.96
24.1506	797.126
20.9668	799.897
26.4526	799.91
28.8817	804.401
24.408	804.872
24.2776	811.131
23.8363	812.212
26.7255	812.399
25.8482	814.883
26.6289	816.335
27.3698	820.397
23.3365	820.475
24.9241	825.392
27.4786	825.728
26.082	830.696
26.5453	831.023
25.1998	831.407
28.5887	832.912
24.4981	835.747
26.6779	841.419
20.9957	856.919
26.3561	866.831
23.0874	867.825
29.6577	870.47
27.8304	871.955
23.5864	875.343
24.0621	875.836
27.2376	879.438
24.0179	885.398
27.8731	888.562
28.0991	889.054
27.043	894.374
25.6593	902.371
27.3698	907.949
30.0782	908.459
23.5011	937.961
24.9241	941.46
24.881	943.116
25.6593	1043.49
24.7083	1048.82
25.7052	1062.17
26.6289	1224

## Sheet: mixture_bsa12fmol_n2_msight_pep
Real X	Real Y
369.125	37.9261
369.125	52.3022
369.125	24.0179
369.125	57.936
369.125	37.2727
369.125	51.3506
369.125	22.5496
369.125	29.3078
369.125	38.8325
369.125	53.6169
369.125	41.3083
369.125	56.3546
369.125	26.1498
369.125	55.4635
369.125	30.2771
369.125	57.3375
369.125	28.4114
369.125	40.2938
369.125	42.3952
369.125	4.88389
369.125	14.4827
369.125	49.6045
369.125	50.5054
369.125	21.2888
369.125	36.7134
369.125	36.1116
369.125	20.1264
369.125	18.1808
369.125	34.7267
369.125	9.24031
369.125	47.7175
369.125	31.1298
369.125	43.3588
369.125	45.139
369.125	3.16726
369.125	10.0097
369.125	11.3944
369.125	1.19802
369.125	46.6427
369.125	6.88373
369.125	33.8856
369.125	13.3855
369.125	0.203712
369.125	17.2379
369.125	3.04343
369.125	18.3298
369.125	48.7837
369.125	35.5446
369.125	12.2932
369.125	48.4432
369.125	45.8763
369.125	35.2857
369.125	19.0768
369.125	47.892
369.125	33.2753
369.125	8.41581
369.125	18.7832
369.125	34.8582
369.125	16.5437
369.125	10.9901
369.125	7.80869
369.125	4.33399
369.125	12.6278
369.125	2.11257
369.125	46.8487
369.125	17.4065
369.125	34.0408
369.125	13.1218
370.125	54.1679
370.125	54.7051
370.125	56.7781
371.105	52.8831
371.12	57.4168
371.12	56.0077
371.12	53.1504
371.12	54.2486
371.12	55.4635
372.105	54.8943
385.155	57.9098
385.155	42.4236
385.155	30.3067
385.155	57.3651
385.155	29.5817
385.155	41.6048
385.155	33.5996
385.155	56.6229
385.155	16.9077
385.155	46.2713
385.155	16.4634
385.155	45.7942
385.155	33.2079
385.155	44.3705
385.155	15.1126
385.155	32.0062
385.155	14.8054
385.155	31.7102
385.155	44.0281
385.155	17.6317
385.155	41.9272
385.155	47.1116
385.155	55.9027
385.155	34.2487
385.155	56.9085
385.155	29.8704
385.155	40.8013
385.155	28.8394
385.155	27.8731
385.155	53.8652
385.155	54.5103
385.155	39.466
385.155	39.0056
385.155	39.7745
385.155	54.9213
385.155	27.3698
385.155	26.4059
385.155	34.0198
385.155	17.3824
385.155	34.6119
385.155	18.0595
385.155	43.7083
385.155	47.5729
385.155	31.4281
385.155	46.8202
385.155	14.5307
385.155	14.363
385.155	43.4767
385.155	31.2329
385.155	53.099
385.155	43.1554
385.155	38.4702
385.155	30.9517
385.155	25.2849
385.155	36.6572
385.155	50.4244
385.155	13.2537
385.155	21.1767
385.155	14.0302
385.155	48.0091
385.155	18.4069
385.155	34.9482
385.155	25.5653
385.155	38.5874
385.155	53.2625
385.155	18.9162
385.155	48.5601
385.155	35.371
385.155	25.8936
385.155	53.4533
385.155	38.7187
385.155	36.339
385.155	49.9466
385.155	20.5692
385.155	18.5055
385.155	35.0554
385.155	48.1535
385.155	36.8972
385.155	23.5011
385.155	50.7887
385.155	21.7069
385.155	37.7031
385.155	51.9778
385.155	38.3001
385.155	52.8567
385.155	24.3213
385.155	52.4929
385.155	38.06
385.155	24.881
385.155	49.3518
385.155	19.7361
385.155	35.9387
385.155	22.8109
385.155	37.345
385.155	51.458
385.155	51.263
385.155	37.2159
385.155	22.417
385.155	37.9826
385.155	52.3842
385.155	24.1506
385.155	50.1169
385.155	20.8352
385.155	36.4525
385.155	37.1034
385.155	51.1002
385.155	22.1622
385.155	37.4397
385.155	22.933
385.155	51.5928
385.155	51.0165
385.155	37.8353
385.155	37.0467
385.155	22.0384
385.155	23.7922
385.155	52.1684
385.155	38.1159
385.155	24.4533
385.155	52.5747
386.155	57.9098
386.155	56.9085
386.155	54.5103
386.155	54.1098
386.155	50.4244
386.155	50.1169
386.155	52.1428
386.155	49.4065
386.155	50.7887
386.155	52.5747
386.155	51.5928
386.155	51.0165
391.285	10.9086
391.285	11.2152
391.285	17.5789
391.285	47.0528
391.285	34.2005
391.285	16.8812
391.285	33.5784
391.285	46.2423
391.285	33.0874
391.285	45.6489
391.285	32.5674
391.285	47.5729
391.285	34.6119
391.285	45.0252
391.285	15.7271
391.285	16.4634
391.285	47.3417
391.285	54.1098
391.285	26.8188
391.285	19.0534
391.285	39.1788
391.285	35.523
391.285	48.5601
391.285	44.1135
391.285	55.982
391.285	40.8908
391.285	14.879
391.285	39.5423
391.285	31.7854
391.285	28.9112
391.285	47.9494
391.285	34.9018
391.285	41.5153
391.285	29.5015
391.285	56.5442
391.285	43.1554
391.285	30.9517
391.285	13.8554
391.285	12.538
391.285	56.9085
391.285	14.098
391.285	41.9272
391.285	27.8731
391.285	54.9213
391.285	29.8704
391.285	39.7745
391.285	12.7905
391.285	18.5297
391.285	35.0769
391.285	37.198
391.285	48.182
391.285	50.817
391.285	51.8958
391.285	37.6451
391.285	36.9169
391.285	23.3795
391.285	21.7489
391.285	22.0384
391.285	51.0165
391.285	25.8936
391.285	36.4902
391.285	38.7187
391.285	50.1721
391.285	20.922
391.285	37.0467
391.285	53.4533
391.285	23.7922
391.285	52.1684
391.285	37.8353
391.285	35.9786
391.285	19.8205
391.285	49.4065
391.285	38.1159
391.285	24.4533
391.285	52.5747
391.285	51.5113
391.285	22.8109
391.285	37.3803
391.285	53.0706
391.285	25.2431
391.285	38.4502
392.29	55.5154
392.29	56.9085
392.29	54.9213
392.29	39.7745
392.29	12.7905
392.29	27.8731
392.29	13.2537
392.29	36.4902
392.29	50.1721
392.29	20.922
392.29	38.3001
392.29	35.9786
392.29	48.5601
392.29	35.371
392.29	52.8567
392.29	49.4065
392.29	18.9162
392.29	19.8205
392.29	37.5121
392.29	37.9443
392.29	24.0621
392.29	52.3283
392.29	47.9494
392.29	34.9018
392.29	18.3721
392.29	25.8936
392.29	53.4533
392.29	38.7187
402.18	54.9213
445.12	45.1102
445.12	12.7905
445.12	41.2785
445.12	54.8397
445.12	51.7298
445.12	32.6394
445.12	23.1283
445.12	3.5387
445.12	38.7187
445.12	7.4057
445.12	14.098
445.12	18.9162
445.12	48.5601
445.12	35.371
445.12	52.6613
445.12	24.5774
445.12	38.1728
445.12	35.9387
445.12	49.3518
445.12	5.42512
445.12	50.6488
445.12	21.5085
445.12	36.8081
445.12	0.002855
447.12	56.3273
476.2	56.9085
476.2	53.2625
476.2	54.4859
476.2	51.8675
476.2	52.5747
519.14	10.9086
519.14	16.4634
519.14	45.7942
519.14	33.2079
519.14	57.9098
519.14	42.6855
519.14	35.371
519.14	43.7368
519.14	12.7905
519.14	31.4557
519.14	48.5601
519.14	18.9162
519.14	14.098
519.14	53.4533
519.14	21.626
519.14	25.8936
519.14	36.8615
519.14	50.7326
519.14	38.7187
519.14	49.3802
519.14	35.9572
519.14	19.778
520.14	57.4696
523.905	57.525
525.9	23.9265
525.9	52.2484
525.9	22.5496
525.9	37.2727
525.9	51.3506
525.9	25.3304
525.9	38.4895
525.9	53.1264
525.9	57.9895
525.9	26.1711
525.9	53.6452
525.9	38.8524
525.9	21.2888
525.9	36.7134
525.9	50.5054
525.9	26.865
525.9	40.3237
525.9	28.4407
525.9	30.4632
525.9	39.1974
525.9	54.1384
525.9	30.2546
525.9	12.6462
525.895	29.6022
525.9	55.3284
525.9	57.3105
525.9	42.3653
525.9	49.6045
525.9	20.1264
525.895	11.7237
525.895	41.6346
525.895	56.6488
525.9	36.1116
525.895	45.1963
525.9	15.2709
525.9	13.4497
525.9	47.7748
525.9	34.7712
525.9	18.2319
525.9	17.9074
525.9	13.0956
525.9	19.2162
525.9	48.9271
525.9	35.6451
525.9	12.2718
525.9	17.0369
525.9	33.7077
525.9	46.4104
525.9	48.3541
525.9	18.695
525.9	35.221
525.9	10.6994
526.9	54.1384
526.9	53.6452
526.9	57.2358
526.9	56.5175
527.895	56.4378
533.09	57.5499
536.165	7.60726
536.17	34.0408
536.17	17.1897
536.165	1.19802
536.165	0.41938
536.165	56.9085
536.17	25.8936
536.17	53.4533
536.165	32.6394
536.165	13.8554
536.165	36.8615
536.165	24.6629
536.165	52.7176
536.165	50.7326
536.165	38.2083
536.165	3.81156
536.165	21.626
536.165	49.4345
536.165	19.8624
536.165	35.9967
541.125	56.7263
543.91	56.8041
543.91	57.832
543.91	55.5632
543.91	54.5103
543.91	49.9739
543.91	54.1098
543.91	53.099
543.91	50.8452
543.91	52.0868
543.91	49.3244
543.91	51.2077
543.91	53.4264
543.925	51.458
544.91	56.8041
544.91	55.7959
610.185	50.7326
465.585	57.7554
430.89	57.3651
446.12	57.5999
462.15	57.5999
537.165	56.9085
721.33	57.2358
496.28	57.286
502.325	57.3105
997.6	57.3105
998.605	57.3105
520.14	57.0435
720.83	57.2358
435.18	57.1563
462.15	56.9085
446.12	56.0077
388.04	56.9085
580.65	56.7263
580.985	56.7004
870.47	56.7004
870.97	56.7004
508.26	56.6229
508.765	56.6488
491.96	56.6488
492.295	56.6229
482.94	56.4378
483.275	56.4378
723.905	56.4378
413.09	56.3273
435.18	56.3273
756.36	56.3273
757.365	56.3273
587.7	56.088
555.355	56.1948
426.73	56.0351
533.235	55.2756
593.7	56.0077
593.375	55.4365
852.455	56.0351
447.12	54.8669
447.12	53.4533
520.14	55.5154
533.845	55.982
533.345	55.982
387.15	55.5154
511.33	55.7693
511.83	55.7693
612.045	55.7198
612.38	55.7434
593.04	55.4365
593.04	55.6149
433.105	55.5154
527.29	55.6411
528.29	55.6411
832.91	55.6411
889.055	55.6149
593.16	55.5154
489.315	55.4898
413.09	55.3284
446.12	54.8669
472.29	55.4898
489.82	55.4898
403.135	55.3803
412.085	55.3803
479.295	55.4365
479.63	55.4365
612.38	55.3284
467.805	55.1932
431.745	55.1932
467.305	55.1657
611.72	55.1657
445.29	54.9213
889.065	54.9213
889.555	55.1379
533.095	54.5103
538.165	54.8669
544.91	51.2077
888.565	54.9213
445.79	54.9213
546.38	54.7602
623.255	54.8669
623.76	54.8669
391.655	54.6256
413.09	54.7602
383.13	54.7602
403.135	54.7602
412.085	54.7602
414.095	54.7602
397.12	54.7602
404.14	54.7602
411.055	54.6785
411.095	54.7602
415.215	54.7873
416.215	54.7873
451.09	54.7602
467.065	54.7602
468.11	54.7873
526.1	54.7602
537.255	54.8145
650.205	54.7873
401.265	54.4089
415.09	54.7602
417.22	54.7873
475.18	54.7873
475.685	54.7873
621.25	54.7602
622.255	54.7873
641.26	54.7873
651.215	54.7602
699.37	54.7343
482.775	54.6785
644.26	54.4859
644.765	54.5103
387.155	54.5103
402.18	50.1721
402.18	51.5391
402.18	49.3518
402.18	50.677
402.17	53.0449
406.25	54.6256
483.275	54.6785
826.065	54.5962
826.395	54.5962
964.505	54.654
709.88	54.5962
710.38	54.5962
729.835	54.6256
719.725	54.5962
767.62	54.0267
605.635	54.539
605.97	54.5103
719.39	54.5962
385.26	54.4859
439.255	54.4859
479.295	54.539
479.63	54.539
556.275	54.539
556.78	54.539
632.305	54.539
823.505	54.5103
824.51	54.5103
424.235	54.5103
439.215	54.5103
440.26	54.4859
825.515	54.5103
604.6	54.4089
729.34	54.4859
729.84	54.4859
401.765	54.4089
505.255	54.4345
527.77	54.4345
558.26	54.4089
604.935	54.4345
776.395	54.4345
392.75	54.4089
558.76	54.4089
775.895	54.4345
784.495	54.3806
604.1	53.9167
537.815	54.3278
446.12	53.9167
462.15	53.4533
538.315	54.3278
411.055	54.3002
520.14	54.1098
894.375	54.2727
894.875	54.2727
379.25	54.1098
533.09	53.8652
508.305	54.2486
508.81	54.2227
537.165	54.3002
764.42	54.1679
764.92	54.1679
404.18	54.0267
546.34	53.837
689.365	53.945
740.465	54.1098
362.225	54.1098
387.15	52.1428
391.655	53.8652
459.175	53.8913
741.47	54.1098
412.04	53.9167
412.04	54.0831
493.94	54.1098
521.995	54.0831
541.94	54.1098
574.28	54.1098
696.44	53.8913
720.875	54.1098
721.375	54.1098
768.865	54.1098
812.4	54.0549
812.9	54.0549
414.035	54.0831
722.345	54.0549
722.845	54.0549
556.28	54.0549
556.785	54.0549
611.325	54.0549
611.825	54.0549
636.975	54.0267
637.31	54.0267
880.53	54.0549
390.215	54.0267
601.8	53.9986
602.3	53.9986
561.285	53.971
652.415	53.5357
689.865	53.945
357.74	53.8913
485.775	53.945
599.29	53.9167
697.445	53.8913
702.845	53.945
357.24	53.8913
599.79	53.9167
697.36	53.8913
799.91	53.8913
800.41	53.8913
601.8	53.7295
602.3	53.7295
633.335	53.8119
750.365	53.783
750.865	53.783
507.815	53.7295
614.645	53.783
685.215	53.564
479.565	53.5912
479.9	53.5912
508.315	53.7295
520.14	53.4533
538.165	53.4769
592.36	53.6996
685.715	53.5357
604.1	52.5747
767.59	53.4533
446.12	52.7176
505.255	53.5912
533.05	53.4533
537.165	53.4533
611.185	53.4533
409.55	53.564
527.785	53.5357
555.805	53.564
556.305	53.564
653.42	53.5357
662.165	53.564
443.785	53.564
453.345	53.5057
528.285	53.5357
830.695	53.564
831.03	53.5357
459.175	52.5747
459.175	53.0706
541.93	51.3219
730.38	53.5057
731.385	53.5057
782.2	51.6224
782.175	50.6488
403.195	51.458
432.25	53.5057
529.27	53.4533
593.16	52.6892
467.275	53.4533
482.22	53.4264
521.995	53.4769
720.315	53.4769
720.65	53.4533
466.94	53.4533
564.04	53.4533
656.765	53.4264
752.42	53.4533
546.36	53.0706
608.385	53.2884
401.28	53.2625
436.21	52.8026
490.74	53.3985
491.24	53.3985
542.26	53.2055
544.775	53.3716
582.815	53.3716
600.865	53.3985
629.97	53.4264
401.395	52.6892
418.25	52.7735
508.525	53.3454
513.26	53.3716
513.595	53.3716
583.315	53.3716
442.73	53.3454
508.275	53.3454
602.25	53.3159
902.37	53.3159
902.875	53.3159
391.64	52.6613
418.725	53.2338
445.225	53.3159
490.78	53.2884
491.28	53.2884
495.275	53.2625
533.065	52.1965
533.06	52.6613
557.035	53.2884
591.36	53.2884
601.915	53.3159
609.39	53.2884
737.71	53.3159
738.045	53.3159
767.62	53.2625
782.87	53.3159
783.12	53.2884
495.61	53.2625
418.975	53.2625
438.23	53.0706
554.625	53.2625
437.63	53.0706
554.29	53.2625
650.02	53.1504
753.975	53.2338
542.76	53.0706
543.26	53.0706
582.815	52.9621
633.64	53.017
649.685	53.017
553.275	53.099
604.3	52.5747
633.975	52.9372
357.085	53.0449
403.235	53.099
437.83	53.0706
438.03	53.0706
555.805	53.1264
604.5	52.5747
372.075	52.9621
401.185	53.0449
451.99	53.0706
491.59	53.1264
736.885	53.1264
737.385	53.1264
418.74	53.0706
457.15	53.0449
489.26	53.0706
509.79	53.099
564.315	53.0706
565.32	53.0706
603.9	52.5747
748.435	53.0706
749.44	53.0706
767.62	52.6613
805.46	53.099
353.21	53.0449
435.275	53.0449
441.18	53.017
455.155	53.0449
458.155	53.0449
489.76	53.0706
500.315	53.0706
520.595	53.0706
520.93	53.0706
561.92	52.634
561.92	51.5113
561.92	52.1965
564.36	53.017
609.28	53.0706
660.315	53.0706
660.815	53.0706
750.445	53.0706
387.205	53.017
405.18	53.0449
449.235	53.0449
456.155	53.017
561.04	53.017
561.29	53.017
565.365	53.017
615.505	52.5747
675.87	53.017
676.37	53.017
547.32	52.9108
562.78	52.9621
693.66	52.9372
701.345	53.017
359.2	52.9108
615.705	52.5747
648.65	52.9892
648.98	52.9892
649.32	52.8289
701.6	53.017
509.79	52.9372
520.14	52.6613
591.645	52.9621
591.98	52.9621
375.69	52.4389
403.235	52.9108
403.735	52.9108
460.56	52.8831
460.895	52.8831
510.29	52.9372
604.7	52.5747
690.335	52.9108
690.84	52.9372
825.39	52.8831
358.88	52.9108
364.885	52.8831
365.22	52.8831
464.215	52.412
537.165	52.2756
546.82	52.9108
660.315	52.8026
660.815	52.8026
825.895	52.8831
574.62	52.8831
574.95	52.8831
615.07	52.8289
943.115	52.8567
379.82	52.8289
380.155	52.8289
381.905	52.8289
382.24	52.8289
425.71	52.8289
551.275	52.8026
564.25	52.8289
564.75	52.8289
569.225	52.8289
572.355	52.8289
493.255	52.8289
493.755	52.8289
515.625	52.8026
515.73	52.7176
515.96	52.8026
546.355	52.5747
550.775	52.8026
572.855	52.8289
752.375	52.8289
786.745	52.634
397.725	52.8026
417.745	52.7735
418.74	52.6892
436.71	52.8026
510.27	52.7176
520.335	52.6892
561.28	52.6041
613.325	52.7735
687.305	52.7735
687.805	52.7735
690.885	52.7735
487.285	52.7735
616.105	52.5466
728.365	52.7735
390.73	52.7176
500.28	52.7448
510.605	52.7176
538.165	52.4661
546.79	52.7176
1003.57	52.7448
391.73	52.7176
438.24	52.7176
466.28	52.7176
499.945	52.7176
508.27	52.634
582.775	52.634
779.45	52.7176
780.455	52.7176
456.24	52.6613
471.245	51.9242
495.275	52.6892
495.61	52.6892
505.915	52.6613
615.305	52.5747
744.425	52.6892
744.92	52.6613
767.86	52.634
768.36	52.6613
801.505	52.6613
370.03	51.9778
370.03	52.0603
489.275	52.6613
495.91	52.5747
503.92	52.5747
504.245	52.6613
505.995	52.4929
507.77	52.634
509.235	52.6613
509.57	52.6613
517.235	52.6892
541.735	52.6613
542.235	52.6613
562.92	52.634
579.295	52.4389
600.7	52.6041
607.3	52.1965
609.59	52.6041
611.775	52.6613
627.11	52.6041
741.355	52.6613
741.855	52.6613
763.35	52.6613
802.505	52.6613
387.27	52.6613
401.375	52.6613
404.88	52.5466
423.21	52.4929
456.745	52.6613
476.23	52.6613
513.58	52.6041
530.49	52.6041
546.315	52.6613
549.675	52.6041
549.875	52.6041
550.075	52.6041
561.48	52.6041
614.82	52.5747
708.31	52.5747
743.36	52.5747
404.18	52.3283
418.56	52.5466
456.505	52.634
473.265	52.5747
503.585	52.5747
513.915	52.6041
530.74	52.6041
604.9	52.5747
607.5	52.1965
623.845	52.4389
626.71	52.6041
626.91	52.5747
671.835	52.4929
743.865	52.5747
371.105	51.1811
371.105	52.5466
404.545	52.5466
422.875	52.4929
432.745	52.5747
433.25	52.5747
445.23	52.5747
605.1	52.5747
607.1	52.1965
615.845	52.412
616.305	52.5747
627.51	52.5466
633.805	52.4661
876.33	52.5202
350.13	52.412
352.84	52.4929
447.235	52.5466
447.57	52.5466
524.28	52.4661
528.935	52.5747
538.3	52.5202
713.895	52.412
876.83	52.5202
883.36	52.5466
922.885	52.5747
923.385	52.5747
454.045	52.1132
476.905	52.4661
566.655	52.4929
566.99	52.4929
618.705	52.1428
634.81	52.4389
638.105	52.3568
672.335	52.4929
353.175	52.4929
359.7	52.4929
367.19	52.4929
454.245	52.5202
454.25	52.1132
477.235	52.4661
523.78	52.4661
528.755	52.4661
529.26	52.4661
572.265	52.4929
577.24	52.4929
631.325	52.4929
631.66	52.4929
718.39	52.4929
1002.59	52.4929
1003.59	52.4929
494.875	52.4929
607.7	52.1965
652.355	52.412
662.325	52.1684
391.63	51.8675
435.595	52.3842
435.93	52.3842
471.29	52.3842
428.565	52.3283
471.79	52.3842
494.575	52.3568
494.91	52.3283
615.345	52.412
652.89	52.3842
653.39	52.3842
771.115	52.3842
870.43	52.3842
871.435	52.3842
376.16	52.3568
428.23	52.3283
798.38	52.412
812.21	52.1965
875.835	52.1684
409.715	52.3283
434.205	52.1132
463.65	52.1965
476.31	52.3283
693.785	52.1965
876.335	52.1684
433.23	52.2756
463.45	52.1965
505.9	52.2484
541.285	52.2756
590.6	52.2756
590.935	52.2756
594.93	52.3283
885.4	52.3022
885.9	52.3022
408.54	52.2756
426.74	52.2756
427.24	52.2756
433.03	52.2756
433.435	52.2756
440.245	52.2756
440.745	52.2756
454.45	52.1132
454.65	52.1132
465.655	52.0603
523.565	52.1132
541.035	52.2756
648.105	52.1684
655.345	52.0868
812.715	52.1965
384.97	52.0328
465.455	52.0603
506.565	52.2219
561.735	52.2484
562.235	52.2484
620.925	52.0868
401.37	52.1965
454.85	52.1132
466.905	52.2219
467.24	52.1965
546.31	52.1965
595.82	52.0328
596.32	52.0328
621.26	52.0868
627.335	52.0603
682.37	52.0868
786.69	52.1965
372.025	51.9778
372.025	52.0603
406.225	52.1965
460.545	52.1965
462.925	51.9778
465.535	52.1684
465.855	52.0603
698.3	52.1684
440.52	52.1684
443.715	51.8401
443.715	51.6762
453.845	52.1132
460.88	52.1684
505.035	52.1684
562.92	52.1965
607.815	52.1965
626.835	52.0603
650.315	52.1428
660.275	52.1684
661.825	52.1684
693.325	52.1965
698.8	52.1965
728.365	52.1684
767.6	52.1132
431.22	51.8958
437.2	52.1965
441.555	52.1684
500.75	52.1132
506.04	52.1684
507.03	52.1428
540.07	52.1684
567.01	52.1684
576.965	52.1684
587.015	52.1684
610.7	52.1132
644.985	52.0328
651.32	52.1428
652.325	52.1428
652.86	52.0603
720.855	52.1132
721.355	52.1132
932.36	52.1684
401.39	52.1684
450.765	52.1428
451.265	52.1428
466.735	52.1132
503.245	52.0868
503.27	51.8958
503.77	51.8958
523.9	52.1132
553.275	52.0603
610.3	52.0868
621.905	51.9778
628.335	52.0603
652.355	52.0603
786.745	52.1132
365.695	52.1428
371.03	51.8958
437.755	52.0868
449.28	52.1132
550.775	51.8958
610.495	52.1132
610.9	52.1132
457.205	52.0603
457.705	52.0603
466.055	52.0868
472.795	52.0868
546.355	52.1132
552.775	52.0603
566.275	51.8401
578.795	51.9778
373.03	52.0603
374.02	52.0603
384.72	52.0328
397.235	52.0058
397.735	52.0058
399.615	52.0328
399.815	52.0328
412.685	52.0603
413.235	52.0603
456.24	52.0603
458.19	51.9778
476.855	52.0328
521.75	52.0058
551.275	51.8675
663.66	51.9242
663.99	52.0328
693.785	51.6762
351.21	51.9242
364.26	52.0058
388.21	52.0328
388.41	52.0328
388.61	52.0328
388.81	52.0328
398.225	51.8675
427.235	51.7029
430.82	51.8675
446.12	51.6762
462.15	51.5663
476.655	52.0328
499.515	52.0328
500.255	51.4031
505.245	51.8958
537.165	51.2365
558.28	51.812
559.285	51.4312
646.345	52.0328
646.68	52.0328
663.18	52.0328
693.88	51.8675
698.835	52.0328
927.495	52.0328
928.5	52.0328
364.76	52.0058
389.22	51.9242
396.185	51.8675
430.615	51.8675
436.575	51.8401
436.575	51.9778
486.23	51.8958
510.25	51.6224
566.78	51.8401
579.295	51.9778
698.335	52.0328
730.36	51.812
793.46	52.0058
360.705	51.9778
360.96	51.9778
370.55	51.8958
388.15	51.6486
398.73	51.8675
401.405	51.8675
432.285	51.952
436.24	51.9778
436.24	51.8401
544.775	51.8675
544.775	51.5663
565.615	51.9778
575.29	51.8675
580.295	51.952
720.415	51.9778
720.915	51.9778
351.545	51.9242
395.21	51.8958
434.24	50.9016
434.21	51.458
443.28	51.952
443.785	51.952
490.78	51.8958
505.445	51.8958
520.27	51.7298
529.265	51.6224
545.28	51.8958
545.275	51.5663
671.845	51.9242
672.345	51.9242
784.355	51.952
389.72	51.9242
423.555	51.8675
423.89	51.8675
458.23	51.8401
470.915	51.952
498.755	51.952
499.005	51.9242
505.645	51.8958
505.845	51.8958
545.615	51.8958
556.26	51.9242
675.225	51.8958
696.745	51.8675
697.245	51.8675
843.495	51.9242
844.5	51.9242
389.555	51.8401
394.96	51.8958
450.765	51.8675
459.235	51.8401
490.75	51.8675
506.045	51.8675
526.615	51.8675
535.635	51.9242
575.795	51.7833
675.725	51.8958
736.435	51.8675
737.44	51.8675
817.42	51.8958
817.92	51.8958
401.425	51.8958
428.89	51.8675
433.88	51.6762
442.565	51.5928
453.59	51.7833
454.25	51.8675
454.75	51.8675
473.725	51.8401
480.9	51.8675
491.255	51.8675
522.305	51.8675
526.275	51.8958
535.31	51.8401
546.34	51.8675
573.97	51.7559
585.635	51.8675
585.97	51.8675
594.335	51.8675
738.445	51.8675
444.215	51.8401
474.225	51.8401
518.79	51.812
519.29	51.6224
534.305	51.8401
538.165	51.2365
553.95	51.8401
554.285	51.8401
554.625	51.5928
572.245	51.812
575.54	51.7833
444.73	51.4851
465.25	51.7559
483.23	51.7298
524.23	51.5928
546.31	51.6762
613.96	51.8401
678.805	51.812
370.125	40.2041
370.125	49.6045
370.125	44.4242
370.125	51.3767
370.125	50.5054
370.125	47.3119
370.125	46.6427
370.125	49.0385
370.125	43.3588
376.685	51.7298
388.205	51.7298
408.23	51.7833
431.25	51.7833
437.765	51.7833
445.245	51.5928
492.6	51.7833
492.935	51.7833
493.225	51.6224
607.31	51.7833
657.835	51.7559
664.67	51.7833
665.005	51.7833
767.66	51.6224
378.92	51.6762
379.755	51.7559
402.22	51.5663
464.245	51.5928
502.665	51.7298
502.865	51.7298
511.265	51.7559
520.775	51.7298
528.265	51.7298
528.765	51.7298
537.255	51.7298
537.59	51.6762
657.335	51.7559
688.955	51.7559
720.36	51.7298
741.345	51.6486
391.665	51.6224
416.47	51.5928
416.99	51.6224
451.215	51.6486
451.92	51.7298
452.255	51.7029
463.445	51.7029
499.565	51.6762
507.905	51.6762
511.77	51.7559
512.26	51.5928
524.03	51.5928
533.095	51.6224
720.865	51.7298
374.675	51.6762
378.67	51.6486
388.55	51.7029
388.885	51.7029
404.74	51.7029
404.99	51.7029
417.495	51.7029
435.91	51.6224
448.245	51.7298
450.765	51.7029
451.265	51.7029
482.79	51.7029
498.51	51.7029
508.24	51.6762
523.83	51.5928
537.63	51.7029
539.315	51.7029
539.65	51.7029
551.3	51.6486
596.86	51.7029
627.26	51.6224
751.35	51.6762
751.855	51.6486
756.325	51.6486
756.83	51.6762
803.935	51.7029
804.435	51.7029
401.42	51.6224
416.22	51.5928
435.775	51.4031
486.215	51.4851
504.22	51.6762
518.79	51.6224
526.765	51.6762
527.265	51.6762
530.235	51.5928
546.38	51.6224
554.96	51.5928
604.915	51.6762
626.925	51.6224
670.945	51.6224
710.37	51.6486
711.375	51.6486
786.755	51.5928
387.96	51.5113
442.73	51.6486
453.885	51.6224
454.22	51.6224
460.22	51.5391
460.23	51.0731
460.24	51.1811
522.245	51.6486
523.56	51.6224
523.895	51.6224
527.23	51.6224
587.275	51.6486
616.31	51.5113
616.81	51.5663
658.535	51.6224
660.77	51.5391
660.84	51.6486
661.345	51.6486
712.915	51.5391
803.965	51.6486
804.465	51.6486
810.31	51.6224
813.735	51.5391
428.89	51.5663
429.225	51.6224
493.725	51.6224
496.26	51.6224
496.76	51.6224
524.43	51.5928
527.03	51.6224
527.43	51.6224
527.63	51.6224
534.75	51.5113
611.07	51.5391
658.785	51.6224
671.28	51.6224
680.325	51.6224
680.825	51.6224
855.095	51.5113
869.455	51.6224
870.46	51.6224
941.475	51.6224
942.48	51.6224
426.225	51.5113
452.215	51.5663
463.74	51.5928
500.755	51.5663
524.63	51.5928
524.83	51.5928
557.27	51.5928
611.215	51.5113
648.865	51.5928
663.295	51.5663
712.58	51.5113
786.69	51.5113
813.535	51.5391
814.135	51.5391
872.38	51.5928
872.715	51.5928
387.71	51.5391
402.65	51.5663
431.225	51.4851
437.73	51.5663
500.46	51.5663
593.16	51.0165
649.365	51.5928
663.8	51.5663
695.31	51.5928
736.79	51.5663
750.37	51.5663
751.375	51.5663
813.335	51.5391
854.895	51.5113
351.21	51.1811
351.21	51.5391
374.205	51.4312
388.255	51.458
391.755	51.5113
408.14	51.458
422.705	51.5113
423.205	51.5113
432.21	51.3219
442.255	51.5113
446.12	51.458
471.2	51.5663
472.605	51.3767
478.545	51.5391
487.675	51.4312
491.59	51.4851
502.3	51.4851
523.265	51.458
526.9	51.4031
533.275	51.5391
546.315	51.5113
767.845	51.5113
813.94	51.5391
370.215	51.5113
401.375	51.5113
472.27	51.3767
473.725	50.9301
509.755	51.2929
565.935	51.4851
566.27	51.4851
662.685	51.3506
707.9	51.5391
759.41	51.4851
760.41	51.5113
946.44	51.4312
396.14	51.458
396.645	51.458
468.215	51.3506
501.795	51.4851
516.755	51.4031
517.255	51.3767
543.59	51.458
552.24	51.3506
552.77	51.4851
568.785	51.5113
662.485	51.3506
947.445	51.4312
391.19	51.2365
397.22	51.458
408.64	51.458
415.92	51.4031
416.17	51.4031
544.465	51.458
544.72	51.458
552.405	51.3506
573.615	51.4312
583.29	51.4031
662.285	51.3506
662.885	51.3506
401.365	51.2077
424.245	51.4031
424.745	51.4031
469.195	51.263
479.24	51.3219
495.82	51.4031
499.755	51.4031
570.74	51.4312
573.95	51.4312
582.79	51.4031
629.935	51.3767
502.235	51.2365
533.225	51.2365
862.41	51.2077
390.69	51.263
404.22	51.2365
440.915	51.1811
459.24	51.3506
462.99	51.3767
479.745	51.3219
520.14	51.4031
537.78	51.3767
547.945	51.4031
831.405	51.3767
459.725	51.0731
459.74	51.1811
468.55	51.263
468.885	51.3506
505.255	51.3506
515.72	51.3506
354.68	50.7607
441.25	51.1811
455.205	51.2365
524.27	51.1811
527.195	51.2929
527.7	51.2929
534.745	51.1811
541.595	51.3219
554.155	51.2929
1053.39	51.2929
1054.39	51.2929
371.93	51.2929
450.27	51.2929
509.505	51.2929
535.245	51.1811
893.42	51.263
428.77	51.263
497.795	51.2077
509.44	51.153
519.925	51.1811
561.28	51.2077
561.92	50.6488
561.92	51.1281
565.27	51.2365
615.91	51.2365
679.34	51.1002
726.845	51.263
359.415	51.1281
373.455	51.2365
419.225	51.0449
450.965	51.2077
498.3	51.2077
562.92	51.1281
616.245	51.2365
640.255	51.1002
643.31	51.2077
643.81	51.2077
677.28	51.2365
681.815	51.1281
359.615	51.1281
390.18	51.1811
391.65	51.1002
394.705	51.2077
394.955	51.1811
395.205	51.1281
398.945	51.1811
399.195	51.1811
409.21	51.0165
411.055	51.1002
421.76	51.1811
546.345	51.2365
560.945	51.1281
561.615	51.1281
640.055	51.1002
786.735	51.2365
863.415	51.2077
370.215	51.0731
422.765	51.1811
423.56	51.1811
424.575	50.9878
500.695	51.1281
509.91	51.1811
523.76	51.0731
533.105	51.2077
678.83	51.153
757.355	51.153
767.66	51.1281
401.37	51.0165
408.96	51.1002
434.57	51.0731
436.55	51.1281
436.885	51.1281
488.25	51.1281
495.215	51.1281
498.89	51.1002
500.19	51.1281
505.74	51.0731
508.54	51.1281
534.6	51.1002
547.32	51.153
547.655	51.153
568.015	51.1281
573.28	51.153
632.86	51.1002
639.655	51.1002
639.855	51.1002
681.215	51.1281
681.415	51.1281
757.855	51.153
762.81	51.1002
945.455	51.1281
946.46	51.1281
416.23	51.1002
435.465	51.0449
459.24	51.1281
467.885	50.9301
495.715	51.1281
499.22	51.1281
499.69	51.1281
509.51	50.9878
533.075	51.1002
539.6	51.0731
539.935	51.1002
571.615	51.1281
571.95	51.1281
579.95	51.1002
626.365	51.1281
632.36	51.0731
723.8	51.1002
763.31	51.1281
947.465	51.1281
358.23	51.1002
358.73	51.1002
409.465	51.1281
435.215	51.1002
445.23	51.0731
476.2	41.9272
476.2	50.6211
476.2	39.4463
476.2	37.6274
476.2	48.5601
476.2	38.1159
476.2	49.4065
486.23	51.0731
486.565	51.0731
531.47	50.9878
533.215	50.9878
533.215	50.6488
578.735	51.0731
579.24	51.0731
580.285	51.1281
679.005	51.1002
701.33	50.9301
701.33	51.0731
399.135	51.0449
443.57	50.7049
445.73	51.0731
478.6	51.0165
479.21	50.9016
490.785	51.0449
504.29	51.0449
555.745	51.0449
558.28	51.0449
701.835	51.0731
372.025	51.0165
374.475	50.9878
378.24	50.9878
378.74	50.9878
380.83	51.0449
383.685	50.7887
388.815	51.0449
398.8	51.0449
419.72	50.9878
457.255	51.0449
478.935	51.0165
556.23	50.9878
592.72	51.0449
597.7	51.0449
598.2	51.0449
713.89	51.0449
401.745	50.9878
443.9	50.7049
444.875	50.6488
509.26	50.9878
523.515	50.9599
525.75	50.9301
561.21	50.9878
561.71	50.9878
571.9	50.9878
645.32	50.9878
645.825	50.9878
665.35	50.9878
922.49	50.9878
923.495	50.9878
391.75	50.9878
462.575	50.9599
477.655	50.9599
538.685	50.9599
539.185	50.9878
548.685	50.9878
549.19	50.9878
553.16	50.9878
585.335	50.9878
586.34	50.9599
664.85	50.9878
767.835	50.9878
767.84	50.6488
900.39	50.9878
901.39	50.9878
1002.47	50.9878
1052.4	50.9878
1053.4	50.9878
1054.41	50.9878
1067.48	50.9878
369.445	50.9878
401.39	50.9878
402.245	50.9878
458.695	50.9878
467.55	50.9301
472.68	50.9599
474.225	50.9301
525.245	50.9599
546.335	50.9878
700.825	50.9301
520.14	50.7887
534.6	50.7887
537.165	50.7049
581.795	50.9301
582.295	50.9301
861.425	50.9016
377.19	50.8729
449.275	50.9016
458.175	50.9016
526.9	50.4787
526.9	39.1974
526.9	38.8524
526.9	49.6045
526.9	47.7748
526.9	42.2762
526.9	48.9271
526.9	41.4854
526.9	46.4104
526.9	48.3541
533.31	50.9016
534.315	50.9016
539.26	50.9016
539.765	50.9016
604.345	50.9016
355.18	50.7607
382.72	50.9016
383.19	50.7607
439.715	50.0307
446.12	50.6488
448.22	50.817
455.21	50.7887
481.58	50.817
537.285	50.8452
405.765	50.8452
462.15	50.0019
484.82	50.8452
511.725	50.8452
362.21	50.7326
418.555	50.817
459.175	50.6488
475.78	50.7887
482.25	50.7887
503.005	50.7887
539.6	50.7887
359.19	50.7326
361.71	50.7326
422.2	50.7607
425.725	50.7887
444.545	50.6488
463.2	50.7607
476.28	50.7887
502.755	50.7887
506.26	50.7887
539.935	50.7887
633.36	50.7607
639.775	50.7887
640.275	50.7887
664.85	50.7887
665.35	50.7887
377.255	50.7326
377.755	50.7326
441.69	50.7607
442.195	50.7607
461.28	50.7607
477.75	50.7607
478.25	50.7607
482.55	50.7049
503.565	50.7607
542.25	50.6211
546.33	50.6488
609.83	50.7607
610.33	50.7607
731.32	50.5931
752.34	50.7049
786.7	50.7607
789.475	50.7326
790.475	50.7326
817.38	50.7607
817.88	50.7607
370.03	50.7049
391.755	50.6488
394.74	50.7049
412.87	50.7607
429.765	50.7049
430.27	50.7326
433.89	50.7607
439.545	50.7049
489.005	50.7049
610.755	50.7049
791.48	50.7607
401.405	50.677
458.22	50.6488
494.865	50.677
541.24	50.7049
543.31	50.7049
564.58	50.7049
667.84	50.7049
836.47	50.677
356.54	50.7049
374.21	50.5635
389.21	50.6488
401.42	50.6488
447.12	50.6488
447.25	50.677
453.74	50.677
454.24	50.677
490.2	50.677
490.535	50.677
496.87	50.677
497.205	50.677
499.85	50.677
511.245	50.6488
513.505	50.6488
520.575	50.6488
530.23	50.677
543.81	50.7049
546.355	50.677
548.53	50.677
548.78	50.677
564.915	50.7049
567.27	50.6211
590.95	50.6488
590.955	50.4787
730.815	50.6211
749.78	50.677
750.28	50.677
786.77	50.6488
837.475	50.677
373.68	50.677
388.875	50.6488
474.735	50.6488
475.235	50.6488
503.565	50.5931
520.24	50.677
582.81	50.6488
762.745	50.6488
794.84	50.6488
425.2	50.6211
433.58	50.6211
433.915	50.6211
453.985	50.6211
458.785	50.5931
459.29	50.5931
462.275	50.5342
462.775	50.6211
463.28	50.6211
503.9	50.5931
523.765	50.6211
527.93	50.5635
534.75	50.6211
542.75	50.6211
552.94	50.23
583.31	50.6488
371.105	38.2259
371.12	42.4805
371.12	40.5625
371.12	38.5072
371.12	39.9936
371.12	39.2755
371.12	50.5054
371.12	49.6045
371.105	47.6877
371.105	48.7556
371.105	44.1135
371.12	46.6427
371.12	47.3119
371.105	44.3705
371.12	46.3533
371.12	45.6784
404.18	50.1447
469.255	50.5931
476.57	50.5931
515.77	50.5931
523.905	50.5054
533.095	50.6211
539.76	50.4787
547.29	50.5931
553.275	50.2019
590.62	50.4787
372.1	49.4065
482.24	50.3677
527.595	50.5635
540.26	50.5054
550.245	50.5054
391.685	50.2839
432.77	50.5054
452.9	50.5054
552.61	50.3677
523.78	50.5054
553.61	50.3677
609.63	50.3953
609.965	50.4244
689.375	50.4787
782.865	50.4787
401.395	50.2566
432.26	50.4524
[truncated: 6,687 more rows]

## Sheet: mixture_bsa12fmol_n2_superhirn_
Real X	Real Y
350.18	1184.17
350.19	771.722
350.205	1162.32
351.21	1339.97
351.865	1095.12
352.205	1000.51
352.205	1054.73
352.535	883.834
352.535	1028.48
352.535	1074.44
352.7	916.254
352.7	1065.57
352.7	1083.57
352.7	1093.92
352.71	1292.63
353.205	1181.65
353.945	1116.51
354.175	741.487
354.175	664.167
354.665	770.328
354.68	1302.41
355.53	1113.61
355.53	1096.75
355.69	1380.3
356.535	1110.33
356.69	665.485
357.235	1587.16
357.715	789.852
358.19	1446.43
358.21	752.279
358.23	1327.44
358.505	1174.36
358.69	696.865
359.2	1322.3
359.685	696.865
359.72	1174.36
359.925	748.614
360.195	1234.15
361.185	755.042
361.2	979.544
361.22	814.932
361.22	1077.72
361.71	1295.04
362.205	746.047
362.225	1609.13
362.545	1292.63
362.86	731.629
363.21	889.479
363.685	1292.63
364.425	1105.38
364.48	1179.13
364.725	1202.29
364.885	1495.45
365.68	799.024
365.84	1151.33
366.23	1292.63
367.18	1239.47
367.215	752.279
367.535	767.43
367.86	824.625
367.86	893.902
368.205	1174.36
368.25	722.728
368.515	1234.15
368.725	1400.19
368.87	765.267
369.125	1317.54
369.215	1197.1
369.87	1288.13
370.125	1345.02
370.215	1402.77
370.215	1327.44
370.46	1427.53
370.735	1609.13
371.105	1676.05
371.105	1270.6
371.105	1037.24
371.2	1166.44
371.54	746.047
371.705	742.964
372.195	765.267
372.88	1223.36
373.455	1322.3
373.455	1342.46
374.185	750.902
374.54	1113.61
374.705	1007.89
374.705	1026.84
374.725	1514.59
374.735	1189.23
374.865	1197.1
375.69	1373.54
376.685	679.798
377.175	748.614
377.175	709.171
377.19	1309.86
377.195	668.639
378.24	1319.9
378.67	1382.67
378.735	1181.65
379.25	1609.13
379.82	1490.33
379.935	783.423
380.21	1363.41
381.045	741.487
381.21	741.487
381.58	1456.66
381.75	974.4
381.905	1490.33
382.215	1234.15
383.19	1297.56
384.2	1139.55
384.235	1630.59
384.445	1290.51
384.68	680.973
385.155	1038.86
385.21	1053.21
385.695	722.728
386.54	757.67
386.54	787.305
386.87	987.804
387.7	891.183
387.71	1371.13
387.71	1342.46
388.205	1385.24
388.445	1290.51
389.22	1446.43
389.22	1395.24
389.255	971.282
390.16	669.823
390.16	728.302
390.215	1498.13
390.545	739.223
390.68	1105.38
390.885	1387.7
390.89	1119.77
391.225	1244.65
391.235	755.042
391.285	325.507
391.285	341.026
391.285	1317.54
391.285	628.886
391.285	1942.29
391.285	752.279
391.285	1700.85
391.285	2010.54
391.935	796.216
392.75	1630.59
393.545	1123.77
393.695	1263.36
394.705	1337.48
394.74	1392.73
396.205	731.629
396.22	906.754
396.76	871.844
396.76	768.714
397.235	1412.57
398.145	728.302
398.225	1397.63
398.515	720.004
398.955	720.004
401.255	1474.65
401.265	1632.64
402.18	1734.67
402.18	740.379
402.18	1443.72
402.2	897.049
402.235	1015.98
402.485	1397.63
402.485	1380.3
403.215	755.042
403.22	1087.56
403.235	1498.13
403.64	998.687
403.745	1005.06
404.2	1382.67
404.52	780.392
405.24	1199.66
405.25	1009.62
405.645	1755.46
406.19	850.393
406.195	788.4
406.195	771.722
406.22	1225.38
406.25	1651.56
406.89	1299.83
407.23	1136.4
408.14	1360.96
408.71	1227.17
408.735	1133.56
409.22	1454.12
409.22	1479.77
409.255	1382.67
409.495	777.648
409.55	1564.92
409.72	763.553
409.895	1123.77
410.21	808.583
410.26	1045.6
411.73	1197.1
412.26	1642.19
412.71	1234.15
413.21	725.922
413.54	873.282
413.655	811.722
413.89	785.738
414.17	1068.43
414.765	1651.56
415.55	1234.15
416.22	1375.98
416.74	1375.98
416.74	1385.24
417.215	1288.13
417.47	1536.71
417.745	1485.26
418.15	767.43
418.225	1498.13
418.225	1425.15
418.74	1292.63
418.74	1514.59
419.89	847.294
420.255	1174.36
420.77	1412.57
420.96	1334.92
421.215	1400.19
421.225	1228.79
421.545	1215.41
421.76	1334.92
421.91	1329.73
422.255	1405.18
422.545	1427.53
422.575	1299.83
423.23	1533.92
423.275	1653.48
423.525	770.328
423.56	1332.31
423.56	1392.73
424.22	1110.33
424.25	1205.21
424.255	1111.78
424.55	841.814
424.56	1304.93
424.89	734.598
426.73	1740.09
426.74	1432.87
426.89	1145.74
428.23	1485.26
428.265	1669.82
428.89	1371.13
429.21	1136.4
429.765	1490.33
430.275	1166.44
430.475	1373.54
431.215	1317.54
431.215	1312.56
431.71	1345.02
432.225	1157.68
432.255	1009.62
432.91	1373.54
433.225	1295.04
433.74	757.67
433.88	1342.46
434.19	1136.4
434.215	1095.12
434.24	1642.19
434.51	1334.92
434.555	1239.47
435.215	1324.9
435.23	1375.98
435.595	1449.04
435.72	1528.44
435.72	1449.04
435.74	1162.32
435.91	1378.34
436.22	1102.32
436.225	1288.13
436.24	1402.77
436.55	1332.31
437.235	1425.15
437.485	1531.36
438.72	966.532
438.9	845.882
439.215	1247.4
439.215	1642.19
439.655	1207.58
439.705	1090.85
439.705	1244.65
440.235	1244.65
440.24	1197.1
440.915	1337.48
441.555	1454.12
441.555	1492.86
442.25	1469.89
443.275	1223.36
443.565	1299.83
443.715	1236.77
443.715	1390.17
443.785	1562.12
444.545	1290.51
444.545	1322.3
445.29	1669.82
445.565	1295.04
445.7	1236.77
447.215	1345.02
447.235	1461.97
447.25	1392.73
447.475	924.522
447.705	1218.26
447.725	1102.32
447.895	1427.53
448.765	1334.92
450.24	1263.36
450.27	1345.02
450.275	1687.58
450.695	1358.34
450.7	1317.54
450.915	1511.99
451.235	1129.78
451.92	1385.24
452.565	1528.44
452.89	1332.31
453.265	1368.65
454.26	1485.26
454.28	1352.98
454.58	1642.19
455.88	1427.53
456.24	1430.18
456.69	989.342
457.485	1191.74
458.75	1255.32
458.835	1164.62
459.74	1332.31
460.22	1347.62
460.29	1609.13
460.545	1427.53
460.56	1495.45
460.91	1307.34
460.99	1189.23
461.235	1215.41
461.735	1047.28
461.75	1319.9
462.275	1283.06
462.55	1427.53
462.575	1299.83
462.925	1407.5
463.74	1438.34
464.215	1449.04
464.23	1474.65
464.25	1054.73
464.255	1415.19
465.585	1841.42
465.87	1427.53
466.905	1430.18
466.94	1550.89
467.305	1687.58
467.89	1327.44
468.215	1347.62
471.19	1152.97
471.24	1378.34
471.245	1184.17
471.29	1446.43
471.57	1519.82
471.735	1400.19
471.895	1322.3
472.27	1366.04
472.29	1704.69
472.555	1642.19
473.235	1332.31
473.235	895.289
473.265	1485.26
473.725	1360.96
474.165	1152.97
474.235	1550.89
475.18	1660
475.565	1446.43
475.725	1345.02
476.2	1263.36
476.265	1451.51
476.905	1456.66
477.23	1322.3
478.17	1162.32
478.505	1056.3
478.6	1322.3
479.21	1339.97
479.24	1350.29
479.295	1645.01
479.565	1570.27
479.565	748.614
479.745	907.888
480.61	1410.07
480.9	1417.74
481.58	1302.41
481.745	1184.17
481.93	1410.07
482.235	1223.36
482.24	1266.42
482.775	1654.71
482.775	1600.68
482.94	1761.71
484.3	865.474
485.555	1096.75
485.635	1179.13
486.23	1368.65
486.58	1382.67
486.91	1402.77
487.23	796.216
487.735	1255.32
488.25	1332.31
489.195	1076.07
489.195	1086.14
489.315	1704.69
490.28	1378.34
490.53	1083.57
490.74	1545.17
490.78	1536.71
490.905	1332.31
491.265	1474.65
491.96	1770.09
492.265	1184.17
493.22	1207.58
493.255	1487.91
493.57	1626.05
493.615	1432.87
494.525	1032.54
494.565	1382.67
494.575	1474.65
494.575	1443.72
495.25	1454.12
495.275	1533.92
495.785	754.048
496.615	1474.65
497.18	1083.57
497.265	1614.78
497.795	1339.97
498.575	754.048
498.89	1329.73
499.305	1813.88
499.75	1373.54
499.755	1390.17
501.475	1485.26
501.745	1317.54
501.8	1456.66
501.945	1550.89
502.235	1342.46
502.985	1531.36
503.24	1252.65
503.245	1329.73
503.245	1390.17
503.25	1405.18
503.75	1129.78
504.22	1380.3
504.565	1132.11
505.255	1632.64
505.995	1441.08
506.83	1086.14
507.77	1472.4
507.815	1574.15
508.26	1774.9
508.305	1618.11
508.57	1171.85
508.72	689.957
509.015	1609.13
509.295	1464.48
509.505	1329.73
509.79	1500.9
510.255	1189.23
510.53	791.361
511.33	1722.32
511.725	1304.93
512.255	1290.51
512.62	1432.87
515.9	1210.03
516.755	1355.65
516.76	1920.37
518.245	1390.17
518.775	1277.33
519.22	1425.15
519.745	1059.43
520.57	1104.42
520.9	1151.33
522.245	1244.65
522.245	1272.5
522.245	796.216
523.115	2022.46
523.24	1407.5
523.285	1247.4
523.76	1184.17
523.76	1487.91
524.12	2018.59
524.21	954.377
524.305	1162.32
525.9	1221.22
526.26	1815.28
526.59	1464.48
526.705	1317.54
526.9	792.401
527.195	1345.02
527.29	1533.92
527.6	1262.36
527.62	1696.03
527.77	1632.64
528.265	1385.24
528.93	1259.74
528.935	1363.41
529.965	1319.9
531.6	720.004
532.795	1108.97
533.345	1734.67
533.6	1259.74
534.25	1319.9
534.25	1337.48
534.27	1304.93
534.305	1395.24
535.22	1166.44
535.27	1485.26
535.71	1189.23
536.295	1385.24
536.775	1446.43
537.25	1174.36
537.255	1385.24
537.255	1661.92
537.295	1536.71
537.815	1626.05
538.02	1397.63
538.3	1572.83
538.93	1138.46
539.58	1162.32
539.58	1102.32
539.76	1274.54
540.555	1525.68
541.255	854.162
541.255	1262.36
541.255	787.305
541.94	1609.13
542.25	1283.06
542.265	1490.33
542.275	1009.62
542.28	1587.16
543.77	1490.33
544.61	1225.38
544.775	1371.13
546.785	1511.99
547.32	1397.63
550.245	1274.54
550.285	1456.66
550.795	765.267
551.285	1034.27
551.775	1132.11
552.61	1263.36
552.94	1517.09
553.025	1477.08
553.25	1345.02
554.605	1352.98
554.755	1375.98
554.94	1402.77
555.355	1748.89
555.61	1514.59
555.805	1564.92
556.275	1645.01
556.29	1539.56
558.28	1355.65
559.285	1368.65
559.75	1111.78
560.295	1550.89
560.945	1332.31
561.04	1506.56
561.305	1123.77
561.735	1435.59
562.75	1435.59
562.76	1329.73
563.97	1531.36
566.275	1317.54
566.655	1459.28
566.945	1258.01
567.055	1422.7
568.99	1363.41
570.74	1322.3
570.775	1492.86
571.615	1259.74
571.865	1456.66
571.94	1290.51
573.29	1584.35
575.73	1088.97
577.295	1375.98
577.59	1151.33
578.735	1319.9
578.79	1469.89
579.3	1536.71
579.305	785.738
579.795	1092.34
580.65	1779.46
581.31	1425.15
582.32	1511.99
582.79	1358.34
584.735	728.302
584.815	1474.65
584.88	1417.74
585.82	1387.7
586.625	1632.64
587.035	1721.07
587.365	1740.09
587.795	1371.13
589.795	1836.76
590.625	1262.36
592.71	1672.39
593.04	1696.03
593.365	1732.9
593.94	1405.18
594.27	1417.74
595.57	1430.18
596.3	889.479
601.795	1594.72
601.8	1574.15
605.635	1645.01
606.275	778.813
607.3	1427.53
610.185	1397.63
610.785	1062.63
612.045	1697.94
613.33	1477.08
614.315	1189.23
614.315	1531.36
614.64	1212.05
614.645	1577.45
615.305	1045.6
615.345	1449.04
615.59	1464.48
618.66	1053.21
618.665	1642.19
623.255	1667.39
623.845	1425.15
625.645	1410.07
625.97	1438.34
626.835	1420.25
627.975	1498.13
629.335	847.294
629.64	1500.9
630.675	1528.44
631.805	1500.9
632.04	1387.7
633.315	1427.53
633.32	1189.23
633.65	1215.41
633.84	1514.59
636.335	1302.41
641.31	1449.04
644.26	1407.5
644.265	1642.19
644.65	1410.07
648.105	1427.53
648.65	1490.33
650.32	1342.46
652.355	1449.04
652.355	1417.74
652.89	1449.04
653.365	1378.34
653.855	1400.19
660.315	1490.33
661.825	1454.12
661.825	1492.86
664.845	1297.56
668.295	1482.5
669.33	1726.19
669.66	1750.56
669.825	1420.25
670.33	1252.65
671.34	1427.53
674.325	1438.34
681.365	1642.19
685.215	1564.92
685.375	1322.3
696.32	1366.04
697.87	1841.42
699.85	1430.18
706.285	1319.9
709.875	1648.72
712.845	1446.43
713.895	1451.51
714.85	1456.66
720.825	1812.64
721.855	1559.28
722.345	1597.74
722.82	1292.63
723.31	1307.34
723.905	1761.71
728.84	1329.73
729.37	1382.67
729.86	1402.77
733.285	1086.14
735.85	1329.73
735.91	1648.72
736.39	1474.65
736.885	1517.09
739.915	1430.18
740.405	1609.13
745.265	1086.14
747.305	1215.41
748.165	1589.98
750.365	1575.78
757.88	1380.3
764.36	1334.92
764.42	1614.78
764.9	1477.08
780.355	1104.42
782.41	1910.12
782.865	795.222
788.63	1427.53
788.73	1553.62
790.925	1696.03
796.875	1446.43
799.895	1258.01
803.935	1382.67
804.4	1731.59
816.335	1594.72
820.395	1639.3
820.475	1397.63
832.91	1714.03
866.83	1581.37
871.955	1669.82
875.835	1438.34
879.44	1632.64
888.565	1672.39
889.055	1684.21
1043.16	1536.71
350.19	760.387
350.36	765.267
351.715	1132.11
352.53	1205.21
352.535	754.048
352.7	762.353
352.84	1456.66
356.14	791.361
359.695	755.042
359.715	1587.16
359.72	1160.42
359.86	754.048
362.035	748.614
370.46	1461.97
376.5	1490.33
381.715	763.553
384.875	754.048
385.155	1456.66
389.55	1199.66
391.185	765.267
391.285	1914.8
395.22	1210.03
398.235	1262.36
400.05	736.308
400.22	736.308
402.18	1562.12
403.74	1630.59
408.54	1438.34
409.225	780.392
412.22	1210.03
419.56	1430.18
422.965	1225.38
423.525	803.129
425.065	855.519
425.74	1213.69
426.23	1171.85
428.23	1443.72
431.22	1402.77
432.26	1272.5
432.745	1464.48
440.245	1438.34
442.865	765.267
443.57	1319.9
447.21	1194.47
447.475	891.183
449.85	805.824
453.345	1559.28
453.7	1630.59
453.755	706.937
460.22	1368.65
460.225	1358.34
466.26	1067.17
472.22	1262.36
473.23	1315.12
473.77	1776.13
475.19	770.328
478.545	1368.65
485.56	1107.54
487.91	1274.54
493.615	1427.53
496.27	801.553
499.23	1191.74
499.75	1358.34
501.77	1280.22
504.57	1162.32
505.245	1400.19
507.76	1126.99
509.26	1319.9
509.505	1345.02
509.9	839.117
510.525	768.714
518.605	1451.51
520.27	1387.7
521.995	1606.31
523.77	1329.73
523.78	1272.5
523.905	1126.99
524.78	762.353
527.29	1710.96
527.785	1562.12
528.295	755.042
528.755	1456.66
531.59	1337.48
538.02	1410.07
538.285	1451.51
538.545	1102.32
541.035	1432.87
541.255	770.328
542.55	743.986
543.91	1272.5
544.775	1350.29
547.935	1262.36
548.62	1568.99
551.575	1262.36
552.24	1352.98
555.32	1382.67
556.805	741.487
560.26	832.652
563.735	1446.43
567.295	1435.59
569.225	1490.33
571.23	1345.02
581.55	1430.18
587.365	1755.46
592.36	1571.48
595.98	861.783
604.6	1634.25
609.63	1267.6
612.615	1459.28
614.82	1464.48
631.325	1456.66
632.285	1405.18
655.345	1438.34
661.36	791.361
671.34	1435.59
671.83	1459.28
671.845	1402.77
675.225	1402.77
700.825	1315.12
710.845	1550.89
721.32	1819.7
723.805	1329.73
728.275	1115.03
729.33	1378.34
729.34	1636.79
748.355	1710.96
755.74	1422.7
769.755	1162.32
775.89	1632.64
812.21	1432.87
831.025	1589.98
856.92	1258.01
885.395	1438.34
894.375	1619.98

## Sheet: mixture_bsa12fmol_n3_ab3d_v0325
RT	m/z
19.4587	350.206
23.3025	351.208
22.777	351.208
18.7301	351.863
19.854	353.203
22.6465	353.447
12.4546	354.175
13.1412	354.667
21.5785	354.68
19.6372	355.177
18.8085	355.531
22.9696	355.688
21.3618	356.54
11.1839	356.692
26.5634	357.238
12.7267	358.21
19.6798	358.504
11.6722	358.69
25.1226	358.879
22.0901	359.201
19.7247	359.718
12.7037	359.928
20.6185	360.197
23.4328	360.71
21.5365	361.709
26.945	362.224
21.4052	362.543
12.2053	362.861
21.4052	363.686
23.5202	364.259
19.7247	364.478
20.2096	364.724
25.0766	364.883
14.8112	365.68
21.4052	366.228
12.7037	367.216
13.2991	367.534
12.0705	368.249
20.5302	368.517
23.2194	368.722
19.7688	368.878
21.1933	369.87
23.2194	370.214
24.0509	370.462
26.945	370.737
19.5919	371.202
22.4246	371.931
22.0501	373.456
22.777	373.457
18.6685	374.538
19.1569	374.538
17.8125	374.707
25.3748	374.723
19.9839	374.735
21.4052	375.393
22.8188	375.689
24.9408	376.502
11.3981	376.684
11.8602	377.176
11.2083	377.196
21.4491	377.254
25.7407	377.492
21.9699	378.238
22.9696	378.667
19.7247	378.733
26.8993	379.251
24.9408	379.82
22.7336	380.209
24.2149	381.578
17.1472	381.749
24.9408	381.906
19.2567	384.199
21.3213	384.444
23.6526	384.718
21.757	385.958
13.9694	386.541
22.2955	387.711
22.777	387.712
22.0087	387.712
25.883	387.713
21.235	388.443
24.1376	389.222
12.174	390.16
24.4742	390.214
24.6059	390.229
23.0517	390.882
18.8991	390.889
14.74	391.937
27.3069	392.75
19.941	392.989
20.9247	393.696
22.168	394.705
23.1358	394.739
21.5365	395.241
22.6465	396.142
23.5202	397.234
10.9679	398.541
22.2531	398.946
12.0237	398.953
19.854	401.217
24.4742	401.256
27.3069	401.264
22.93	402.486
12.7745	403.214
25.4198	403.234
17.7145	403.744
13.6519	404.517
20.1633	405.242
20.3969	406.218
21.6227	406.89
19.1569	407.229
12.1417	407.797
22.1266	408.96
24.4742	409.221
22.9696	409.253
13.0081	409.719
14.1354	410.21
20.0752	411.729
23.6068	411.733
27.4022	412.257
20.6185	412.71
12.0237	413.208
22.9004	416.221
22.9696	416.74
21.1513	417.214
25.883	417.469
24.8045	417.747
23.8789	418.227
21.7997	418.558
25.7407	418.726
21.4052	418.74
15.3801	419.892
19.6798	420.255
23.5202	420.771
22.168	420.961
23.2194	421.216
22.2103	421.76
22.0901	421.908
23.3025	422.252
23.9656	422.546
25.7407	423.229
27.5914	423.277
23.2194	423.557
22.2103	423.558
18.8085	424.257
23.4328	424.462
21.757	424.561
29.0136	426.731
22.338	427.878
24.7185	428.577
22.8188	428.889
24.9408	429.767
19.5486	430.276
22.9004	430.476
21.8876	431.216
22.2955	431.708
19.3218	432.224
18.2978	432.255
22.338	433.881
22.168	434.51
22.1266	435.217
22.9004	435.231
24.1376	435.718
19.5486	435.74
22.9004	435.912
21.2782	436.226
23.1782	436.24
22.168	436.549
24.0936	437.233
25.7863	437.484
23.6985	437.755
21.4925	439.213
20.7049	439.214
20.2572	439.655
20.7505	440.233
20.1181	440.24
24.2149	441.553
24.9857	441.553
21.5785	441.692
24.2966	442.25
18.3866	442.533
21.7135	443.568
20.6185	443.713
27.8979	445.29
21.4491	445.563
20.6185	445.701
22.3812	447.213
23.1358	447.252
17.077	447.478
18.9798	447.723
23.9656	447.896
22.168	448.766
23.744	449.282
20.9247	450.238
21.9699	450.697
23.7883	450.763
25.3748	450.915
19.0317	451.236
25.4648	451.74
25.6457	452.565
22.168	452.888
22.7336	453.263
27.3069	453.702
21.1933	453.734
24.8045	454.26
22.4694	454.277
27.4022	454.581
23.9656	455.882
23.9656	456.24
23.6526	457.204
19.9839	457.484
20.3504	457.73
20.8811	458.748
22.0901	459.727
22.2103	459.739
22.4246	460.219
26.8993	460.288
23.1782	460.471
19.9839	460.988
20.3504	461.233
18.2978	461.733
22.0087	461.749
23.9656	462.551
21.3618	462.575
22.5155	462.738
23.2194	462.922
24.5166	464.229
18.3866	464.248
23.5202	464.252
19.4587	465.251
23.9656	465.869
23.9656	466.903
28.1811	467.303
21.9699	467.551
22.1266	467.889
25.0766	469.922
22.9004	471.241
19.8114	471.247
24.1376	471.289
25.5544	471.572
23.2194	471.733
31.158	472.013
27.4022	472.553
22.168	473.232
22.6465	473.724
19.3218	474.165
23.6068	474.233
26.0752	474.233
27.7299	475.182
19.9839	475.242
24.1376	475.566
22.3812	475.724
21.6227	475.78
24.1786	476.267
19.4587	478.169
18.3866	478.503
22.2955	479.208
27.4475	479.295
28.3672	479.295
26.3098	479.565
12.7037	479.567
23.4328	480.611
23.7883	480.898
21.757	481.582
19.854	481.745
20.4887	482.237
27.5914	482.773
26.8057	482.773
29.4012	482.94
23.7883	485.012
19.7247	485.635
22.9696	486.581
23.2194	486.908
21.3213	487.258
20.8382	487.735
18.5835	489.193
28.4657	489.316
20.0279	489.498
22.8598	490.278
25.9784	490.74
23.2194	490.751
25.7863	490.778
22.1266	490.902
24.4742	491.263
24.8505	493.255
24.0509	493.614
21.4052	494.864
24.1786	495.249
25.7407	495.275
15.9898	496.272
26.5634	496.273
24.5166	496.618
21.4052	496.87
27.0342	497.263
22.2955	497.796
23.094	498.755
22.1266	498.888
20.0279	499.232
23.8789	499.267
30.25	499.302
23.094	499.753
21.4052	500.188
22.168	500.192
22.9696	501.235
24.7597	501.474
24.0936	501.492
21.5365	501.563
22.338	501.797
24.256	501.797
26.0752	501.947
24.6705	502.289
25.7407	502.986
20.7505	503.239
22.1266	503.247
21.1513	503.567
19.0317	503.751
22.9696	504.553
19.0317	504.57
22.1266	505.557
22.93	505.588
24.4742	505.918
24.0509	505.995
19.8955	506.895
18.5835	507.499
24.4307	507.768
26.3914	507.815
22.9696	507.904
29.6196	508.262
25.9302	508.275
19.5486	508.571
22.168	508.875
21.5785	508.916
26.945	509.017
22.1266	509.506
24.4742	509.57
25.1616	509.789
22.2103	509.909
19.9839	510.257
24.6377	510.27
14.3397	510.526
21.2782	512.256
24.0936	512.621
20.7505	513.01
18.8085	514.567
22.4694	515.469
24.8954	515.625
20.3036	515.898
22.5603	516.753
32.0295	516.757
19.9839	517.574
21.235	517.588
23.0517	518.247
21.1513	518.777
23.9218	519.219
18.7301	520.571
19.2567	520.899
26.1211	521.993
26.8993	521.993
20.9247	522.246
14.7882	522.246
20.7049	522.914
23.3881	523.239
20.7505	523.287
19.854	523.76
24.8045	523.76
19.4587	524.303
23.4328	525.715
24.256	526.591
21.9699	526.704
25.7407	527.293
14.74	527.578
21.0594	527.597
28.3138	527.618
23.3881	527.748
20.8382	527.929
20.8382	528.929
22.6465	528.936
22.9004	529.264
22.0087	529.966
21.3213	530.229
25.5125	530.736
22.2531	531.592
12.0237	531.601
18.8085	532.792
20.8382	533.601
22.0087	534.25
23.1782	534.306
19.5919	535.218
24.9857	535.27
19.941	535.71
23.012	536.292
22.93	536.312
24.1376	536.776
19.6798	537.252
25.8339	537.297
27.2226	537.815
23.1782	538.02
18.7301	538.543
19.1569	538.932
19.4129	539.578
21.757	539.599
22.1266	539.599
21.0594	539.76
19.0317	539.913
25.6457	540.556
20.8382	541.252
14.4228	541.253
29.1213	541.565
24.5166	541.736
26.945	541.938
21.235	542.248
24.9408	542.267
26.5634	542.279
22.6465	544.467
25.4648	544.548
25.1616	544.745
23.2194	545.282
25.4648	546.786
25.1226	546.82
24.8045	547.301
23.1782	547.32
24.5613	547.611
23.4328	547.648
20.8811	547.936
22.7336	547.943
21.5365	548.531
23.744	550.258
24.256	550.282
13.2991	550.796
18.0099	551.282
20.8382	551.573
20.8811	552.607
22.4694	552.772
24.6705	553.026
26.945	553.038
22.3812	553.249
21.757	553.283
23.1782	553.948
21.235	554.301
22.5155	554.607
22.93	555.299
22.93	555.319
25.4198	555.611
26.2627	555.803
27.4951	556.277
26.8057	556.282
25.883	556.29
19.4587	558.585
22.7336	559.287
26.0752	560.295
25.4198	561.041
23.2194	561.285
19.1335	561.303
24.0509	562.752
20.0752	563.439
24.2966	563.481
25.7407	563.969
23.4328	565.613
21.9313	566.277
20.8382	566.943
22.6894	569.244
22.0501	570.738
24.9857	570.777
20.8382	571.615
24.2149	571.862
21.235	571.943
20.5302	573.196
26.5634	573.287
22.6465	573.613
26.945	573.779
23.0517	575.291
18.6307	575.731
22.93	577.292
19.2815	577.592
22.0901	578.735
24.3862	578.793
22.168	579.01
25.7863	579.302
13.9694	579.307
18.6685	579.793
29.7043	580.649
27.8085	581.64
24.0936	581.8
25.4198	582.321
20.0279	582.774
25.2068	582.813
12.174	584.736
24.4742	584.816
23.744	584.879
23.2194	585.634
23.0517	585.819
26.7065	586.325
27.3069	586.627
28.6205	587.035
22.8188	587.797
22.9004	588.329
30.5934	589.794
20.7942	590.622
21.4052	590.95
25.2068	591.645
27.8506	592.711
28.077	593.039
28.5209	593.37
23.3025	593.94
23.2194	594.336
23.8341	595.819
17.1026	596.3
18.9798	596.628
26.6103	599.288
24.3414	600.8
25.883	601.917
27.3069	604.6
27.4022	605.635
30.1344	605.974
19.9839	609.642
21.5365	610.754
26.8523	611.324
28.1319	611.718
28.287	612.046
24.4307	613.328
19.9839	614.314
25.6934	614.315
20.3036	614.641
26.4401	614.643
18.2978	615.307
27.3547	615.549
24.2966	615.592
18.3866	618.661
27.4022	618.662
23.8789	623.846
21.1513	625.317
23.4328	625.643
24.0936	625.97
23.4328	626.256
23.9218	626.836
24.2966	627.061
25.1226	627.975
25.2928	629.642
22.5155	629.935
25.6934	630.677
23.2194	631.301
26.7065	631.316
24.2149	631.323
25.1616	631.803
23.0517	632.039
23.9656	633.315
19.9839	633.321
20.3504	633.648
25.4198	633.84
24.4307	634.599
21.757	636.337
26.8057	636.976
27.7894	637.67
24.1376	641.312
25.3318	641.612
23.3881	644.257
27.4022	644.262
23.3881	644.65
23.0517	645.816
23.7883	646.347
26.1211	647.311
23.5202	649.589
25.3748	649.683
22.338	650.317
20.0279	652.328
22.93	653.364
23.1782	653.856
22.8598	654.537
25.4198	660.314
26.516	661.36
24.9857	661.825
23.2194	663.656
28.7249	669.331
29.2349	669.658
30.0185	669.717
23.7883	669.823
20.7942	670.331
28.65	670.706
23.9656	671.341
24.2149	671.832
24.0509	674.325
25.6457	678.343
26.9923	678.353
24.7597	680.885
27.4022	681.367
26.215	685.216
22.0501	685.377
24.3414	686.841
26.6567	689.364
26.8993	689.927
22.7336	696.318
23.2194	696.744
26.5634	697.362
30.6452	697.872
23.9656	698.299
23.5631	698.334
24.0077	699.851
25.3748	701.095
24.2966	701.095
26.1211	701.308
25.5544	701.814
22.0087	706.286
27.4951	709.878
26.0752	710.845
22.777	712.581
24.9857	713.357
24.2149	714.849
27.4475	719.391
26.1211	720.315
25.6457	720.405
23.8341	720.855
23.1782	721.844
26.1679	721.854
26.8523	722.346
21.4052	722.819
21.7997	723.312
19.7247	727.948
23.9656	728.362
22.1266	728.842
22.9696	729.367
23.1358	729.86
18.5385	733.285
22.1266	735.849
27.5431	735.91
24.4742	736.39
25.4648	736.883
26.945	740.405
24.4307	741.356
24.5166	744.423
20.3504	747.306
26.5634	748.164
26.0752	749.337
26.8057	749.83
26.4112	750.365
22.9696	751.349
22.0501	751.822
22.8188	752.796
24.256	754.873
22.93	756.327
22.93	757.878
18.5385	760.244
22.1266	762.808
22.2103	764.36
27.0342	764.421
24.6377	764.902
21.3213	767.88
26.8993	768.865
18.7301	780.352
31.8645	782.41
25.883	782.871
24.8045	786.619
24.0077	788.628
26.1211	788.731
28.3138	790.923
20.8382	792.89
22.6465	792.9
24.0936	797.126
20.8382	799.897
28.8527	804.401
18.7301	807.312
24.1376	811.381
24.0077	812.211
26.8057	812.399
26.7065	816.336
25.8339	816.739
27.3547	820.397
23.1782	820.476
25.0766	825.391
27.4951	825.728
20.8811	828.408
26.215	831.03
25.4198	831.074
22.5155	831.407
28.5712	832.912
24.2966	835.746
26.7065	841.419
20.8382	856.919
26.516	866.831
29.7043	870.47
27.8085	871.956
23.6068	875.344
24.0936	875.835
24.2966	876.327
27.3069	879.438
24.2966	885.889
27.8506	888.563
28.077	889.055
27.1584	894.374
25.883	902.372
30.1344	908.458
25.1226	941.459
25.1226	943.115
25.883	1043.49
24.8505	1048.49
26.7065	1224

## Sheet: mixture_bsa12fmol_n3_msight_pep
Real X	Real Y
369.125	37.858
369.125	23.6068
369.125	52.0084
369.125	21.6681
369.125	50.7617
369.125	36.9842
369.125	42.3824
369.125	38.2923
369.125	52.619
369.125	30.3069
369.125	57.0851
369.125	24.6059
369.125	42.0864
369.125	57.9765
369.125	22.5155
369.125	37.3641
369.125	51.3115
369.125	5.71789
369.125	55.9906
369.125	41.1668
369.125	27.1221
369.125	54.1719
369.125	39.3945
369.125	29.1509
369.125	36.6806
369.125	20.9681
369.125	54.6532
369.125	27.7894
369.125	39.753
369.125	50.3238
369.125	36.3318
369.125	49.8148
369.125	25.5967
369.125	20.1633
369.125	28.4146
369.125	38.7308
369.125	53.233
369.125	55.0986
369.125	53.7049
369.125	39.0547
369.125	26.3914
369.125	40.1647
369.125	32.3377
369.125	13.5569
369.125	0.370358
369.125	44.6968
369.125	15.0575
369.125	49.3074
369.125	19.3875
369.125	9.92666
369.125	35.9902
369.125	34.1687
369.125	44.3003
369.125	43.4426
369.125	32.078
369.125	31.238
369.125	14.8112
369.125	14.0684
369.125	1.8676
369.125	13.8019
369.125	2.94664
369.125	0.240802
369.125	12.6005
369.125	6.81408
369.125	8.81731
369.125	15.3801
369.125	8.21596
369.125	45.0369
369.125	32.6341
369.125	18.1302
369.125	35.349
369.125	35.0774
369.125	48.0753
369.125	48.412
369.125	1.10277
369.125	0.736013
369.125	18.5059
369.125	35.7246
369.125	47.7854
369.125	11.2557
369.125	12.251
369.125	19.006
369.125	34.8567
369.125	48.9219
369.125	17.8837
369.125	45.7818
369.125	13.0537
369.125	10.2218
369.125	16.0606
369.125	33.2697
369.125	4.22177
369.125	17.2573
369.125	34.2807
369.125	47.0607
369.125	3.24351
369.125	3.57288
369.125	2.59517
369.125	7.83644
369.125	4.05867
369.125	4.30534
369.125	12.9469
369.125	3.84695
370.125	56.8178
370.125	52.7759
370.125	54.8614
370.125	53.7049
371.105	23.7883
371.105	37.931
371.105	52.1186
371.12	42.4122
371.12	41.1668
371.12	57.1123
371.12	30.3361
371.12	55.9906
371.12	29.1509
371.12	56.8178
371.12	30.0185
371.12	42.0864
371.12	40.6596
371.105	24.5613
371.12	53.7313
371.105	52.5914
371.105	38.2732
371.12	55.0986
371.12	26.4112
371.12	39.0729
371.105	22.5155
371.105	51.3115
371.12	54.8083
371.12	27.9715
371.12	39.8864
371.105	37.3641
371.12	26.8523
371.12	53.9908
371.105	21.6227
371.12	39.2632
371.105	50.7347
371.105	36.9651
371.12	9.46238
371.12	49.4536
371.12	19.5919
371.12	36.0814
371.12	38.7308
371.12	53.233
371.12	25.5967
371.12	20.9681
371.105	57.9765
371.12	50.3238
371.12	36.6806
371.12	35.349
371.12	18.5059
371.12	48.412
371.12	8.21596
371.105	14.5706
371.12	10.571
371.12	35.7246
371.12	35.9902
371.12	19.3875
371.12	49.3074
371.105	43.839
371.12	19.006
371.105	44.1
371.12	48.9219
371.105	31.815
371.105	31.5906
371.105	14.3837
371.12	49.8148
371.12	36.3318
371.12	20.1633
371.12	13.5569
371.12	7.22338
371.105	4.54072
371.12	5.47931
371.105	13.1412
371.12	6.81408
371.12	7.83644
371.105	13.8558
371.12	33.7405
371.12	7.95266
371.12	6.22397
371.12	16.6247
371.12	2.94664
371.12	46.3715
371.105	11.4432
371.12	46.1183
371.12	12.251
371.12	33.544
371.12	16.3874
371.12	6.52067
371.105	46.8006
371.105	43.5552
371.12	9.63973
371.105	17.0252
371.105	14.1589
371.105	34.079
371.105	13.6776
371.105	31.3384
371.12	11.7437
371.12	1.52592
371.12	1.97166
371.105	47.0334
371.105	17.2309
371.105	33.3826
371.105	3.57288
371.105	34.2587
371.105	16.1989
371.105	45.9236
371.105	3.28572
371.12	8.47562
371.12	18.0296
371.12	11.321
371.12	47.9596
371.12	34.9897
371.105	32.3377
371.12	2.30997
371.12	32.6341
371.12	15.3801
371.105	15.0575
371.12	45.0369
371.105	44.6968
371.12	12.9469
371.12	1.89281
371.12	34.4437
371.12	16.7619
371.12	47.2624
371.12	33.8517
371.105	4.28471
371.105	1.05413
371.12	17.4352
371.105	4.22177
371.12	9.10861
371.12	0.214807
371.12	46.5157
371.105	4.05867
371.105	3.84695
371.12	9.75522
371.12	12.4973
371.12	0.736013
371.105	10.3662
371.12	10.2218
372.12	53.7049
372.12	56.8972
372.12	55.0986
385.155	11.8029
385.155	15.2162
385.155	32.4859
385.155	44.864
385.155	47.9297
385.155	34.9669
385.155	18.0099
385.155	13.9011
385.155	15.5552
385.155	45.2178
385.155	32.803
385.155	46.0629
385.155	33.4982
385.155	16.3334
385.155	48.3287
385.155	16.8434
385.155	18.3866
385.155	46.6017
385.155	33.9207
385.155	35.2837
385.155	56.295
385.155	13.7305
385.155	41.9711
385.155	29.92
385.155	12.4791
385.155	56.7143
385.155	57.9765
385.155	39.7117
385.155	54.5981
385.155	27.7299
385.155	42.3245
385.155	30.25
385.155	57.0325
385.155	30.9837
385.155	43.1493
385.155	57.7701
385.155	28.7769
385.155	34.1463
385.155	46.8877
385.155	40.7192
385.155	55.5958
385.155	17.1026
385.155	41.2562
385.155	29.2349
385.155	12.7037
385.155	55.754
385.155	56.062
385.155	13.2052
385.155	28.1045
385.155	40.0073
385.155	54.939
385.155	44.5282
385.155	32.1805
385.155	14.9069
385.155	26.516
385.155	39.1293
385.155	53.8103
385.155	34.7891
385.155	17.8125
385.155	47.697
385.155	35.9129
385.155	49.2
385.155	19.2567
385.155	44.0409
385.155	31.766
385.155	14.5246
385.155	14.7882
385.155	44.3873
385.155	32.0502
385.155	14.4002
385.155	31.6152
385.155	43.8682
385.155	25.7863
385.155	38.8084
385.155	53.3407
385.155	13.2991
385.155	14.3397
385.155	43.7832
385.155	31.5403
385.155	39.5299
385.155	27.4022
385.155	54.3596
385.155	50.1028
385.155	20.6185
385.155	36.5292
385.155	49.062
385.155	19.1569
385.155	35.8183
385.155	36.295
385.155	49.7592
385.155	20.0752
385.155	52.0381
385.155	23.6526
385.155	37.8757
385.155	37.0244
385.155	53.1267
385.155	38.656
385.155	50.8195
385.155	25.4198
385.155	21.757
385.155	19.854
385.155	36.1965
385.155	49.621
385.155	18.7301
385.155	48.6405
385.155	35.5224
385.155	35.4148
385.155	18.5835
385.155	48.496
385.155	51.8753
385.155	37.7627
385.155	23.3881
385.155	36.6069
385.155	50.2152
385.155	20.7942
385.155	24.9408
385.155	38.4453
385.155	52.8335
385.155	23.5202
385.155	51.9558
385.155	37.8186
385.155	50.6
385.155	36.8732
385.155	21.4052
385.155	50.0141
385.155	20.4887
385.155	36.4682
385.155	22.7336
385.155	37.462
385.155	51.4497
385.155	21.9313
385.155	50.9264
385.155	37.0979
385.155	38.9212
385.155	53.5119
385.155	26.0752
385.155	51.0425
385.155	22.0901
385.155	37.176
385.155	51.5559
385.155	37.5375
385.155	22.9004
385.155	24.0077
385.155	38.0252
385.155	52.2491
385.155	38.0975
385.155	24.1786
385.155	52.3561
385.155	23.012
385.155	37.5931
385.155	51.638
386.155	55.754
386.155	57.7701
386.155	53.8103
386.155	54.3596
386.155	53.0993
386.155	50.8195
386.155	52.8335
386.155	49.621
386.155	50.2431
386.155	53.5119
386.155	51.7418
386.155	50.6
386.155	50.0141
386.155	52.3561
386.155	51.5829
386.155	50.9554
387.15	57.6891
391.285	11.9496
391.285	10.9473
391.285	10.3662
391.285	46.8877
391.285	17.1026
391.285	34.1463
391.285	45.0369
391.285	32.6341
391.285	15.3801
391.285	33.5895
391.285	16.443
391.285	34.2807
391.285	47.0607
391.285	17.2573
391.285	46.1761
391.285	12.174
391.285	11.1839
391.285	34.7891
391.285	17.8125
391.285	47.697
391.285	35.0774
391.285	48.0753
391.285	18.1302
391.285	14.9315
391.285	44.5561
391.285	12.7037
391.285	32.2054
391.285	13.6519
391.285	12.4791
391.285	19.4129
391.285	30.9105
391.285	49.3357
391.285	36.0085
391.285	43.0608
391.285	57.6891
391.285	39.5697
391.285	27.4951
391.285	54.4105
391.285	56.6616
391.285	56.9515
391.285	41.9207
391.285	30.1634
391.285	40.8983
391.285	55.754
391.285	42.2356
391.285	36.6069
391.285	20.7942
391.285	28.9173
391.285	50.2152
391.285	26.3914
391.285	39.0547
391.285	29.8679
391.285	39.9542
391.285	54.8881
391.285	29.3738
391.285	13.2991
391.285	28.0558
391.285	53.9658
391.285	39.2441
391.285	23.6526
391.285	52.0381
391.285	37.8757
391.285	26.8057
391.285	42.8226
391.285	57.483
391.285	30.7022
391.285	20.5302
391.285	36.4887
391.285	50.044
391.285	24.1786
391.285	52.3561
391.285	38.0975
391.285	35.6059
391.285	18.8085
391.285	48.7535
391.285	31.6152
391.285	14.4002
391.285	41.2562
391.285	56.062
391.285	29.2349
391.285	43.8682
391.285	49.5377
391.285	19.7247
391.285	36.1399
391.285	51.7936
391.285	37.7057
391.285	23.2606
391.285	38.4637
391.285	24.9857
391.285	52.8578
391.285	26.0752
391.285	21.4052
391.285	53.5119
391.285	38.9212
391.285	36.8732
391.285	50.6
391.285	22.2955
391.285	51.1757
391.285	37.2747
391.285	50.9264
391.285	37.0979
391.285	21.9313
391.285	22.7336
391.285	51.4497
391.285	37.462
391.285	38.6377
391.285	25.3748
391.285	53.0993
392.29	11.1839
392.29	16.1989
392.29	46.1761
392.29	33.5895
392.29	29.8679
392.29	17.2573
392.29	32.078
392.29	14.2952
392.29	34.2807
392.29	14.8112
392.29	44.4143
392.29	47.0607
392.29	13.2991
392.29	29.2349
392.29	47.697
392.29	42.8226
392.29	30.7022
392.29	56.062
392.29	41.2562
392.29	17.8125
392.29	57.6891
392.29	34.7891
392.29	54.4105
392.29	36.0085
392.29	49.3357
392.29	19.4129
392.29	20.5302
392.29	36.4887
392.29	50.044
392.29	21.9313
392.29	50.9264
392.29	37.0979
392.29	48.612
392.29	35.5017
392.29	18.6998
392.29	38.9212
392.29	26.0752
392.29	53.5119
392.29	52.8578
392.29	22.2103
392.29	37.2322
392.29	51.1237
392.29	38.4637
392.29	24.9857
392.29	37.7808
392.29	23.4328
392.29	51.9015
402.18	39.8864
402.18	12.7037
402.18	29.2349
402.18	56.062
402.18	19.7688
402.18	36.1577
402.18	52.3561
402.18	49.5648
402.18	38.0975
402.18	13.2991
402.18	24.1786
402.18	43.7832
402.18	31.5403
402.18	14.3397
402.18	18.5835
402.18	48.496
402.18	35.4148
402.18	21.9313
402.18	37.0979
402.18	50.9264
402.18	22.7336
402.18	50.6
402.18	36.8732
402.18	21.4052
402.18	37.7057
402.18	23.2606
402.18	51.7936
402.2	16.1714
402.2	33.3605
402.2	45.8951
402.17	52.9925
402.17	38.5607
402.17	25.2068
431.08	57.9765
445.12	54.8614
445.12	39.9295
445.12	28.0342
445.12	18.0296
445.12	47.9596
445.12	12.7037
445.12	3.35274
445.12	34.9897
445.12	46.1761
445.12	14.9315
445.12	16.443
445.12	7.83644
445.12	37.176
445.12	22.0901
445.12	51.0425
445.12	1.05413
445.12	44.5561
445.12	32.2054
445.12	33.5895
445.12	35.5429
445.12	29.2349
445.12	48.6698
445.12	18.7523
445.12	56.062
445.12	41.2562
445.12	9.81393
445.12	0.240802
445.12	36.8131
445.12	50.5179
445.12	37.7057
445.12	21.2782
445.12	23.2606
445.12	51.7936
445.12	4.54072
445.12	53.0993
445.12	38.6377
445.12	25.3748
445.12	43.8682
445.12	14.4002
445.12	31.6152
446.12	56.062
446.12	51.638
447.12	52.8335
462.15	52.8335
476.2	52.8335
476.2	53.233
476.2	56.062
476.2	51.6892
519.14	57.7962
519.14	33.5895
519.14	54.9931
519.14	10.2218
519.14	28.1522
519.14	12.7037
519.14	14.9315
519.14	47.0607
519.14	44.5561
519.14	16.443
519.14	40.062
519.14	41.4014
519.14	29.2349
519.14	56.062
519.14	31.5403
519.14	43.7832
519.14	14.3397
519.14	50.044
519.14	20.5302
519.14	36.4887
519.14	36.8732
519.14	21.4052
519.14	50.6
519.14	22.9696
519.14	37.5753
519.14	51.6109
519.14	37.0979
519.14	50.9264
519.14	21.9313
519.14	53.0993
519.14	38.6377
519.14	25.3748
520.14	55.6486
520.14	53.6762
520.14	52.5408
523.905	55.0986
525.895	52.965
525.9	52.0633
525.9	23.6985
525.9	37.8941
525.895	38.5425
525.895	25.1616
525.9	50.8994
525.9	37.0801
525.9	21.8876
525.9	57.9765
525.9	25.883
525.9	53.399
525.9	38.8452
525.895	29.92
525.9	51.3115
525.9	22.5155
525.9	37.3641
525.9	49.8148
525.9	36.3318
525.9	20.1633
525.9	54.439
525.9	25.5125
525.9	29.3455
525.9	39.5915
525.9	36.6806
525.9	53.1814
525.9	52.5914
525.9	50.3238
525.9	24.5613
525.9	38.6933
525.9	31.2115
525.9	41.3716
525.9	38.2732
525.9	56.1683
525.9	20.9681
525.9	43.4127
525.9	41.137
525.9	55.9628
525.895	14.3614
525.9	54.0688
525.895	31.5656
525.895	43.8092
525.9	26.9923
525.9	39.3208
525.9	11.7214
525.895	30.5934
525.895	57.3776
525.895	42.7075
525.9	13.4802
525.9	33.7405
525.9	46.3715
525.9	33.4295
525.9	16.6247
525.9	13.0081
525.9	40.1647
525.9	55.0986
525.9	28.258
525.9	34.0346
525.9	46.7425
525.9	12.3632
525.9	19.3875
525.9	16.9724
525.9	35.9902
525.9	49.3074
525.9	44.6394
525.9	39.0144
525.9	32.2839
525.9	53.6495
525.9	11.9947
525.9	26.3098
525.9	45.4682
525.9	11.2083
525.9	15.7813
525.9	33.1962
525.9	18.0815
525.9	48.0174
525.9	35.0327
525.9	17.6425
525.9	34.6289
525.9	47.4907
525.9	17.1472
525.9	34.193
525.9	46.9451
525.9	48.9485
525.9	35.7439
525.9	19.0317
525.9	10.797
526.9	57.3776
526.9	54.121
526.9	55.6757
526.9	53.6495
526.9	55.0986
527.895	54.8348
536.17	15.3801
536.17	17.2573
536.165	7.83644
536.17	34.2807
536.165	6.81408
536.17	12.4791
536.165	18.8085
536.17	30.8827
536.165	35.6059
536.17	2.54903
536.17	43.031
536.165	48.7535
536.165	13.6519
536.17	57.6628
536.165	0.162252
536.165	56.062
536.165	52.5659
536.165	24.5166
536.165	29.2349
536.165	32.2054
536.165	41.2562
536.165	38.2548
536.165	3.35274
536.17	39.0547
536.165	1.18234
536.17	26.3914
536.17	53.7049
536.17	4.28471
536.17	48.0467
536.17	51.9015
536.17	23.4328
536.17	18.1022
536.17	37.7808
536.165	50.6
536.165	37.2747
536.165	51.1757
536.165	22.2955
537.165	57.6628
537.165	56.062
537.165	52.7482
537.165	51.9015
538.165	56.062
543.91	56.295
543.91	56.6886
543.91	55.6757
543.91	57.6891
543.91	54.939
543.91	53.8103
543.91	50.1028
543.91	54.3596
543.91	52.5152
543.91	50.845
543.91	49.621
543.91	53.1267
543.91	53.5396
543.91	51.9833
544.91	57.6891
544.91	54.939
544.91	53.8374
544.91	50.6794
544.91	50.1861
544.91	51.3635
544.91	53.5396
544.91	53.0476
544.91	49.7592
544.91	51.9833
593.16	57.483
610.185	14.9315
610.185	57.483
610.185	56.062
610.185	41.2562
610.185	29.2349
610.185	23.4328
610.185	51.5279
610.185	37.5174
610.185	52.8335
351.235	57.7158
383.225	57.7701
391.725	57.429
433.105	57.6891
459.175	57.6891
523.115	57.7158
525.13	57.8492
533.195	57.6891
541.125	56.6616
611.185	57.6628
684.205	57.611
782.175	57.483
381.21	57.7158
367.23	57.9001
403.18	57.6628
365.215	57.7158
532.88	57.611
429.09	57.1664
767.805	57.6374
465.585	57.4554
477.2	56.6616
524.905	57.2159
568.9	57.3776
387.15	56.7143
593.16	56.062
611.185	56.6616
351.175	57.0325
430.89	56.609
391.66	57.1901
721.325	57.0041
721.82	57.1123
502.325	57.0589
997.6	57.0325
496.28	57.0589
526.26	57.0325
998.6	57.0325
435.18	56.9515
720.825	57.0041
436.18	56.9515
533.105	56.7143
908.96	56.9235
429.09	56.1949
908.46	56.9235
684.205	56.609
670.05	56.8178
782.105	43.7832
782.095	48.496
782.095	49.621
782.17	52.3299
782.14	50.9852
782.16	51.5829
355.07	56.609
388.04	56.5544
533.235	56.6616
491.96	56.3719
580.65	56.5031
580.985	56.5031
870.47	56.5031
870.975	56.5031
492.295	56.3975
611.185	56.062
387.15	56.062
403.18	56.062
404.18	56.062
430.89	56.1683
375.69	56.0139
541.915	55.5958
482.94	56.2183
483.275	56.2183
723.905	56.2183
361.14	56.1683
413.09	56.1414
435.18	56.1414
724.41	56.2183
436.18	56.1414
449.1	56.2183
756.36	56.1414
533.085	55.754
757.365	56.1414
524.905	56.1683
587.365	55.8593
587.7	55.9103
767.66	56.062
555.355	56.0139
391.665	56.062
541.565	55.9628
541.815	55.9364
426.73	55.8593
401.265	55.5958
435.72	55.6757
593.7	55.754
852.455	55.8593
593.375	55.2052
384.935	55.754
429.09	55.884
546.305	55.6757
533.345	55.754
533.845	55.754
593.16	55.6486
611.185	55.5444
422.045	55.5958
448.985	55.621
458.94	55.5958
637.255	55.5444
368.995	55.5958
511.33	55.518
671.04	55.4912
376.19	55.2052
433.105	55.3104
511.83	55.518
449.1	54.8881
527.29	55.4658
528.29	55.4658
593.04	55.2052
593.04	55.3628
612.38	55.4658
729.315	55.3874
832.91	55.4134
833.415	55.4134
387.15	54.939
489.315	55.3104
748.36	55.3628
889.055	55.2052
412.085	55.178
413.09	55.2052
383.13	55.2052
472.29	55.3104
489.82	55.3104
356.995	55.2574
403.135	55.178
414.095	55.2052
479.295	55.2052
479.63	55.2052
401.265	54.3047
467.305	55.0174
527.62	55.1512
527.95	55.1512
467.805	55.0174
429.09	55.0986
431.745	55.0445
593.16	54.8614
611.185	54.9651
391.65	54.7081
445.29	54.7323
450.275	55.0445
458.79	55.0174
568.9	54.8348
611.72	54.9651
375.69	54.8614
604.1	54.9134
623.255	54.7081
767.64	54.939
435.72	54.8348
477.18	54.5981
729.835	54.757
445.79	54.7323
538.165	53.0993
623.76	54.7081
428.265	54.7323
888.565	54.7081
413.09	54.5981
428.765	54.7323
387.15	53.5119
387.15	51.5559
387.15	52.3561
387.15	50.9554
412.085	54.5981
546.34	54.5981
593.16	53.8103
593.16	52.2225
353.07	54.6263
383.13	54.6263
397.12	54.5981
403.135	54.5981
404.14	54.5981
411.055	54.5176
411.095	54.5981
414.095	54.5981
415.09	54.5981
415.215	54.5981
417.22	54.5981
443.15	54.5981
451.09	54.5981
459.175	54.3596
467.065	54.5981
468.11	54.5981
526.1	54.5981
408.09	54.5981
416.215	54.5981
467.195	54.6263
537.255	54.5981
537.755	54.5981
621.25	54.6263
622.255	54.6263
637.67	54.6532
638.005	54.6532
641.26	54.5981
650.205	54.5981
651.215	54.5981
390.215	54.3596
406.25	54.4668
488.27	54.5176
488.605	54.5176
699.375	54.5176
404.18	54.3868
375.69	52.8578
414.765	54.4668
482.775	54.4668
483.275	54.4668
611.185	53.233
964.505	54.4668
401.765	54.3047
709.88	54.4105
710.38	54.4105
729.84	54.3308
730.335	54.439
385.26	54.3868
439.255	54.3868
479.295	54.3868
508.915	54.439
541.915	54.3596
556.275	54.4105
556.78	54.4105
605.635	54.3596
605.97	54.3868
632.305	54.4105
823.505	54.3868
401.165	54.3047
424.235	54.3868
434.24	54.3596
436.22	54.0169
439.215	54.3868
440.26	54.3868
469.235	54.3596
472.555	54.3596
479.63	54.3868
824.51	54.3868
825.515	54.3868
379.25	54.0169
384.235	54.3047
391.655	54.3868
533.085	54.3868
604.6	54.3047
527.77	54.3047
558.26	54.3047
558.76	54.3047
604.935	54.3047
729.34	54.3308
384.74	54.3047
392.75	54.3047
430.89	54.0948
505.255	54.3047
604.1	53.9908
775.895	54.3047
776.395	54.3047
784.495	54.28
493.57	54.28
537.815	54.2546
538.315	54.2546
411.055	54.1719
412.04	53.8639
412.04	53.9908
508.305	54.1477
390.23	52.646
508.81	54.1477
745.39	54.0948
362.225	54.0428
689.365	53.8899
696.44	53.8374
740.465	54.0169
403.18	52.2491
403.18	52.9925
459.175	51.0425
459.175	51.638
459.175	52.4097
459.15	52.9925
459.175	50.6
494.275	54.0428
541.915	53.0476
541.93	51.2572
573.78	54.0428
689.865	53.8899
733.16	53.9908
741.47	54.0428
362.725	54.0169
370.735	54.0428
371.24	54.0428
379.75	54.0169
493.94	54.0428
533.26	54.0169
574.28	54.0428
720.875	54.0428
721.375	54.0428
768.865	54.0169
414.035	53.9908
521.995	54.0169
522.325	54.0169
769.37	54.0169
477.2	53.7049
533.13	54.0169
556.28	53.9658
556.785	53.9658
611.325	53.9908
611.825	53.9908
880.53	53.9658
602.3	53.9154
631.315	53.9154
631.565	53.9154
652.415	53.5663
401.165	53.233
436.21	52.7482
546.3	53.8374
601.8	53.9154
604.3	53.5119
485.775	53.8639
560.945	53.9154
697.445	53.8374
702.845	53.8899
357.24	53.8374
357.74	53.8374
599.29	53.8639
599.79	53.8639
359.715	53.8374
391.76	53.8103
404.18	52.9925
533.23	53.8103
697.36	53.8374
697.865	53.8374
799.91	53.8374
800.41	53.8374
661.36	53.8103
661.695	53.8103
685.215	53.5923
601.8	53.7049
602.3	53.7049
614.645	53.7572
614.975	53.7572
750.865	53.7313
507.815	53.7049
538.3	53.6762
685.715	53.5923
750.365	53.7313
391.21	53.457
508.315	53.7049
684.205	53.7049
409.55	53.6222
505.255	53.6495
528.285	53.5923
545.905	53.0993
391.665	53.0993
443.785	53.5923
527.785	53.5923
534.25	52.965
555.805	53.6222
556.305	53.6222
568.9	53.6495
653.42	53.5663
520.955	53.5923
635.385	53.5663
432.25	53.5663
453.345	53.5396
521.995	53.5396
522.325	53.5396
529.27	53.4847
542.255	53.233
654.42	53.5663
720.65	53.5396
730.38	53.5396
731.385	53.5396
533.105	53.0993
546.31	53.3692
608.39	53.3122
647.645	53.5396
720.315	53.5396
752.42	53.5119
767.67	53.0993
582.815	52.9925
604.095	52.8335
604.1	52.4097
752.92	53.5119
839.94	53.5119
390.54	53.457
491.24	53.457
600.865	53.457
629.97	53.5119
630.305	53.5119
656.765	53.4847
372.105	52.8335
401.28	53.2601
465.235	53.4272
490.74	53.457
513.26	53.457
513.595	53.457
544.775	53.4272
586.29	53.4272
530.8	53.399
583.315	52.9925
431.725	53.3692
442.73	53.399
495.275	53.3122
557.035	53.399
557.54	53.399
601.915	53.399
602.25	53.399
737.71	53.399
738.045	53.399
355.07	53.2601
388.215	53.399
418.725	53.3122
418.975	53.3122
438.23	53.1541
445.225	53.3407
490.78	53.3407
491.28	53.3407
546.305	53.1541
582.975	53.3407
609.39	53.2855
495.61	53.3407
591.36	53.2855
451.74	53.1541
514.28	53.3122
554.29	53.3122
554.625	53.3407
603.9	53.0476
603.9	52.4097
712.85	53.2855
753.975	53.3122
649.685	53.0993
650.02	53.0993
542.76	53.1267
543.26	53.1267
552.945	53.1541
553.275	53.1541
604.295	52.8578
604.3	52.4097
390.54	53.208
437.63	53.1541
438.03	53.1541
471.57	53.208
471.905	53.208
495.25	53.1267
521.12	52.9925
564.36	52.9925
437.83	53.1541
449.235	53.1267
491.59	53.1814
528.265	53.1814
555.805	53.1541
564.315	53.0476
571.27	53.1541
736.885	53.1541
737.385	53.1541
372.075	53.0476
403.235	52.9128
403.235	53.1267
403.735	53.1267
449.035	53.1267
509.79	53.1541
509.79	52.965
510.29	53.1267
544.8	53.1541
550.28	53.0993
561.29	53.1267
615.705	52.4097
687.09	52.8578
701.345	53.0993
729.045	53.1541
786.78	53.0993
418.74	53.0993
449.435	53.1267
489.26	53.0993
502.945	53.1267
561.04	53.1267
561.92	53.1267
562.92	53.0993
575.285	53.0993
579.3	53.0728
609.28	53.0993
617.05	53.1267
633.64	53.0993
660.315	53.1267
660.815	53.1267
701.095	53.0993
748.435	53.0993
749.44	53.0993
805.46	53.1267
388.21	52.9925
396.705	53.0728
401.185	52.9925
401.42	53.0993
418.56	53.0993
435.275	53.0476
441.18	52.9925
471.22	52.8041
489.76	53.0993
500.315	53.0993
501.725	52.7482
507.285	53.0993
546.375	53.0993
565.32	53.0993
604.7	52.8578
615.595	53.0476
633.975	53.0993
675.87	53.0993
676.37	53.0993
750.445	53.0993
353.21	52.9925
357.085	53.0476
418.25	52.7482
457.15	52.9925
475.895	52.7759
501.975	52.6995
604.495	52.8578
761.31	53.0728
941.96	52.9379
354.065	53.0476
355.07	53.0218
356.1	52.965
455.155	52.9925
458.155	52.9925
460.17	53.0728
615.5	52.9925
615.925	53.0476
652.275	53.0476
652.61	53.0476
941.46	52.9379
387.205	52.9925
405.18	52.9925
441.135	52.9925
456.155	52.9925
501.475	52.6724
565.365	52.9925
591.645	52.9925
591.98	52.9925
625.065	52.9925
544.995	52.965
562.78	52.9925
359.215	52.9128
430.245	52.9128
469.92	52.9128
470.255	52.8856
502.225	52.6724
510.29	52.965
538.165	52.8041
544.745	52.965
574.62	52.9128
660.315	52.8041
660.815	52.9128
690.335	52.9128
943.115	52.9379
358.88	52.9379
364.885	52.9128
365.215	52.9128
401.37	52.5408
403.735	52.9128
460.56	52.9128
460.895	52.9379
515.96	52.8041
574.95	52.9379
687.305	52.7482
690.84	52.965
825.39	52.9128
825.895	52.9128
462.275	52.8856
611.185	52.8335
509.26	52.8578
546.37	52.8578
569.31	52.8578
379.485	52.8335
379.82	52.8335
380.155	52.8335
391.68	52.8335
533.12	52.8335
564.25	52.8335
569.225	52.8335
572.355	52.8335
767.68	52.3299
425.71	52.8041
515.625	52.8041
564.75	52.8335
615.07	52.8335
786.87	52.7482
417.745	52.7482
473.6	52.7759
493.255	52.7759
493.755	52.7759
515.73	52.5408
550.775	52.7759
690.885	52.7239
787.12	52.7482
397.725	52.7482
446.26	52.7759
487.285	52.7482
520.335	52.5914
613.33	52.7482
613.83	52.7482
391.675	52.3299
391.67	51.7678
418.74	52.5914
527.895	52.5914
533.11	52.3299
499.945	52.6724
500.28	52.6724
728.365	52.7239
737.035	52.5914
370.03	51.9289
370.03	51.8481
370.03	52.0381
390.73	52.619
409.515	52.646
546.79	52.6724
737.705	52.6724
1003.57	52.6724
409.765	52.646
456.24	52.5408
779.45	52.619
391.73	52.646
466.28	52.646
466.78	52.646
495.275	52.5914
495.61	52.5914
521.34	52.619
767.86	52.5152
780.455	52.619
517.235	52.5659
526.9	52.5914
561.28	52.4638
582.775	52.5152
768.355	52.4097
460.17	52.5408
508.27	52.5152
541.735	52.5659
744.425	52.5659
744.925	52.5408
801.505	52.5408
494.575	52.5152
494.905	52.5152
504.235	52.5659
505.92	52.5408
507.77	52.5152
513.58	52.4911
542.24	52.5659
607.3	52.3025
613.325	52.5152
613.83	52.5152
615.505	52.4097
763.35	52.5408
802.505	52.5408
456.745	52.5408
495.575	52.5152
513.915	52.4911
561.92	50.9554
561.92	51.503
561.92	52.3299
562.92	52.3299
604.5	52.4097
604.7	52.4097
606.8	52.5408
611.775	52.5408
741.355	52.5152
741.855	52.5152
786.685	52.5408
789.385	52.4097
834.295	52.2225
445.23	52.4638
495.91	52.4638
530.275	52.5152
533.25	52.3824
546.31	52.5408
547.27	52.5152
561.48	52.4369
614.825	52.4638
634.31	52.3824
401.405	52.3561
522.26	52.4911
530.74	52.4638
549.875	52.4638
550.075	52.4638
580.91	52.4369
609.59	52.4638
682.365	52.2753
708.31	52.4638
726.845	52.4911
743.36	52.4638
876.33	52.4369
876.83	52.4369
886.39	52.4097
350.135	52.3299
432.745	52.4638
433.23	52.2753
433.25	52.4638
445.565	52.4638
524.26	52.3299
530.49	52.4638
549.675	52.4638
566.99	52.3824
580.575	52.4369
607.5	52.3025
609.925	52.4638
616.105	52.4097
626.91	52.3561
756.43	52.4369
883.36	52.4638
884.365	52.4638
351.15	52.4638
359.7	52.4097
388.15	51.4497
488.235	52.3299
528.255	52.3824
538.3	52.4369
578.3	52.2491
601.3	52.4369
604.9	52.4097
607.1	52.2753
616.505	52.4097
626.705	52.3561
627.11	52.3824
627.51	52.3561
633.805	52.3824
638.305	52.3025
720.36	52.4369
786.745	52.3561
801.065	52.4369
922.885	52.4369
923.385	52.4369
352.84	52.4097
353.175	52.4097
358.225	52.4369
360.2	52.4097
367.19	52.4097
375.69	52.2753
379.84	52.4097
422.875	52.3824
423.21	52.3824
501.74	52.2753
502.595	52.3561
503.585	52.4097
503.77	51.7936
523.76	52.3299
546.355	52.3561
556.745	52.4097
566.655	52.3824
572.265	52.4097
577.24	52.4097
605.1	52.4097
618.5	52.2753
638.505	52.3025
638.71	52.3299
645.31	52.3561
652.355	52.3561
716.32	52.3299
718.39	52.4097
805.125	52.3561
805.625	52.3561
855.09	52.4369
855.42	52.4097
870.43	52.3299
1002.59	52.4097
1003.59	52.4097
375.825	52.3299
465.45	52.2225
471.29	52.3299
489.24	52.4097
494.875	52.3824
501.49	52.3025
503.265	52.3561
507.25	52.2753
522.21	52.3561
559.26	52.3299
566.61	52.3299
615.34	52.3561
618.7	52.3299
638.105	52.3025
641.57	52.4097
682.87	52.2753
1482.35	52.3299
408.54	52.3025
437.57	52.3025
454.05	52.2491
454.25	52.2491
454.45	52.2491
463.45	52.2753
464.215	52.3561
471.79	52.3561
485.93	52.3299
511.245	52.2753
562.28	52.1948
610.295	52.2491
610.9	52.2491
613.83	52.3561
616.345	52.3561
619.305	52.3025
621.045	52.3299
621.905	52.2491
626.59	52.1948
652.855	52.3299
652.89	52.3561
653.39	52.3561
713.895	52.3561
714.395	52.3561
812.21	52.2491
871.43	52.3299
927.425	52.3561
1062.5	52.3025
376.16	52.3299
376.495	52.3299
401.37	52.2491
453.85	52.2491
454.65	52.2491
454.85	52.2491
457.7	52.3561
462.15	51.7936
465.25	52.2225
486.23	52.3299
486.565	52.3299
494.24	52.3561
494.575	52.3299
494.905	52.3299
495.61	52.2753
523.565	52.3025
533.195	52.3561
543.265	52.2753
546.305	52.2491
558.76	52.3299
607.7	52.3025
607.9	52.3025
610.5	52.2491
610.7	52.2491
618.905	52.3025
619.105	52.2753
620.925	52.2225
622.1	52.2491
626.83	52.0633
648.105	52.1683
655.845	52.3025
693.785	52.3299
694.285	52.3299
741.355	52.3299
741.855	52.3299
786.675	52.2491
801.125	52.3025
812.715	52.2491
872.435	52.3299
1072.55	52.3299
365.695	52.2491
408.875	52.3025
409.715	52.2753
413.245	52.3025
431.205	52.3299
437.9	52.3025
463.65	52.3025
465.655	52.2225
466.255	52.1948
476.31	52.2753
492.755	52.2225
505.895	52.2753
561.735	52.2225
594.595	52.3025
602.2	52.3025
608.315	52.2225
611.1	52.2491
637.7	52.3025
637.9	52.3025
649.335	52.3025
655.345	52.3025
702.405	52.3025
744.36	52.3025
798.38	52.3025
801.625	52.2225
370.125	52.0084
372.025	51.8481
372.025	52.0381
384.97	52.2491
388.21	52.1186
401.165	52.3025
426.74	52.2753
427.24	52.2753
433.03	52.3025
433.435	52.2753
440.245	52.2753
440.745	52.2753
445.255	52.2491
455.05	52.2491
455.245	52.2753
459.28	52.2753
463.25	52.3025
466.055	52.2225
467.235	52.2491
506.565	52.2753
568.56	52.2491
580.785	52.2491
621.26	52.1683
621.595	52.1427
626.255	52.2225
419.56	52.2753
440.855	52.2225
467.57	52.2225
477.06	52.1427
503.245	52.0633
503.27	51.7936
513.785	52.2491
562.235	52.2225
627.335	52.0633
654.345	52.2491
660.775	52.2225
693.325	52.2225
1133.1	52.2491
385.22	52.2491
388.41	52.1186
406.225	52.2225
434.215	52.2225
434.24	50.8715
434.21	51.503
434.21	51.3394
437.2	52.2225
440.52	52.2225
441.555	52.2225
450.25	52.2491
460.56	52.1427
465.535	52.1948
466.87	52.1948
477.26	52.1427
607.815	52.2225
661.825	52.2225
683.32	52.2225
728.36	52.2225
388.61	52.1186
443.715	52.2225
443.715	51.6109
443.715	51.7678
460.88	52.2225
461.215	52.2225
545.905	51.9833
546.24	52.1427
546.38	52.2225
610.3	51.7166
650.315	52.1186
720.855	52.1427
778.325	52.1948
399.615	52.1683
399.815	52.1683
433.88	51.638
476.655	52.1427
476.855	52.1683
500.745	51.9558
505.035	52.1186
526.9	52.0633
547.32	52.1683
611.185	51.9558
721.355	52.1683
372.105	51.7936
388.815	52.1186
401.37	52.1683
450.765	52.1186
480.225	52.0633
499.265	52.1683
499.52	52.1427
506.04	52.1186
507.03	52.1186
540.07	52.1186
546.31	52.1683
567.01	52.1186
576.965	52.1186
646.35	52.1186
646.68	52.1186
651.32	52.1186
371.03	51.8218
437.755	52.0633
449.28	52.0917
449.785	52.1186
451.265	52.1186
456.24	52.0381
472.795	52.0633
510.245	51.5829
652.325	52.1186
381.69	52.0917
457.205	52.0381
457.705	52.0633
477.22	51.7418
550.22	51.8753
412.685	52.0084
456.575	52.0633
373.03	52.0381
374.02	51.8481
401.4	51.9558
521.75	51.9558
538.165	51.7678
546.365	52.0084
628.31	51.9558
824.36	52.0084
398.215	51.5829
398.225	51.7936
430.815	51.7678
562.92	51.5829
601.87	51.9833
610.5	51.7166
610.7	51.7166
626.98	51.9015
649.59	51.9558
663.18	51.9833
698.335	51.9833
698.835	51.9833
927.495	51.9558
364.26	51.9558
490.78	51.8218
491.21	51.9833
545.28	51.7678
545.275	51.503
570.76	51.9558
626.255	51.9015
729.86	51.8218
928.5	51.9833
364.76	51.9558
385.01	51.9558
436.24	51.9015
486.23	51.7936
521.245	51.9558
566.275	51.7678
626.59	51.9015
720.915	51.9015
793.46	51.9558
840.535	51.9558
398.73	51.7936
433.285	51.8753
436.575	51.9015
436.58	51.5559
546.32	51.7678
550.28	51.8753
720.415	51.9015
784.355	51.9015
786.68	51.5829
389.22	51.8481
428.89	51.7678
432.28	51.8753
458.19	51.8753
460.17	51.7936
533.105	51.7678
544.775	51.7678
544.775	51.503
551.275	51.7936
565.625	51.7678
565.95	51.9289
784.855	51.9015
424.225	51.6109
430.98	51.6892
443.28	51.8753
443.785	51.8753
458.23	51.7678
478.23	51.5829
498.755	51.8481
499.005	51.8481
505.645	51.7678
550.775	51.7936
566.78	51.7678
580.63	51.8753
671.845	51.8218
389.72	51.8481
429.225	51.503
430.62	51.7418
446.24	51.8218
451.715	51.7418
460.635	51.6647
470.915	51.8481
472.735	51.7678
505.445	51.7678
535.635	51.8218
545.615	51.7936
552.28	51.8218
558.28	51.7418
564.29	51.8218
564.795	51.8218
575.54	51.6647
575.795	51.638
631.3	51.7678
631.555	51.7418
631.56	51.638
631.81	51.638
675.225	51.8218
675.725	51.8218
696.745	51.7678
736.435	51.7678
767.39	51.8218
843.495	51.8481
844.5	51.8481
370.55	51.7678
390.705	51.7678
401.41	51.7678
423.555	51.7678
484.635	51.7678
494.9	51.6109
505.245	51.7678
513.01	51.6892
546.36	51.7678
556.76	51.8218
565.295	51.7418
585.635	51.7678
598.32	51.8218
621.9	51.6109
664.67	51.6892
669.54	51.8218
672.345	51.8218
786.76	51.7678
374.925	51.5829
412.72	51.7936
423.89	51.7678
427.235	51.638
444.215	51.7678
450.765	51.7936
451.265	51.7936
453.59	51.6892
453.925	51.7936
454.25	51.7678
454.75	51.7678
459.235	51.7678
463.445	51.638
505.845	51.7678
518.79	51.5279
522.305	51.7678
572.245	51.7418
574.305	51.638
594.335	51.7678
697.245	51.7678
737.44	51.7678
738.44	51.7678
817.42	51.7936
817.92	51.7936
388.205	51.638
436.915	51.5559
442.565	51.6647
481.23	51.7678
506.045	51.7678
541.315	51.7418
553.95	51.7418
573.965	51.5279
585.97	51.7678
376.18	51.6892
431.22	51.7418
452.215	51.7418
460.435	51.7678
483.235	51.6647
511.265	51.6647
534.305	51.7418
540.25	51.6647
546.4	51.7678
554.285	51.7418
554.625	51.5559
[truncated: 9,722 more rows]

## Sheet: mixture_bsa12fmol_n3_superhirn_
Real X	Real Y
350.18	1191.24
350.205	1164.77
351.21	1335.19
351.21	1398.15
351.865	1120.11
352.205	1051.59
352.535	863.02
352.535	1021.51
352.535	1069.79
352.535	1105.57
352.535	1148.01
354.175	669.335
352.7	965.373
352.7	1062.87
352.71	1281.71
353.205	1191.24
353.945	1128.51
354.175	745.622
354.665	788.472
354.68	1294.71
355.07	770.793
355.175	1178.23
355.53	1120.11
355.53	1133.95
355.675	745.622
355.69	1378.18
356.535	1127.11
361.22	876.627
357.235	1593.8
357.71	822.212
358.21	730.441
358.21	762.223
358.505	1180.79
358.69	700.335
359.2	1323
359.685	700.335
359.72	1180.79
359.93	760.803
360.195	1237.11
361.165	745.622
367.18	1237.11
361.53	776.815
361.71	1289.55
362.035	822.212
362.035	1081.78
362.205	801.781
362.545	1281.71
362.86	735.063
363.21	1014.97
363.685	1284.31
364.155	758.888
364.24	900.521
364.26	1408.55
364.425	1125.14
364.48	1183.48
364.725	1212.58
373.455	1337.73
365.68	887.293
365.84	1159.31
366.23	1286.95
367.215	762.223
367.535	788.472
374.865	1204.51
367.86	890.107
367.86	976.791
368.205	1183.48
368.25	724.231
368.515	1231.81
368.725	1393.16
368.87	792.311
369.87	1271.6
370.125	1337.73
370.215	1159.31
370.215	1393.16
370.46	1440.46
371.105	1108.39
371.105	1629.5
371.105	1682.05
371.2	1175.51
371.505	1156.89
384.235	1635.46
371.54	823.832
371.705	811.811
372.195	797.943
373.455	1323
373.455	1366.62
374.185	751.541
387.71	1366.62
374.54	1131.71
387.71	1337.73
374.72	1517.57
374.725	1525.19
389.225	1388.15
375.52	795.497
375.69	1371.59
376.685	684.998
377.175	711.611
377.195	672.496
377.19	1307.98
377.255	1286.95
378.24	1320.52
391.235	762.223
391.285	1320.52
378.735	1188.68
379.25	1613.96
379.82	1496.45
379.935	868.061
379.935	968.643
380.21	1361.37
391.285	1944.79
381.045	780.488
381.21	769.058
381.58	1452.9
381.75	1028.83
381.905	1496.45
382.215	1231.81
383.19	1289.55
384.2	1153.91
384.445	1279.28
384.68	683.889
385.17	793.709
385.155	1077.34
385.21	1090.7
386.54	776.815
386.54	835.313
386.87	1055.83
387.7	942.236
387.71	1320.52
388.445	1276.69
402.18	1735.04
389.22	1448.26
389.255	1028.83
390.16	673.626
390.16	730.441
390.215	1507.36
390.545	763.603
390.68	1123.81
390.89	1133.95
390.885	1383.1
405.24	1209.8
391.285	777.919
406.22	1223.81
391.285	1149.41
391.285	1509.69
391.285	1706.17
391.285	2005.77
391.285	2073.67
391.56	795.497
391.935	885.88
392.75	1635.46
409.895	1136.69
393.545	1097.87
393.695	1255.48
394.705	1330.08
394.74	1385.64
395.24	1292.19
396.22	959.388
396.76	797.943
396.76	945.581
397.235	1411.21
398.145	728.503
398.225	1390.69
398.515	721.422
398.955	721.422
401.255	1468.45
401.265	1638.41
402.18	749.835
402.2	970.287
402.18	1450.72
402.485	1375.8
403.215	765.052
403.215	1113.66
403.235	1501.81
403.235	1525.19
403.64	1051.59
403.745	1061.2
404.515	819.112
405.25	1059.85
405.645	1757.34
423.56	1330.08
406.19	829.802
406.19	967.021
406.25	1655.49
406.89	1297.36
407.23	1146.98
428.265	1673.87
408.735	1148.01
408.96	1325.4
409.22	1478.26
409.255	1378.18
409.72	779.438
410.21	846.712
410.26	1086.13
411.73	1204.51
411.73	1416.41
432.225	1159.31
412.26	1644.13
412.71	1237.11
413.21	718.253
413.21	736.671
413.54	949.754
413.89	832.892
414.765	1655.49
415.55	1229.32
416.22	1371.59
416.71	779.438
416.74	1374.02
417.215	1269.08
417.47	1550.03
417.75	1485.58
417.84	779.438
418.15	780.488
418.225	1432.73
418.74	1281.71
419.89	922.803
420.22	1097.87
420.77	1411.21
420.96	1332.62
439.655	1215.43
421.225	1231.81
421.76	1332.62
421.91	1327.6
440.24	1207.09
422.255	1398.15
422.545	1437.94
422.58	1302.81
441.555	1499.14
423.23	1544.44
423.275	1655.49
423.525	800.298
423.56	1385.64
424.22	1127.11
424.255	1130.31
424.25	1215.43
424.55	924.351
424.56	1305.42
426.73	1739.46
426.89	1151.79
428.23	1488.27
428.89	1369.13
450.275	1690.87
429.21	1149.41
429.765	1286.95
429.765	1493.72
430.275	1172.92
430.475	1371.59
431.215	1313.25
431.7	777.919
431.71	1342.87
432.255	1064.08
432.255	1097.87
433.74	772.411
433.88	1340.28
460.22	1345.48
434.215	1120.11
434.51	1330.08
434.555	1231.81
435.215	1325.4
460.99	1199.04
435.23	1374.02
435.74	1167.52
435.72	1448.26
435.72	1522.49
435.91	1374.02
463.74	1443.05
436.22	1125.14
436.225	1276.69
436.24	1390.69
436.24	1405.97
437.235	1432.73
465.87	1435.31
437.485	1541.6
438.72	1014.97
438.9	922.803
439.215	1051.59
439.215	1239.71
439.21	1289.55
439.705	1258.09
440.235	1239.71
440.915	1332.62
441.555	1450.72
442.535	1101.26
443.57	1305.42
443.715	1237.11
443.715	1388.15
443.715	1427.3
444.545	1276.69
444.545	1318.19
445.29	1673.87
445.7	1237.11
447.215	1342.87
447.25	1388.15
479.24	1345.48
447.475	1024.62
447.705	1223.81
447.895	1435.31
448.765	1330.08
450.24	1255.48
450.7	1318.19
450.7	1353.62
450.915	1522.49
451.235	1140.36
452.565	1538.74
452.89	1330.08
453.265	1364.01
453.59	1388.15
454.26	1485.58
454.58	1644.13
456.24	1437.94
456.69	1047.8
489.195	1110.35
457.775	744.375
458.75	1252.87
458.835	1170.23
459.74	1330.08
460.29	1613.96
460.56	1501.81
461.735	1095.84
461.75	1320.52
462.275	1269.08
462.55	1435.31
462.575	1281.71
462.575	1310.54
462.925	1403.29
495.275	1544.44
464.23	1473.68
464.25	1101.26
464.25	1172.92
464.25	1411.21
497.795	1337.73
465.585	1836.96
498.89	1327.6
466.905	1435.31
466.94	1564.51
467.305	1690.87
467.89	1325.4
468.215	1345.48
501.945	1564.51
471.19	1163.25
471.245	1188.68
471.24	1374.02
471.29	1448.26
471.57	1530.75
471.735	1395.64
472.27	1361.37
472.29	1706.17
473.235	1330.08
473.235	971.933
473.725	1358.79
474.165	1159.31
474.235	1564.51
475.18	1663.79
475.565	1448.26
475.725	1342.87
476.2	1255.48
476.265	1450.72
477.23	1323
478.505	1103.19
479.21	1337.73
522.245	1237.11
479.295	1702.03
479.565	760.803
479.565	1578.59
479.745	975.143
480.61	1408.55
480.9	1427.3
481.745	1191.24
482.235	1215.43
482.775	1605.36
482.94	1764.07
484.3	942.236
485.01	1427.3
485.555	1123.81
485.635	1183.48
486.58	1378.18
486.91	1395.64
487.235	885.88
487.26	1279.28
487.735	1247.65
488.27	1659.22
489.195	1115.01
489.315	1706.17
490.28	1374.02
490.525	1113.66
490.74	1555.81
490.78	1547.18
490.9	1327.6
491.265	1468.45
491.96	1772.36
492.265	1191.24
535.71	1196.46
493.57	1633.36
493.615	1440.46
494.525	1095.84
494.575	1465.84
495.25	1452.9
537.295	1550.03
495.785	767.943
496.27	936.112
496.615	1471
497.18	1113.66
497.265	1622.05
542.25	1274.1
498.575	783.223
499.3	1815
499.755	1385.64
501.475	1488.27
501.565	1292.19
501.74	1315.88
501.8	1455.36
502.29	1480.23
502.985	1544.44
503.24	1245.03
552.94	1530.75
503.245	1330.08
503.245	1413.78
503.75	1141.9
504.57	1141.9
505.995	1445.62
506.83	1113.66
506.895	1196.46
507.77	1465.84
507.815	1583.48
508.26	1777.18
508.305	1625.03
508.72	695.578
508.915	1292.19
509.015	1616.7
561.735	1437.94
509.3	1457.8
509.505	1340.28
509.79	1507.36
510.53	883.001
511.33	1721.65
511.725	1302.81
512.255	1276.69
512.62	1443.05
515.9	1215.43
516.755	1350.93
516.755	1921.77
518.245	1385.64
518.775	1266.35
519.22	1432.73
520.57	1123.81
520.9	1155.4
521.905	1125.14
522.245	885.88
522.245	1255.48
523.115	2024.43
523.24	1403.29
523.285	1239.71
523.76	1191.24
523.78	1450.72
523.76	1488.27
524.12	2020.84
524.21	1021.51
524.305	1167.52
526.26	1815
526.59	1457.8
526.705	1318.19
526.9	884.398
527.195	1342.87
527.29	1544.44
527.62	1695.48
527.75	1403.29
528.265	1380.72
528.295	1077.34
612.045	1697.22
528.93	1250.29
528.935	1361.37
529.965	1320.52
531.6	721.422
532.79	1127.11
533.345	1735.04
533.6	1250.29
534.27	1307.98
534.25	1320.52
535.22	1175.51
535.27	1499.14
536.29	1378.18
536.775	1448.26
537.25	1180.79
537.255	1663.79
537.815	1631.19
538.02	1393.16
539.575	1090.7
539.575	1121.99
539.58	1155.4
539.76	1263.57
540.555	1538.74
541.255	866.713
541.255	968.643
542.275	1062.87
542.265	1493.72
543.77	1496.45
545.22	849.531
546.785	1525.19
546.82	1504.6
547.32	1390.69
547.65	1405.97
550.28	1455.36
550.795	796.491
551.285	1081.78
552.61	1252.87
553.025	1478.26
553.04	1616.7
553.25	1342.87
553.285	1302.81
554.755	1371.59
554.94	1395.64
555.3	1383.1
555.355	1750.78
555.61	1525.19
556.26	1416.41
556.29	1550.03
556.275	1646.85
558.585	1164.77
559.285	1364.01
559.75	1128.51
560.295	1564.51
560.945	1332.62
561.305	1136.69
561.285	1393.16
563.97	1544.44
740.405	1616.7
750.365	1583.48
566.275	1315.88
566.94	1250.29
570.74	1323
570.775	1499.14
571.615	1250.29
571.86	1452.9
782.865	885.88
571.94	1274.1
573.285	1593.8
575.73	1117.84
577.29	1374.02
577.59	1156.89
578.735	1315.88
578.795	1405.97
578.795	1463.17
579.305	836.545
579.3	1547.18
579.795	1117.84
580.65	1782.26
581.315	1440.46
888.565	1671.03
581.64	1668.51
582.32	1522.49
584.735	730.441
584.815	1468.45
584.88	1424.64
585.82	1383.1
586.625	1638.41
587.365	1740.82
587.795	1366.62
589.795	1834.18
590.62	1252.87
592.71	1671.03
593.04	1695.48
593.365	1731.16
593.94	1398.15
594.27	1424.64
596.3	1024.62
597.265	721.422
601.8	1583.48
606.275	819.112
609.83	1294.71
350.19	838.163
610.185	1385.64
350.865	1191.24
610.785	1103.19
613.33	1465.84
614.315	1199.04
614.315	1544.44
352.7	914.648
354.025	845.222
614.645	1584.67
615.305	1095.84
615.59	1457.8
618.66	1101.26
620.925	1430.04
623.255	1667.37
623.845	1435.31
358.88	1504.6
625.645	1408.55
626.835	1430.04
360.71	1403.29
627.06	1457.8
627.975	1509.69
361.185	931.701
629.335	926.943
629.64	1514.75
630.675	1541.6
631.8	1509.69
633.32	1201.68
633.315	1440.46
633.84	1522.49
362.205	1059.85
636.335	1302.81
644.255	1400.69
644.265	1644.13
644.65	1408.55
648.65	1514.75
365.84	1113.66
366.23	1279.28
652.355	1421.91
653.365	1374.02
653.855	1390.69
368.88	1164.77
660.315	1499.14
660.315	1522.49
371.105	1178.23
661.825	1499.14
669.33	1723.49
669.66	1752.43
669.825	1427.3
671.34	1435.31
674.325	1445.62
680.885	1485.58
681.37	1644.13
685.215	1575.76
685.375	1323
686.84	1460.48
689.365	1584.67
690.335	1501.81
696.32	1361.37
697.87	1838.71
699.85	1437.94
701.31	1567.27
714.85	1452.9
718.845	760.803
378.195	795.497
722.345	1605.36
722.82	1284.31
723.31	1307.98
728.84	1327.6
729.365	1378.18
381.18	704.622
733.285	1113.66
735.85	1332.62
735.91	1649.71
736.39	1468.45
384.72	1419.16
386.155	1239.71
745.265	1113.66
387.715	1550.03
757.88	1374.02
764.36	1332.62
780.355	1123.81
782.41	1911.87
390.23	1476.36
788.63	1437.94
790.925	1695.48
796.875	1443.05
799.895	1250.29
391.285	1914.83
820.395	1641.28
391.285	1371.59
835.745	1457.8
866.83	1588.05
870.47	1782.26
871.955	1668.51
875.345	1416.41
875.835	1443.05
879.44	1638.41
391.285	718.253
391.285	1221.03
1043.16	1550.03
1048.49	1488.27
395.68	1393.16
396.14	1358.79
398.515	758.888
398.945	1332.62
400.915	1555.81
401.215	1191.24
405.765	1305.42
407.23	1152.78
408.17	1193.73
409.545	1300.09
415.545	1234.41
418.555	1302.81
418.725	1544.44
422.045	1727.81
427.88	1337.73
428.575	1480.23
431.745	1690.87
433.58	1269.08
433.685	1149.41
435.775	1350.93
436.175	780.488
436.775	1673.87
437.755	1421.91
362.225	1616.7
444.545	1234.41
449.28	1424.64
450.765	1427.3
456.24	1419.16
457.205	1419.16
370.215	1327.6
458.785	1269.08
370.735	1613.96
465.53	1435.31
466.28	1476.36
379.935	828.112
469.275	1374.02
469.92	1501.81
472.015	1867.79
474.23	1413.78
474.735	1279.28
475.78	1297.36
478.505	1051.59
478.505	1075.75
391.285	312.715
479.545	1125.14
391.285	669.335
482.215	1284.31
490.75	1393.16
491.275	1353.62
402.235	1059.85
495.275	1473.68
496.26	1374.02
408.14	1358.79
496.87	1281.71
498.755	1398.15
499.945	1480.23
505.74	1327.6
509.235	1468.45
510.27	1476.36
510.525	936.112
511.245	1374.02
512.62	1424.64
517.59	1276.69
439.215	1644.13
523.76	1327.6
445.565	1286.95
525.465	1403.29
528.295	1057.21
533.93	1271.6
457.485	1199.04
534.75	1276.69
541.735	1468.45
542.25	1289.55
542.265	1504.6
543.31	1284.31
546.79	1478.26
473.265	1491.03
547.945	1364.01
550.26	1421.91
481.58	1302.81
554.3	1271.6
556.28	1608.34
499.75	1371.59
502.235	1342.87
564.295	1398.15
565.29	1440.46
565.615	1403.29
565.935	1361.37
574.615	1504.6
577.755	796.491
582.815	1509.69
526.9	803.162
534.25	1335.19
538.93	1149.41
611.715	1687.92
613.33	1488.27
541.94	1616.7
625.315	1269.08
631.56	1380.72
633.295	1435.31
641.61	1517.57
554.605	1350.93
651.33	1234.41
661.825	1435.31
562.75	1440.46
582.79	1353.62
595.57	1427.3
705.87	1400.69
614.64	1218.22
730.815	1274.1
735.85	1327.6
741.355	1465.84
744.42	1468.45
723.905	1762.43
767.88	1276.69
764.9	1478.26
831.36	1588.05
832.91	1712.97
889.055	1684.62

## Sheet: mixture_bsa12fmol_n4_ab3d_v0325
RT	m/z
19.4957	350.206
22.3699	351.208
23.3425	351.208
22.7609	351.208
24.2144	352.84
19.9266	353.203
12.3911	354.175
13.0561	354.667
21.6059	354.679
19.7064	355.177
19.8835	355.196
18.8554	355.531
22.963	355.688
11.0584	356.692
26.4496	357.237
12.6845	358.21
19.7505	358.504
11.6176	358.69
22.0688	359.201
19.7951	359.718
12.7265	359.928
20.6349	360.197
26.8323	362.224
21.4754	362.543
12.1995	362.86
23.5185	364.259
19.8406	364.478
20.2333	364.724
24.919	364.883
14.5064	365.68
21.4754	366.227
12.7265	367.216
13.2345	367.534
12.045	368.249
20.5036	368.517
23.2569	368.723
22.0299	369.446
21.3561	369.87
23.3004	370.215
23.9569	370.463
19.6607	371.202
22.0688	373.456
22.7609	373.457
13.0561	374.183
22.0299	374.476
19.2111	374.538
17.7185	374.707
25.2384	374.723
20.1018	374.735
18.6434	374.873
22.8442	375.689
11.2914	376.684
11.8236	377.176
11.0769	377.195
22.0299	378.238
22.963	378.668
19.8406	378.733
26.8323	379.251
22.716	380.209
24.2144	381.578
16.9884	381.749
24.8336	381.906
22.1955	381.909
23.3425	384.199
19.2336	384.199
27.1982	384.237
21.4382	384.444
23.6956	384.718
24.2565	385.163
13.1948	385.506
13.8117	386.54
22.7609	387.712
22.3699	387.712
21.4382	388.442
24.0907	389.222
12.1746	390.161
24.4782	390.214
24.6096	390.229
25.826	390.542
18.8327	390.68
22.3699	390.69
23.0906	390.882
18.9713	390.889
14.569	391.937
21.6059	395.24
23.5185	397.234
22.3279	398.946
12.0247	398.953
24.4782	401.256
27.1982	401.264
22.963	402.487
12.7685	403.214
25.3052	403.234
17.6252	403.744
23.0494	404.2
13.547	404.517
24.3435	404.545
23.0494	404.739
14.2641	406.192
20.3715	406.219
21.6473	406.89
19.2111	407.228
24.4782	409.22
23.0057	409.253
20.5464	409.544
12.9801	409.718
13.9509	410.21
20.1461	411.729
23.6499	411.733
27.3378	412.257
20.5903	412.71
11.9804	413.208
12.3221	413.208
20.4605	415.547
20.5464	415.708
22.8867	416.22
23.0494	416.741
21.3561	417.214
25.731	417.469
24.7468	417.747
23.8295	418.226
25.5892	418.726
21.4754	418.74
15.1519	419.892
19.7505	420.255
23.5613	420.77
23.3004	421.216
20.5903	421.226
22.2833	421.76
22.154	421.909
23.3843	422.252
23.8714	422.546
21.6917	422.577
22.7609	422.703
24.2144	422.874
25.5892	423.229
27.528	423.277
22.2833	423.558
20.0117	423.747
18.8554	424.257
21.7355	424.561
22.6741	424.705
21.3949	424.958
28.9782	426.731
19.2336	426.888
24.6537	428.577
24.8336	429.767
21.5184	429.767
19.6188	430.276
22.8867	430.476
21.9085	431.216
22.3699	431.708
21.7355	431.863
19.399	432.224
18.2788	432.255
22.8442	432.912
22.4124	433.881
22.2833	434.51
20.5036	434.555
22.8867	435.231
24.1335	435.719
19.6188	435.74
22.9243	435.912
21.4382	436.226
23.2176	436.241
22.2389	436.549
23.7398	437.234
25.6356	437.484
24.3435	437.746
21.5623	439.213
27.3378	439.217
21.6059	439.704
20.4156	440.233
20.8404	440.233
24.2144	441.553
24.8773	441.553
24.3435	442.25
22.803	442.869
21.7355	443.568
20.5903	443.713
23.2569	443.716
26.0631	443.786
21.3949	444.544
22.0299	444.544
20.0117	444.905
27.8403	445.29
21.5184	445.563
22.4556	447.213
24.2988	447.236
23.175	447.252
17.1527	447.477
16.5409	447.477
18.7312	447.724
23.8714	447.896
19.0528	447.974
23.7398	449.282
21.0499	450.238
21.9914	450.698
25.1933	450.915
19.0788	451.236
23.0906	451.919
25.4921	452.565
23.2176	452.873
22.2833	452.888
22.6741	453.263
24.7019	454.26
27.3378	454.581
23.8714	455.882
20.1018	457.484
21.0208	458.748
22.2833	459.739
26.88	460.287
23.2176	460.472
21.8207	460.911
20.1018	460.988
18.2598	461.733
22.0299	461.749
23.8714	462.551
21.4754	462.575
24.5648	464.229
18.3441	464.248
19.6188	464.25
23.5613	464.252
30.5994	465.584
23.8714	465.869
23.9569	466.903
25.9195	466.939
28.1186	467.303
22.154	467.889
22.4994	468.551
27.3378	469.235
22.9243	469.273
24.919	469.923
19.4633	471.189
22.9243	471.242
19.8835	471.248
24.1335	471.289
25.4143	471.572
23.3004	471.733
27.3836	472.554
22.2389	473.233
19.8835	473.259
22.6741	473.724
19.3723	474.165
23.6042	474.232
25.9195	474.233
19.9266	474.242
20.1018	475.242
24.1335	475.566
22.4556	475.724
24.1735	476.267
22.716	476.471
24.2144	476.902
22.0688	477.231
18.4088	478.503
22.1126	478.598
22.3699	479.208
28.2842	479.295
27.3836	479.295
26.1508	479.564
12.7014	479.567
23.5185	480.611
21.7355	481.582
19.9266	481.745
20.5036	482.238
26.7378	482.773
29.33	482.94
23.6956	485.012
18.7859	485.562
19.8406	485.635
20.9769	485.708
22.963	486.581
23.3843	486.909
21.4382	487.258
20.9769	487.735
18.6434	489.193
28.3816	489.316
20.1461	489.498
21.4754	490.2
22.8442	490.278
25.826	490.74
25.6827	490.778
22.1955	490.902
24.5212	491.263
29.5656	491.959
20.5036	493.222
24.7918	493.255
27.1569	493.568
23.9569	493.614
18.5671	494.523
22.963	494.566
22.2389	495.215
24.1735	495.249
24.5648	495.274
25.6356	495.274
26.4037	496.272
24.5212	496.617
18.6205	497.178
26.9803	497.263
22.4556	497.579
22.3699	497.797
23.1329	498.755
22.1955	498.888
20.1461	499.231
23.7398	499.267
30.2407	499.302
23.1329	499.753
21.4754	500.187
22.2389	500.192
22.963	501.236
24.7019	501.475
21.5623	501.563
21.9914	501.743
24.2565	501.797
25.9195	501.947
21.7786	502.754
25.5892	502.986
20.8865	503.239
22.1955	503.247
23.6956	503.247
23.3004	503.268
22.1955	503.551
19.1191	503.75
22.963	504.554
19.0788	504.57
22.1955	505.557
23.2176	505.57
22.963	505.588
24.0013	505.996
20.0117	506.895
18.6205	507.165
26.234	507.816
29.5656	508.262
25.7794	508.275
27.0145	508.307
19.6607	508.571
22.1955	508.875
21.6059	508.915
26.9296	509.016
22.1955	509.506
25.0037	509.79
22.2833	509.909
24.6096	510.27
28.6398	511.329
21.4382	512.256
24.0463	512.621
20.4156	513.011
18.8715	514.568
24.7918	515.625
20.2792	515.899
22.5888	516.753
32.0067	516.758
21.3949	517.588
23.8714	519.219
18.7859	520.571
19.3128	520.899
26.8323	521.993
25.9665	521.993
20.7271	522.246
14.569	522.246
21.1785	522.246
23.4283	523.239
20.8017	523.288
19.9266	523.76
24.7468	523.76
19.4957	524.303
23.4283	525.464
24.2565	526.591
21.9914	526.705
25.5892	527.292
21.0208	527.596
21.2703	527.597
23.4283	527.748
21.0208	528.929
22.6302	528.936
22.0299	529.966
22.3279	531.591
12.0247	531.6
18.8554	532.792
28.8994	533.343
21.0208	533.601
22.0299	534.25
19.6607	535.218
24.7918	535.27
23.0494	536.292
22.963	536.312
24.1335	536.777
19.7505	537.252
25.6827	537.297
27.1569	537.815
23.2569	538.02
19.4957	539.578
21.7355	539.599
22.154	539.599
25.4921	540.556
21.0499	541.252
26.88	541.938
21.4382	542.247
24.8336	542.266
26.4037	542.279
24.9645	544.745
22.8442	544.774
25.3052	546.786
24.9645	546.821
24.7019	547.3
23.2569	547.319
24.6096	547.61
23.4738	547.648
21.0499	547.936
22.716	547.944
23.6956	550.258
24.2565	550.282
13.1948	550.796
17.9657	551.282
21.0499	551.573
21.0499	552.607
25.3052	552.942
24.6096	553.026
26.9296	553.038
22.4124	553.249
21.7355	553.283
21.9914	553.664
22.4994	554.607
22.8867	554.624
22.8867	554.754
23.3425	554.942
22.963	555.299
22.963	555.319
25.2384	555.61
25.3052	555.803
26.11	555.803
26.7378	556.282
25.731	556.289
19.5865	558.585
22.6741	559.288
18.8715	559.752
25.9195	560.295
25.1933	561.041
23.3004	561.285
19.1876	561.302
24.0013	562.753
22.1955	562.762
24.3435	563.481
25.6356	563.969
23.4738	565.613
21.9515	566.277
24.2144	566.654
21.0499	566.943
23.9115	567.057
24.0463	567.544
22.6741	568.992
24.8336	569.225
22.0688	570.738
24.8773	570.777
21.0208	571.615
24.2144	571.862
21.4382	571.942
20.5036	573.196
26.4037	573.287
22.5888	573.613
22.803	574.306
23.1329	575.291
18.6434	575.731
24.2565	577.241
22.9243	577.292
19.3388	577.592
22.154	578.736
24.3907	578.793
22.2833	579.01
25.6356	579.302
13.8354	579.306
18.6981	579.793
29.6539	580.649
23.8295	581.313
27.7984	581.639
24.0463	581.8
25.2384	582.32
25.0507	582.813
12.1746	584.737
24.5212	584.816
23.6956	584.879
23.0906	585.819
26.6477	586.325
27.2411	586.627
28.6192	587.035
29.2225	587.363
29.0353	587.363
22.7609	587.799
22.8867	588.33
24.3907	589.33
30.5407	589.794
24.0463	590.6
21.1785	590.622
25.0507	591.645
27.8403	592.711
28.0464	593.039
28.9782	593.366
28.4739	593.703
23.3843	593.941
23.7398	595.568
16.961	596.3
26.4954	599.288
26.234	601.798
26.6477	601.798
27.3378	605.635
21.1785	609.629
21.6473	609.831
21.5184	610.754
28.0747	611.718
28.2115	612.046
24.4782	613.327
20.1018	614.313
25.5892	614.315
20.3261	614.641
26.2835	614.643
18.2788	615.307
27.2894	615.548
24.3435	615.592
18.3625	618.661
27.3378	618.662
23.8295	620.924
23.8295	623.845
23.4738	625.643
24.0013	625.971
23.4738	626.256
23.8295	626.835
24.3435	627.311
24.919	627.976
25.0507	629.642
25.8734	629.969
25.5424	630.676
24.2144	631.323
23.2569	631.553
23.0494	631.561
26.7378	631.567
25.0037	631.803
23.0906	632.039
23.9115	633.315
20.1461	633.32
21.6917	633.361
25.2384	633.839
24.4782	634.599
21.7355	636.337
27.7522	637.67
25.1471	641.612
23.3843	644.257
27.3378	644.262
23.6499	644.65
25.9665	647.311
25.0997	648.648
22.4124	650.317
20.1461	652.328
22.9243	653.364
23.2176	653.856
22.8867	654.536
25.2384	660.313
24.8773	661.825
24.1735	661.825
23.6499	663.657
28.7702	669.331
29.1729	669.659
23.7398	669.823
20.8865	670.331
23.8714	671.34
24.2144	671.832
24.0013	674.325
25.1933	675.868
22.7609	678.115
25.4921	678.343
26.9296	678.352
22.716	679.391
24.7019	680.885
27.3378	681.367
26.0631	685.216
24.3907	687.091
22.7609	688.618
26.88	689.927
24.9645	690.336
22.716	696.319
30.5994	697.872
23.8714	698.299
23.6042	698.334
23.9569	699.851
25.9665	701.308
24.3907	701.346
22.0299	706.286
27.4812	709.878
25.9195	710.845
22.716	712.582
24.7918	713.357
24.2144	714.849
27.4326	719.391
25.9665	720.315
24.2988	720.362
25.4921	720.405
30.2104	720.827
23.7837	720.855
23.2569	721.593
26.0134	721.854
26.785	722.346
21.4754	722.819
21.8207	723.312
22.1955	728.842
22.963	729.368
23.175	729.86
18.6205	733.286
22.1955	735.849
27.4812	735.91
24.5212	736.39
25.337	736.882
26.88	740.404
24.4782	741.355
26.4037	748.164
25.9195	749.337
21.4754	749.778
26.7378	749.829
22.1126	751.822
22.7609	752.798
20.8865	754.355
24.2988	754.873
23.9115	755.74
22.963	756.327
22.963	757.878
23.1329	758.371
18.6434	760.244
25.1471	761.058
22.1955	762.809
22.2833	764.36
26.9803	764.42
24.6096	764.901
21.4382	767.88
24.2988	769.129
23.8295	774.748
27.2411	775.892
18.7859	780.353
31.8255	782.41
25.731	782.87
24.7468	786.619
23.9115	788.628
25.9665	788.731
28.2339	790.923
22.6302	792.9
24.0907	797.126
21.0208	799.897
26.4496	799.909
28.8707	804.401
24.1735	811.381
26.7378	812.399
26.6477	816.335
27.3378	820.396
23.2176	820.476
24.919	825.391
27.4326	825.728
26.0631	831.03
25.1933	831.073
24.3435	835.745
26.7378	841.419
26.355	866.83
23.0494	867.824
29.6539	870.47
27.8403	871.956
23.6042	875.344
24.0907	875.835
27.2411	879.438
24.0463	885.397
27.8895	888.562
28.0464	889.054
27.1067	894.374
30.1374	908.459
24.919	941.46
24.919	943.115
25.6827	1043.16
24.7468	1048.49

[truncated: 110 more sheets: mixture_bsa12fmol_n4_msight_pep, mixture_bsa12fmol_n4_superhirn_, mixture_bsa2400amol_n1_ab3d_v03, mixture_bsa2400amol_n1_msight_p, mixture_bsa2400amol_n1_superhir, mixture_bsa2400amol_n2_ab3d_v03, mixture_bsa2400amol_n2_msight_p, mixture_bsa2400amol_n2_superhir, mixture_bsa2400amol_n3_ab3d_v03, mixture_bsa2400amol_n3_msight_p, mixture_bsa2400amol_n3_superhir, mixture_bsa2400amol_n4_ab3d_v03, mixture_bsa2400amol_n4_msight_p, mixture_bsa2400amol_n4_superhir, mixture_bsa300fmol_n1_ab3d_v032, mixture_bsa300fmol_n1_msight_pe, mixture_bsa300fmol_n1_superhirn, mixture_bsa300fmol_n2_ab3d_v032, mixture_bsa300fmol_n2_msight_pe, mixture_bsa300fmol_n2_superhirn …]
