# Supplementary material for: A simple peak detection and label-free quantitation algorithm for chromatography-mass spectrometry
Source: BMC Bioinformatics. 2014 Nov 25;15(1):376. doi: 10.1186/s12859-014-0376-0 (PMC4252003; doi:10.1186/s12859-014-0376-0)
Supplement: Additional file 4: — The tuning parameters of each algorithm for data set 2. [file 12859_2014_376_MOESM4_ESM.zip › 5150489461309095_MOESM4_ESM.xlsx]

## Sheet: AB3D
AB3D Tuning			Column D was used by comparison
Cat	Type	Status Name	B15_int23	C	L	N	A12	A17	A19	A28	B3	B4	B5	B6	B7	B7_int12	B7_int15	B7_int20	B7_int15_i3	B7_int12_i3	B7_int12_i3_rt1	B7_int12_i3_rt1_irt05	B7_int13_i3_rt1_irt05	B11	B7_int15_i3_rt1_irt05_mz100ppm	B10	B12	B13
Basic	Peak Picking	m/z Tol.(ppm)	200	100	120	100	100	100	100	100	100	100	100	100	200	200	200	200	200	200	200	200	200	200	100	200	200	200
Basic	Peak Picking	RT Tol(min)(lower)	1.5	2	2	2	1.5	1.5	1.5	1.5	2	2	2	1.5	1.5	1.5	1.5	1.5	1.5	1.5	1.5	1.5	1.5	1.5	1.5	1.5	1.5	1.5
Basic	Peak Picking	intensity	23	10	10	15	30	30	30	30	10	10	10	10	10	12	15	20	15	12	12	12	13	15	15	15	25	25
Basic	Peak Filter	sn ratio	1	1	1	1	1	1	1	1	1	1	1	1	1	1	1	1	1	1	1	1	1	1	1	1	1	1
Basic	Peak Filter	fwhm(min)	0.1	0.16	0.16	0.16	0.08	0.08	0.08	0.08	0.08	0.08	0.08	0.08	0.08	0.08	0.08	0.08	0.08	0.08	0.08	0.08	0.08	0.08	0.08	0.08	0.08	0.08
Basic	Peak Filter	data points	3	4	4	4	3	3	3	3	3	3	3	3	3	3	3	3	3	3	3	3	3	3	3	3	3	3
Basic	Isotipic Clustering	mz	150	100	120	100	100	100	100	100	100	100	100	100	100	100	100	100	100	100	100	100	100	100	100	100	100	100
Basic	Isotipic Clustering	rt	1	0.4	0.4	0.4	1	0.4	0.4	0.4	0.4	0.4	0.4	0.4	0.4	0.4	0.4	0.4	0.4	0.4	0.4	0.5	0.5	0.5	0.5	0.4	0.4	0.5
Basic	Isotipic Clustering	charge(lower)	2	2	2	2	2	2	2	2	2	2	2	2	2	2	2	2	2	2	2	2	2	2	2	2	2	2
Basic	Isotipic Clustering	charge(upper)	3	3	3	3	3	3	3	3	3	3	3	3	3	3	3	3	3	3	3	3	3	3	3	3	3	3
Basic	Peak Picking	intensity ratio	0.1	0.01	0.01	0.01	0.1	0.1	0.1	0.1	0.1	0.1	0.1	0.1	0.1	0.1	0.1	0.1	0.1	0.1	0.1	0.1	0.1	0.1	0.1	0.1	0.1	0.1
Basic	Peak Picking	weight	0.5	0.5	0.5	0.5	0.7	0.7	0.7	0.7	0.5	0.5	0.5	0.5	0.5	0.5	0.5	0.5	0.5	0.5	0.5	0.5	0.5	0.5	0.5	0.5	0.5	0.5
Basic	Peak Picking	remove non-isotopic	T	T	T	T	T	T	T	T	T	T	T	T	T	T	T	T	T	T	T	T	T	T	T	T	T	T
Adv	Peak Filter	peak span	0.4	0.2	0.4	0.4	0.4	0.4	0.4	0.4	0.4	0.4	0.4	0.4	0.4	0.4	0.4	0.4	0.4	0.4	0.4	0.4	0.4	0.4	0.4	0.4	0.4	0.4
Adv	Peak Filter	undulations	9	5	5	5	5	5	5	5	5	5	5	5	5	5	5	5	5	5	5	5	5	5	5	5	5	5
Adv	Peak Filter	baseline	med	med	med	med	med	med	med	med	med	med	med	med	med	med	med	med	med	med	med	med	med	med	med	med	med	med
Adv	Peak Filter	baseline intensity	0.8	0.8	0.8	0.8	0.8	0.5	0.5	0.5	0.8	0.8	0.8	0.8	0.8	0.8	0.8	0.8	0.8	0.8	0.8	0.8	0.8	0.8	0.8	0.8	0.8	0.8
Adv	Remove Sholder Peaks	m/z	2000	1500	1800	1500	1800	1800	1800	2000	2000	2000	2000	2000	2000	2000	2000	2000	2000	2000	2000	2000	2000	2000	2000	2000	2000	2000
Adv	Remove Sholder Peaks	rt	1	0.2	0.2	0.2	1	1	1	1	1	2	2	2	2	2	2	2	2	2	1	1	1	1	1	1	2	2
Adv	Remove Sholder Peaks	intensity ratio	4	10	20	20	5	5	2	2	5	4	4	4	4	4	4	4	4	4	4	4	4	4	4	4	4	4
Adv	Remove Continous Peaks	m/z	200	100	120	100	100	100	100	200	100	100	200	200	200	200	200	200	200	200	200	200	200	200	200	200	200	200
Adv	Remove Continous Peaks	rt	2	2	2	2	2	2	2	2	2	2	2	2	2	2	2	2	2	2	2	2	2	2	2	2	2	2
Adv	Remove Continous Peaks	intensity ratio	0.5	0.5	0.5	0.5	0.5	0.5	0.5	0.5	0.5	0.5	0.5	0.5	0.5	0.5	0.5	0.5	0.5	0.5	0.5	0.5	0.5	0.5	0.5	0.5	0.5	0.5
Adv	Isotipic Clustering	intensity ratio(lower)	0.3	0.1	0.1	0.1	0.1	0.1	0.1	0.1	0.1	0.1	0.1	0.1	0.1	0.1	0.1	0.1	0.1	0.1	0.1	0.1	0.1	0.1	0.1	0.1	0.1	0.1
Adv	Isotipic Clustering	intensity ratio(upper)	1.5	1.5	1.5	1.5	1.5	1.5	1.5	1.5	1.5	1.5	1.5	1.5	1.5	1.5	1.5	1.5	1.5	1.5	1.5	1.5	1.5	1.5	1.5	1.5	1.5	1.5
Adv	Isotipic Clustering	miminum peaks	2	2	3	3	2	2	2	2	2	2	2	2	2	2	2	2	3	3	3	3	3	3	3	3	2	2
Adv	Isotipic Clustering	remove non-clustered	T	T	T	T	T	T	T	T	T	T	T	T	T	T	T	T	T	T	T	T	T	T	T	T	T	T
Adv	Isotipic Clustering	output only monoisotopic	T	T	T	T	T	T	T	T	T	T	T	T	T	T	T	T	T	T	T	T	T	T	T	T	T	T
Result		ab3d got Peaks	1452	7448	3047	1841	1387	1050	735	685	5253	4465	3349	3347	2895	2492	2039	1558	953	1187	1248	1260	1158	1004	1163	993	1210	1215
		hit True Peaks	576	626	524	467	462	381	328	328	608	588	556	555	550	558	565	551	396	419	433	436	429	410	421	407	525	526
		hit True Peaks/got peaks	0.396694	0.0840494	0.171972	0.253666	0.333093	0.362857	0.446259	0.478832	0.115743	0.131691	0.16602	0.16582	0.189983	0.223917	0.277097	0.353659	0.41553	0.352991	0.346955	0.346032	0.370466	0.408367	0.361995	0.409869	0.433884	0.432922
	764	hit True Peaks / All True Peaks	0.753927	0.819372	0.685864	0.611257	0.604712	0.498691	0.429319	0.429319	0.795812	0.769634	0.727749	0.72644	0.719895	0.730366	0.739529	0.721204	0.518325	0.548429	0.566754	0.570681	0.561518	0.536649	0.551047	0.532723	0.687173	0.688482
			B15
			v820_2

## Sheet: MZMine2
MZMine 2 tuning		Column C was used for comparison
		L	T1	T2	T3	T5	T6	T7	T8	T9	T10	T11	T12	T13	T14	T15	A	B	C	D	E	F	G	H	I	J	K
Peak Detection Flow	Noise Level	10	10	10	10	10	10	10	10	10	10	10	10	20	10	15	5	5	5	5	7	7	8	10	9	10	10
	MS level	1	1	1	1	1	1	1	1	1	1	1	1	1	1	1	1	1	1	1	1	1	1	1	1	1	1
FTMS sholduer peaks filter	Mass resolution	6000	60000	60000	60000	60000	6000	6000	6000	6000	6000	6000	6000	6000	6000	6000	6000	6000	6000	6000	6000	6000	6000	6000	6000	6000	6000
	model function	"Lorentzian extended"	"Lorentzian extended"	"Lorentzian extended"	"Lorentzian extended"	"Gauusian"	"Lorentzian extended"	"Lorentzian extended"	"Lorentzian extended"	"Lorentzian extended"	"Lorentzian extended"	"Lorentzian extended"	"Lorentzian extended"	"Lorentzian extended"	"Lorentzian extended"	"Lorentzian extended"	"Lorentzian extended"	"Lorentzian extended"	"Lorentzian extended"	"Lorentzian extended"	"Lorentzian extended"	"Lorentzian extended"	"Lorentzian extended"	"Lorentzian extended"	"Lorentzian extended"	"Lorentzian extended"	"Lorentzian extended"
Chromatogram Builder	Min Time span(min)	0.4	0.4	0.3	0.5	0.4	0.4	0.3	0.4	0.4	0.4	0.4	0.5	0.5	0.4	0.4	0.4	0.4	0.4	0.4	0.4	0.4	0.4	0.4	0.4	0.4	0.4
	Min hight	10	10	10	10	10	10	10	10	10	10	10	10	10	20	20	10	20	20	20	20	10	20	20	20	10	10
	m/z tol (m/z)	0.1	0.001	0.001	0.001	0.01	0.01	0.01	0.01	0.01	0.01	0.01	0.01	0.01	0.01	0.01	0.01	0.01	0.01	0.01	0.01	0.01	0.01	0.01	0.01	0.01	0.01
	m/z tol (ppm)	100	100	100	100	100	100	100	100	100	100	100	100	100	100	100	100	100	100	100	100	100	100	100	100	100	100
Chromatogram Deconvolution	"Local minimun search"	"Local minimun search"	"Local minimun search"	"Local minimun search"	"Local minimun search"	"Local minimun search"	"Local minimun search"	"Local minimun search"	"Local minimun search"	"Local minimun search"	"Local minimun search"	"Local minimun search"	"Local minimun search"	"Local minimun search"	"Local minimun search"	"Local minimun search"	"Local minimun search"	"Local minimun search"	"Local minimun search"	"Local minimun search"	"Local minimun search"	"Local minimun search"	"Local minimun search"	"Local minimun search"	"Local minimun search"	"Local minimun search"	"Local minimun search"
	Chromatographuc threshold	85	85	85	85	85	85	85	85	85	85	50	85	85	85	85	85	85	85	85	85	85	85	85	85	85	85
	Search minimun in RT range(min)	0.3	0.4	0.4	0.4	0.4	0.4	0.4	0.3	0.4	0.4	0.4	0.4	0.4	0.4	0.4	0.4	0.4	0.4	0.3	0.3	0.3	0.3	0.3	0.3	0.3	0.3
	Minimun relative highet	10	10	10	10	10	10	10	10	10	10	10	10	10	10	10	10	10	10	10	10	10	10	10	10	10	10
	Minimun absolute highet	10	10	10	10	10	10	10	10	10	20	20	10	10	10	10	10	10	20	20	20	20	20	20	20	10	10
	Min ratio of peak top/edge	2	2	2	2	2	2	2	2	1.5	2	2	2	2	2	2	2	2	2	2	2	2	2	2	2	2	2
	duration range	0-5	0-10	0-10	0-10	0-10	0-10	0-10	0-10	0-10	0-10	0-10	0-10	0-10	0-10	0-10	0-10	0-10	0-10	0-10	0-10	0-10	0-10	0-10	0-10	0-10	0-10
Isotopic peaks grouper	m/z tolerance (m/z)	0.1	0.01	0.01	0.01	0.01	0.01	0.01	0.01	0.01	0.01	0.01	0.01	0.01	0.01	0.01	0.01	0.01	0.01	0.01	0.01	0.01	0.01	0.01	0.01	0.01	0.1
	m/z tolerance (ppm)	100	100	100	100	100	100	100	100	100	100	100	100	100	100	100	100	100	100	100	100	100	100	100	100	100	100
	Retention time tolerance	1	1	1	1	1	1	1	1	1	1	1	1	1	1	1	1	1	1	1	1	1	1	1	1	1	1
	Maximum charge	3	3	3	3	3	3	3	3	3	3	3	3	3	3	3	3	3	3	3	3	3	3	3	3	3	3
Results	Detected	1705	2324	2603	2024	2324	1881	2095	2112	3491	2095	2099	1645	625	1881	1101	7478	4477	3645	3677	2957	2957	2576	1899	2170	1889	1775
764	T.P	509	522	557	458	522	499	531	533	561	531	531	438	248	499	394	623	542	557	567	534	534	535	502	517	502	502
	F.P	1196	1802	2046	1566	1802	1382	1564	1579	2930	1564	1568	1207	377	1382	707	6855	3935	3088	3117	2423	2423	2041	1397	1653	1397	1273
	TPR	0.66623	0.683246	0.729058	0.599476	0.683246	0.653141	0.695026	0.697644	0.734293	0.695026	0.695026	0.573298	0.324607	0.653141	0.515707	0.815445	0.709424	0.729058	0.742147	0.698953	0.698953	0.700262	0.657068	0.676702	0.657068	0.657068
	F.P/Detected	0.701466	0.775387	0.786016	0.773715	0.775387	0.734716	0.746539	0.747633	0.839301	0.746539	0.747022	0.733739	0.6032	0.734716	0.642144	0.916689	0.878937	0.847188	0.847702	0.819412	0.819412	0.792314	0.73565	0.761751	0.739545	0.717183

## Sheet: MSight
Msight		Column C was used for comparison
		0.05_01	0.005_01	0.005_02	0.01_01	0.01_02	0.05_02	0.05_03	0.1_01	0.1_02
Import Data	Mass Step	0.05	0.005	0.005	0.01	0.01	0.05	0.05	0.1	0.1
Detection	Dilate	1	1	1	1	1	1	1	1	1
	Erode	1	1	1	1	1	1	1	1	1
	Intensity Threshold %	0.1	0.1	0.5	0.1	0.5	0.5	0.05	0.1	0.5
	Max Dist X	4	4	4	4	4	4	4	4	4
	Max Dist Y	2	2	2	2	2	2	2	2	2
	Min Size Y	1	1	1	1	1	1	1	1	1
	Max elution	20	20	20	20	20	20	20	20	20
	Max Peak width	1	1	1	1	1	1	1	1	1
Deisotope	Spectrum tolerance	2	2	2	2	2	2	2	2	2
	Min Charge	2	2	2	2	2	2	2	2	2
	Max Charge	3	3	3	3	3	3	3	3	3
	Nb isotopes min	2	2	2	2	2	2	2	2	2
Result	Detected Peaks	1574	9681	306	3475	498	298	2728	11	0
	Peptide Peaks	764	764	764	764	764	764	764	764	764
	TP	533	457	58	595	272	150	579	5	0
	FP	1041	9224	248	2880	226	148	2149	6	0

## Sheet: SuperHirn
SuperHirn tuning		Column C was used for comparison
		X	A	B	C	D	E	F	G	H	I	J	K	L	M	N	O	P	Q	R	S	T	U	V	W
GENERAL PARAMETERS	MS1 retention time tolerance	1.5	1.0	1.0	1.0	1.0	1.0	1.0	1.0	1.0	1.0	1.0	1.0	1.0	1.0	1.0	1.0	1.0	1.0	1.5	1.5	1.5	1.5	1.5	1.5
	MS1 m/z tolerance	200	10	100	100	100	100	100	100	100	100	100	100	100	100	100	100	100	100	100	200	200	200	200	200
	MS2 PPM m/z tolerance	100	100	100	100	100	100	100	100	100	100	100	100	100	100	100	100	100	100	100	100	100	100	100	100
	MS2 mass matching modus	1	1	1	1	1	1	1	1	1	1	1	1	1	1	1	1	1	1	1	1	1	1	1	1
	Peptide Prophet Threshold	0.5	0.5	0.5	0.5	0.5	0.5	0.8	0.5	0.5	0.5	0.5	0.5	0.5	0.5	0.5	0.5	0.5	0.5	0.5	0.5	0.5	0.5	0.5	0.5
	RT start elution window	1	1	1	1	1	1	1	1	1	1	1	1	1	1	1	1	1	1	1	1	1	1	1	1
	RT end elution window	120	120	120	120	120	120	120	120	120	120	120	120	120	120	120	120	120	120	120	120	120	120	120	120
	MS1 feature CHRG range min	2	2	2	2	2	2	2	2	2	2	2	2	2	2	2	2	2	2	2	2	2	2	2	2
	MS1 feature CHRG range max	3	3	3	3	3	3	3	3	3	3	3	3	3	3	3	3	3	3	3	3	3	3	3	3
PARAMETERS FOR POST PROCESSING FOR MERGING OF MS1 FEATURE ELUTION PROFILES	Activation of MS1 feature merging post processing	1	0	0	0	0	0	0	1	0	0	0	0	0	0	0	0	0	0	0	0	0	0	0	1
	PPM value for the m/z clustering of merging candidates	200	100	100	100	100	100	100	100	100	100	100	100	100	100	100	100	100	50	100	100	100	100	200	200
	Initial Apex Tr tolerance	1.0	1.0	1.0	1.0	1.0	1.0	1.0	1.0	5.0	1.0	1.0	1.0	1.0	1.0	1.0	1.0	1.0	1.0	1.0	1.0	1.0	1.0	1.0	1.0
	MS1 feature Tr merging tolerance	0.1	1.0	1.0	1.0	1.0	1.0	1.0	1.0	1.0	1.0	1.0	1.0	1.0	1.0	1.0	1.0	1.0	1.0	1.0	1.0	1.0	0.1	0.1	0.1
	Percentage of intensity variation between LC border peaks	5	25	25	25	25	25	25	25	25	25	25	25	25	25	25	25	25	25	25	25	25	25	25	5
MS1 PEAK DETECTION PARAMETERS FOR THE DIFFERENT FILTER METHODS	Create monoisotopic LC profile	1	1	1	1	1	1	1	1	1	1	1	1	1	1	1	1	1	1	1	1	1	1	1	1
	External isotope distribution mono isotope PPM tolerance	5	5	5	5	5	5	5	5	5	5	5	50	5	5	5	5	5	5	5	5	5	5	5	5
	Precursor detection scan levels	1	1	1	1	1	1	1	1	1	1	1	1	1	1	1	1	1	1	1	1	1	1	1	1
	MS1 data centroid data	0	0	0	0	0	0	0	0	0	0	0	0	0	0	0	0	0	0	0	0	0	0	0	0
	FT peak detect MS1 m/z tolerance	200	50	50	50	100	50	50	50	50	50	50	50	50	50	50	50	50	50	50	50	50	50	200	200
	FT peak detect MS1 min nb peak members	1	1	1	1	1	1	1	1	1	1	1	1	1	1	1	1	1	1	1	1	1	1	1	1
	FT peak detect MS1 intensity min threshold	1	10	10	10	10	5	10	10	10	10	10	10	10	10	10	10	10	10	10	10	1	1	1	1
	MS1 max inter scan distance	1.0	1.0	1.0	1.0	1.0	1.0	1.0	1.0	1.0	1.0	1.0	1.0	1.0	1.0	1.0	1.0	0.1	1.0	1.0	1.0	1.0	1.0	1.0	1.0
	MS1 LC retention time resolution	0.01	0.01	0.01	0.01	0.01	0.01	0.01	0.01	0.01	0.01	0.01	0.01	0.1	0.01	0.01	0.01	0.01	0.01	0.01	0.01	0.01	0.01	0.01	0.01
	Absolute isotope mass precision	0.1	0.1	0.1	0.1	0.1	0.1	0.1	0.1	0.1	0.1	0.1	0.1	0.1	0.01	0.1	0.1	0.1	0.1	0.1	0.1	0.1	0.1	0.1	0.1
	Relative isotope mass precision	100	100	100	100	100	100	100	100	100	100	100	100	100	100	10	100	100	100	100	100	100	100	100	100
	Centroid window width	5	5	5	5	5	5	5	5	5	5	5	5	5	5	5	3	3	3	5	5	5	5	5	5
	Min. RAW MS Signal Intensity	3	4	4	3	4	4	4	4	4	4	4	4	4	4	4	4	4	4	4	4	4	4	4	4
	IntensityCV	0.9	0.9	0.9	0.9	0.9	0.9	0.9	0.9	0.9	0.9	0.9	0.9	0.9	0.9	0.9	0.9	0.9	0.9	0.9	0.9	0.9	0.9	0.9	0.9
	Detectable isotope factor	0.5	0.5	0.5	0.5	0.5	0.5	0.5	0.5	0.5	0.05	0.8	0.5	0.5	0.5	0.5	0.5	0.5	0.5	0.5	0.5	0.5	0.5	0.5	0.5
	Minimal peak height	1.0	1.0	1.0	1.0	1.0	1.0	1.0	1.0	1.0	1.0	1.0	1.0	1.0	1.0	1.0	1.0	1.0	1.0	1.0	1.0	1.0	1.0	1.0	1.0
Result	Detected Peaks	2064	1279	1279	2684	1118	1279	1279	1215	1279	104	1304	1279	1279	1346	1318	1287	1702	1287	1279	1279	1279	1279	1038	1035
	Peptide Peaks	764	764	764	764	764	764	764	764	764	764	764	764	764	764	764	764	764	764	764	764	764	764	764	764
	TP	354	266	266	394	257	266	266	262	266	41	262	266	265	262	262	267	286	267	266	266	266	266	251	251
	FP	1710	1013	1013	2290	861	1013	1013	953	1013	63	1042	1013	1014	1084	1056	1020	1416	1020	1013	1013	1013	1013	787	784
	TP(rate)	0.46	0.35	0.35	0.52	0.34	0.35	0.35	0.34	0.35	0.05	0.34	0.35	0.35	0.34	0.34	0.35	0.37	0.35	0.35	0.35	0.35	0.35	0.33	0.33
	FP(rate)	0.83	0.79	0.79	0.85	0.77	0.79	0.79	0.78	0.79	0.61	0.80	0.79	0.79	0.81	0.80	0.79	0.83	0.79	0.79	0.79	0.79	0.79	0.76	0.76

## Sheet: OpenMS
OpenMS tuning		Column C was used for comparison													M6base	M6base	M6base
		M16	M1	M2	M3	M4	M5	M6	M7	M8	M6_int13	M7_int13	M5_int13	M10	M11	M12	M13	M14	M15	M17	M18
NoiseFilter	gaussian_width	0.4	0.4	0.4	0.4	0.4	0.4	0.4	0.4	0.4	0.4	0.4	0.4	0.4	0.4	0.4	0.5	0.4	0.4	0.4	0.4
NoiseFilter	ppm_torelance	100	100	100	100	100	100	100	100	200	100	100	100	100	100	100	100	100	100	100	100
NoiseFilter	use_ppm_torelance	T	T	T	T	T	T	T	T	T	T	T	T	T	T	T	T	T	T	T	T
FeatureFinder	rt_threthold	50	60	60	30	30	30	50	10	10	50	10	30	30	50	40	50	50	50	50	50
FeatureFinder	intensity_cuttoff	6	10	20	15	10	10	10	10	10	13	13	13	5	10	10	10	8	7	5	4
FeatureFinder	intensity_correlation	0.5	0.7	0.7	0.7	0.7	0.5	0.5	0.5	0.5	0.5	0.5	0.5	0.5	0.6	0.5	0.5	0.5	0.5	0.5	0.5
FeatureFinder	chgage	2:3	2:3	2:3	2:3	2:3	2:3	2:3	2:3	2:3	2:3	2:3	2:3	2:3	2:3	2:3	2:3	2:3	2:3	2:3	2:3
FeatureFinder	Peaks_per_peptide	3:5	3:5	3:5	3:5	3:5	3:5	3:5	3:5	3:5	3:5	3:5	3:5	3:5	3:5	3:5	3:5	3:5	3:5	3:5	3:5
Result	openMS got Peaks	1213	597	262	487	757	803	664	1463	78	483	1071	590	1864	653	706	664	851	1015	1541	2136
764	hit True Peaks	506	324	145	222	330	354	349	377	21	268	283	268	557	343	350	349	411	466	539	553
	hit True Peaks/got peaks	0.417148	0.542714	0.553435	0.455852	0.435931	0.440847	0.525602	0.25769	0.269231	0.554865	0.264239	0.454237	0.29882	0.525268	0.495751	0.525602	0.482961	0.459113	0.349773	0.258895
	hit True Peaks / All True Peaks	0.662304	0.424084	0.189791	0.290576	0.431937	0.463351	0.456806	0.493455	0.0274869	0.350785	0.370419	0.350785	0.729058	0.448953	0.458115	0.456806	0.537958	0.609948	0.705497	0.723822
