# Supplementary material for: A simple peak detection and label-free quantitation algorithm for chromatography-mass spectrometry
Source: BMC Bioinformatics. 2014 Nov 25;15(1):376. doi: 10.1186/s12859-014-0376-0 (PMC4252003; doi:10.1186/s12859-014-0376-0)
Supplement: Additional file 5: — Features detected from five algorithms and the aligned results between two replicates for data set 3. [file 12859_2014_376_MOESM5_ESM.zip]

Archive with 1 entries (1 files):
- Additional file 5.xlsx
