# Supplementary material for: A simple peak detection and label-free quantitation algorithm for chromatography-mass spectrometry
Source: BMC Bioinformatics. 2014 Nov 25;15(1):376. doi: 10.1186/s12859-014-0376-0 (PMC4252003; doi:10.1186/s12859-014-0376-0)
Supplement: Additional file 5: — Features detected from five algorithms and the aligned results between two replicates for data set 3. [file 12859_2014_376_MOESM5_ESM.zip › Additional file 5.xlsx]

## Sheet: hela_bsa96amol_n1_ab3d_i2_sn14
RT	m/z	Intensity	RT (Start)	RT (End)	m/z (Start)	m/z (End)	Cluster RT	Cluster m/z	Cluster Intensity	Cluster RT (Start)	Cluster RT (End)	Cluster m/z (Start)	Cluster m/z (End)	Charge	Precursor Mass	Area
20.4201	350.19	32576.4	20.3332	20.5473	350.188	350.194	20.4201	350.19	32576.4	20.3332	20.5473	350.188	350.194	3		71342.9
22.3585	350.231	818773	22.2446	22.4603	350.229	350.233	22.3585	350.231	818773	22.2446	22.4603	350.229	350.233	2		1.6582e+06
20.92	350.723	428158	20.7947	21.0408	350.721	350.725	20.92	350.723	428158	20.7947	21.0408	350.721	350.725	2		1.07053e+06
21.5846	350.723	582937	21.5058	21.7356	350.722	350.725	21.5846	350.723	582937	21.5058	21.7356	350.722	350.725	2		1.1516e+06
22.6426	350.736	808627	22.5318	22.7931	350.731	350.738	22.6426	350.736	808627	22.5318	22.7931	350.731	350.738	2		2.04135e+06
22.7931	351.196	649684	22.5691	22.8627	351.194	351.198	22.7931	351.196	649684	22.5691	22.8627	351.194	351.198	3		1.27847e+06
20.0299	351.203	95629.8	19.8043	20.2471	351.201	351.205	20.0299	351.203	95629.8	19.8043	20.2471	351.201	351.205	2		343085
20.6315	351.21	323576	20.4643	20.7947	351.209	351.212	20.6315	351.21	323576	20.4643	20.7947	351.209	351.212	2		604537
21.2395	351.215	80615.1	21.1203	21.2783	351.212	351.219	21.2395	351.215	80615.1	21.1203	21.2783	351.212	351.219	2		153437
22.9953	351.234	232090	22.8964	23.1389	351.231	351.235	22.9953	351.234	232090	22.8964	23.1389	351.231	351.235	2		710898
24.6174	351.556	27090.8	24.5382	24.7305	351.553	351.557	24.6174	351.556	27090.8	24.5382	24.7305	351.553	351.557	3		59099.2
22.8964	351.731	801388	22.7931	22.9635	351.729	351.733	22.8964	351.731	801388	22.7931	22.9635	351.729	351.733	2		1.29832e+06
19.985	351.854	32351.7	19.8943	20.1182	351.852	351.856	19.985	351.854	32351.7	19.8943	20.1182	351.852	351.856	3		74737.5
13.6261	351.875	24105.1	13.4748	13.8237	351.873	351.877	13.6261	351.875	24105.1	13.4748	13.8237	351.873	351.877	3		142996
22.6075	351.887	216339	22.493	22.6802	351.885	351.889	22.6075	351.887	216339	22.493	22.6802	351.885	351.889	3		420056
21.7356	351.887	861899	21.6212	21.9189	351.885	351.889	21.7356	351.887	861899	21.6212	21.9189	351.885	351.889	3		2.32621e+06
23.1389	351.899	36157	23.0326	23.2111	351.897	351.902	23.1389	351.899	36157	23.0326	23.2111	351.897	351.902	3		89809.9
20.8798	351.947	87552.5	20.754	21	351.945	351.952	20.8798	351.947	87552.5	20.754	21	351.945	351.952	4		215847
11.5855	352.192	136278	11.3436	11.7337	352.19	352.194	11.5855	352.192	136278	11.3436	11.7337	352.19	352.194	2		300949
22.7931	352.214	271502	22.7204	22.8627	352.211	352.218	22.7931	352.214	271502	22.7204	22.8627	352.211	352.218	2		482084
23.7405	352.227	105492	23.6306	23.849	352.225	352.229	23.7405	352.227	105492	23.6306	23.849	352.225	352.229	2		287520
25.1922	352.509	4994241	25.0055	25.3426	352.508	352.512	25.1922	352.509	4994241	25.0055	25.3426	352.508	352.512	3		1.41434e+07
13.1638	352.523	23945.3	12.95	13.3138	352.521	352.525	13.1638	352.523	23945.3	12.95	13.3138	352.521	352.525	3		129178
22.1308	352.71	1.55866e+06	22.0293	22.3585	352.708	352.712	22.1308	352.71	1.55866e+06	22.0293	22.3585	352.708	352.712	2		4.02393e+06
24.1928	352.728	185354	24.1136	24.2963	352.726	352.731	24.1928	352.728	185354	24.1136	24.2963	352.726	352.731	2		350723
19.7129	352.848	117952	19.3912	19.9398	352.846	352.85	19.7129	352.848	117952	19.3912	19.9398	352.846	352.85	3		421362
23.5615	352.947	97659.2	23.449	23.6306	352.945	352.95	23.5615	352.947	97659.2	23.449	23.6306	352.945	352.95	4		206113
25.2285	353.173	67133.7	25.0055	25.3426	353.171	353.178	25.2285	353.173	67133.7	25.0055	25.3426	353.171	353.178	3		243755
11.7996	353.194	65918.1	11.7015	11.9464	353.192	353.196	11.7996	353.194	65918.1	11.7015	11.9464	353.192	353.196	2		192542
23.3703	353.219	63563.4	23.2477	23.449	353.215	353.223	23.3703	353.219	63563.4	23.2477	23.449	353.215	353.223	3		130723
21.8104	353.22	944056	21.7008	21.9189	353.219	353.222	21.8104	353.22	944056	21.7008	21.9189	353.219	353.222	2		2.24769e+06
19.5277	353.429	122022	19.3912	19.6679	353.428	353.431	19.5277	353.429	122022	19.3912	19.6679	353.428	353.431	4		209086
26.2865	353.552	46231	26.1762	26.4037	353.55	353.555	26.2865	353.552	46231	26.1762	26.4037	353.55	353.555	3		134210
20.5055	353.676	134073	20.3767	20.5914	353.673	353.677	20.5055	353.676	134073	20.3767	20.5914	353.673	353.677	4		224454
12.3968	353.694	41037	12.2909	12.525	353.692	353.696	12.3968	353.694	41037	12.2909	12.525	353.692	353.696	2		134744
21.8845	353.7	179722	21.8104	21.9901	353.698	353.702	21.8845	353.7	179722	21.8104	21.9901	353.698	353.702	4		330373
21.5456	353.7	291128	21.4272	21.6212	353.698	353.702	21.5456	353.7	291128	21.4272	21.6212	353.698	353.702	2		580231
24.0741	353.712	161979	23.9646	24.1928	353.71	353.715	24.0741	353.712	161979	23.9646	24.1928	353.71	353.715	2		450967
24.655	353.712	162305	24.5382	24.7305	353.71	353.715	24.655	353.712	162305	24.5382	24.7305	353.71	353.715	2		342757
23.5941	353.73	192621	23.4906	23.7094	353.729	353.733	23.5941	353.73	192621	23.4906	23.7094	353.729	353.733	2		468830
21.3164	353.842	49976.6	21.1973	21.3902	353.837	353.844	21.3164	353.842	49976.6	21.1973	21.3902	353.837	353.844	3		113754
21.6606	353.86	567604	21.5456	21.7356	353.858	353.862	21.6606	353.86	567604	21.5456	21.7356	353.858	353.862	3		998759
19.985	353.863	47684.2	19.8043	20.1182	353.861	353.865	19.985	353.863	47684.2	19.8043	20.1182	353.861	353.865	3		131847
25.4174	353.866	49603.5	25.3042	25.4898	353.863	353.868	25.4174	353.866	49603.5	25.3042	25.4898	353.863	353.868	3		90033.2
21.4684	353.881	47216.3	21.3521	21.5846	353.879	353.883	21.4684	353.881	47216.3	21.3521	21.5846	353.879	353.883	3		114956
23.3703	354.2	530448	23.1389	23.5251	354.198	354.202	23.3703	354.2	530448	23.1389	23.5251	354.198	354.202	3		1.80641e+06
25.1149	354.217	133185	25.0055	25.1922	354.212	354.219	25.1149	354.217	133185	25.0055	25.1922	354.212	354.219	3		292792
22.3931	354.22	112570	22.3163	22.5691	354.217	354.222	22.3931	354.22	112570	22.3163	22.5691	354.217	354.222	2		399729
23.449	354.509	98119.9	23.3703	23.5615	354.506	354.512	23.449	354.509	98119.9	23.3703	23.5615	354.506	354.512	3		203530
23.2477	354.699	239131	23.1389	23.3703	354.697	354.7	23.2477	354.699	239131	23.1389	23.3703	354.697	354.7	2		526324
21.4272	354.707	210655	21.3521	21.5456	354.705	354.709	21.4272	354.707	210655	21.3521	21.5456	354.705	354.709	2		463987
21.7008	354.72	41718	21.6212	21.8104	354.717	354.722	21.7008	354.72	41718	21.6212	21.8104	354.717	354.722	2		91697.2
23.6306	354.863	396776	23.5251	23.7405	354.862	354.865	23.6306	354.863	396776	23.5251	23.7405	354.862	354.865	3		869952
22.6426	354.884	654350	22.5318	22.7568	354.882	354.886	22.6426	354.884	654350	22.5318	22.7568	354.882	354.886	3		1.5834e+06
12.0577	355.169	63698.7	11.8924	12.1986	355.167	355.17	12.0577	355.169	63698.7	11.8924	12.1986	355.167	355.17	2		225574
20.5473	355.171	84809.1	20.4643	20.6728	355.169	355.174	20.5473	355.171	84809.1	20.4643	20.6728	355.169	355.174	2		203752
25.2285	355.193	103956	25.1149	25.3426	355.191	355.195	25.2285	355.193	103956	25.1149	25.3426	355.191	355.195	2		252103
20.4201	355.196	169306	20.3332	20.5473	355.194	355.198	20.4201	355.196	169306	20.3332	20.5473	355.194	355.198	2		267427
22.83	355.208	1.27783e+06	22.7568	22.9635	355.207	355.21	22.83	355.208	1.27783e+06	22.7568	22.9635	355.207	355.21	3		2.62078e+06
20.6728	355.442	188444	20.5473	20.8798	355.44	355.444	20.6728	355.442	188444	20.5473	20.8798	355.44	355.444	4		316586
16.7426	355.851	38031.1	16.4098	17.0178	355.849	355.853	16.7426	355.851	38031.1	16.4098	17.0178	355.849	355.853	3		359679
22.1706	356.207	1.4954e+06	22.1006	22.2763	356.205	356.209	22.1706	356.207	1.4954e+06	22.1006	22.2763	356.205	356.209	3		2.69109e+06
19.8043	356.432	92897.3	19.6679	19.985	356.43	356.434	19.8043	356.432	92897.3	19.6679	19.985	356.43	356.434	2		180028
22.493	356.547	49485.2	22.3931	22.5691	356.545	356.55	22.493	356.547	49485.2	22.3931	22.5691	356.545	356.55	3		108392
24.2253	356.547	3.0974e+06	24.1136	24.3679	356.545	356.549	24.2253	356.547	3.0974e+06	24.1136	24.3679	356.545	356.549	3		7.63824e+06
11.0882	356.692	85432.8	10.9748	11.1597	356.687	356.694	11.0882	356.692	85432.8	10.9748	11.1597	356.687	356.694	2		138874
20.754	356.879	144416	20.6315	20.8374	356.877	356.881	20.754	356.879	144416	20.6315	20.8374	356.877	356.881	3		258674
20.4201	356.941	165349	20.2901	20.5055	356.939	356.943	20.4201	356.941	165349	20.2901	20.5055	356.939	356.943	4		291558
12.525	356.953	21064.6	12.2909	12.7202	356.952	356.956	12.525	356.953	21064.6	12.2909	12.7202	356.952	356.956	4		121243
20.1182	357.195	312000	19.9398	20.2471	357.193	357.197	20.1182	357.195	312000	19.9398	20.2471	357.193	357.197	3		785668
20.9572	357.206	21403.5	20.7947	21.0794	357.201	357.211	20.9572	357.206	21403.5	20.7947	21.0794	357.201	357.211	3		75211.1
21.7356	357.215	42367.2	21.6606	21.8104	357.212	357.221	21.7356	357.215	42367.2	21.6606	21.8104	357.212	357.221	2		89252.6
25.1544	357.216	9160178	25.0055	25.379	357.214	357.219	25.1544	357.216	9160178	25.0055	25.379	357.214	357.219	2		2.78748e+07
27.5322	357.238	826522	27.3576	27.6894	357.236	357.24	27.5322	357.238	826522	27.3576	27.6894	357.236	357.24	2		2.0366e+06
15.5661	357.523	45891.6	15.1974	15.9045	357.52	357.525	15.5661	357.523	45891.6	15.1974	15.9045	357.52	357.525	3		521607
23.1735	357.551	243186	23.0661	23.2904	357.548	357.553	23.1735	357.551	243186	23.0661	23.2904	357.548	357.553	3		574069
19.3319	357.694	78583.8	19.143	19.5745	357.692	357.697	19.3319	357.694	78583.8	19.143	19.5745	357.692	357.697	4		422464
24.6937	357.744	411951	24.5771	24.8516	357.742	357.746	24.6937	357.744	411951	24.5771	24.8516	357.742	357.746	2		1.12028e+06
23.5251	357.872	81813.9	23.449	23.6306	357.87	357.874	23.5251	357.872	81813.9	23.449	23.6306	357.87	357.874	3		214264
20.754	357.95	39147.5	20.6315	20.8374	357.948	357.953	20.754	357.95	39147.5	20.6315	20.8374	357.948	357.953	4		91846
19.622	358.176	534437	19.3912	19.85	358.175	358.179	19.622	358.176	534437	19.3912	19.85	358.175	358.179	3		1.44776e+06
22.9953	358.184	2.37535e+06	22.9293	23.1389	358.182	358.186	22.9953	358.184	2.37535e+06	22.9293	23.1389	358.182	358.186	3		4.9649e+06
22.4603	358.206	170109	22.3585	22.5691	358.201	358.211	22.4603	358.206	170109	22.3585	22.5691	358.201	358.211	3		381841
22.2064	358.211	5.73937e+06	22.0649	22.3585	358.209	358.212	22.2064	358.211	5.73937e+06	22.0649	22.3585	358.209	358.212	2		1.27e+07
23.5941	358.214	31427.7	23.5251	23.7094	358.209	358.218	23.5941	358.214	31427.7	23.5251	23.7094	358.209	358.218	3		64650.4
21.4272	358.223	393554	21.3164	21.5456	358.221	358.225	21.4272	358.223	393554	21.3164	21.5456	358.221	358.225	2		1.13892e+06
19.622	358.427	19207.1	19.4392	19.7129	358.425	358.429	19.622	358.427	19207.1	19.4392	19.7129	358.425	358.429	4		45401.9
20.0299	358.427	31565.4	19.9398	20.162	358.425	358.429	20.0299	358.427	31565.4	19.9398	20.162	358.425	358.429	4		66685
23.3703	358.541	64423	23.2477	23.4906	358.537	358.543	23.3703	358.541	64423	23.2477	23.4906	358.537	358.543	3		182827
23.0326	358.552	376598	22.9293	23.1047	358.549	358.554	23.0326	358.552	376598	22.9293	23.1047	358.549	358.554	3		745144
27.3138	358.711	54968.6	27.1842	27.4887	358.709	358.712	27.3138	358.711	54968.6	27.1842	27.4887	358.709	358.712	3		138540
23.5615	358.715	107278	23.4906	23.6706	358.712	358.717	23.5615	358.715	107278	23.4906	23.6706	358.712	358.717	2		251153
20.7947	358.721	167877	20.6728	20.8798	358.719	358.723	20.7947	358.721	167877	20.6728	20.8798	358.719	358.723	2		345886
23.1047	358.733	890198	22.9953	23.2111	358.731	358.735	23.1047	358.733	890198	22.9953	23.2111	358.731	358.735	2		1.85269e+06
25.9095	358.741	385964	25.7974	26.017	358.739	358.743	25.9095	358.741	385964	25.7974	26.017	358.739	358.743	2		901471
12.7783	358.835	42162.4	12.525	12.95	358.833	358.837	12.7783	358.835	42162.4	12.525	12.95	358.833	358.837	3		216721
20.5914	358.867	387367	20.5055	20.7153	358.865	358.869	20.5914	358.867	387367	20.5055	20.7153	358.865	358.869	3		705219
21.6606	358.875	136323	21.5846	21.7356	358.87	358.877	21.6606	358.875	136323	21.5846	21.7356	358.87	358.877	3		248999
22.5318	359.169	136633	22.4285	22.6075	359.167	359.172	22.5318	359.169	136633	22.4285	22.6075	359.167	359.172	3		290460
13.9473	359.184	18136.1	13.7102	14.2056	359.182	359.186	13.9473	359.184	18136.1	13.7102	14.2056	359.182	359.186	3		130796
10.6853	359.194	290076	10.631	10.8189	359.192	359.196	10.6853	359.194	290076	10.631	10.8189	359.192	359.196	3		511312
15.9045	359.206	73976.8	15.5926	16.3459	359.204	359.209	15.9045	359.206	73976.8	15.5926	16.3459	359.204	359.209	3		945285
22.2446	359.208	124113	22.1308	22.3931	359.205	359.213	22.2446	359.208	124113	22.1308	22.3931	359.205	359.213	3		360452
13.7704	359.212	36196.7	13.507	13.9473	359.21	359.214	13.7704	359.212	36196.7	13.507	13.9473	359.21	359.214	2		241486
19.622	359.22	72746.3	19.3576	19.85	359.218	359.223	19.622	359.22	72746.3	19.3576	19.85	359.218	359.223	2		286625
22.83	359.231	4.37773e+06	22.7204	22.9293	359.229	359.233	22.83	359.231	4.37773e+06	22.7204	22.9293	359.229	359.233	2		1.08873e+07
21.6606	359.528	102336	21.5846	21.7356	359.525	359.53	21.6606	359.528	102336	21.5846	21.7356	359.525	359.53	3		207472
21.7008	359.547	707611	21.5846	21.8104	359.545	359.549	21.7008	359.547	707611	21.5846	21.8104	359.545	359.549	3		1.44004e+06
19.5277	359.571	18315.3	19.3576	19.6679	359.569	359.573	19.5277	359.571	18315.3	19.3576	19.6679	359.569	359.573	3		61789.6
21.0794	359.676	18514.9	21	21.1973	359.673	359.681	21.0794	359.676	18514.9	21	21.1973	359.673	359.681	4		46825.4
25.4898	359.737	1.22314e+06	25.379	25.6023	359.735	359.738	25.4898	359.737	1.22314e+06	25.379	25.6023	359.735	359.738	2		2.85156e+06
19.985	359.851	543286	19.8043	20.2052	359.849	359.853	19.985	359.851	543286	19.8043	20.2052	359.849	359.853	3		1.583e+06
20.162	360.194	678357	19.985	20.2471	360.192	360.196	20.162	360.194	678357	19.985	20.2471	360.192	360.196	4		1.51643e+06
22.6075	360.194	304841	22.493	22.6802	360.192	360.196	22.6075	360.194	304841	22.493	22.6802	360.192	360.196	2		645377
20.6728	360.203	41654.5	20.5055	20.7947	360.2	360.205	20.6728	360.203	41654.5	20.5055	20.7947	360.2	360.205	2		120706
22.5691	360.203	82330.6	22.4603	22.6802	360.2	360.209	22.5691	360.203	82330.6	22.4603	22.6802	360.2	360.209	3		178268
24.5045	360.215	191138	24.4326	24.6174	360.212	360.218	24.5045	360.215	191138	24.4326	24.6174	360.212	360.218	3		418131
23.9646	360.536	195713	23.8905	24.0394	360.531	360.539	23.9646	360.536	195713	23.8905	24.0394	360.531	360.539	3		334681
22.1706	360.707	962929	22.0649	22.2763	360.706	360.709	22.1706	360.707	962929	22.0649	22.2763	360.706	360.709	2		2.07081e+06
22.8964	360.708	1.21701e+06	22.7931	23.1389	360.706	360.71	22.8964	360.708	1.21701e+06	22.7931	23.1389	360.706	360.71	2		2.96072e+06
24.1486	360.71	258948	24.0394	24.26	360.708	360.713	24.1486	360.71	258948	24.0394	24.26	360.708	360.713	4		511224
25.5667	360.72	290835	25.4539	25.6803	360.719	360.722	25.5667	360.72	290835	25.4539	25.6803	360.719	360.722	2		678156
23.7405	360.899	214871	23.6706	23.849	360.897	360.901	23.7405	360.899	214871	23.6706	23.849	360.897	360.901	3		521271
26.6923	361.193	53339.6	26.5705	26.7673	361.191	361.195	26.6923	361.193	53339.6	26.5705	26.7673	361.191	361.195	3		135445
22.5318	361.2	563216	22.4285	22.6426	361.198	361.202	22.5318	361.2	563216	22.4285	22.6426	361.198	361.202	2		1.33248e+06
20.3332	361.2	238965	20.162	20.4201	361.198	361.202	20.3332	361.2	238965	20.162	20.4201	361.198	361.202	2		577726
26.4889	361.233	380359	26.3237	26.6923	361.23	361.235	26.4889	361.233	380359	26.3237	26.6923	361.23	361.235	3		1.17067e+06
23.7094	361.544	141018	23.5615	23.8093	361.538	361.546	23.7094	361.544	141018	23.5615	23.8093	361.538	361.546	3		423152
22.3163	361.71	309919	22.2064	22.3931	361.708	361.712	22.3163	361.71	309919	22.2064	22.3931	361.708	361.712	2		564273
23.0661	361.728	385686	22.9953	23.1735	361.726	361.73	23.0661	361.728	385686	22.9953	23.1735	361.726	361.73	2		704554
22.0293	361.752	1.58789e+06	21.9553	22.1308	361.75	361.754	22.0293	361.752	1.58789e+06	21.9553	22.1308	361.75	361.754	2		2.34782e+06
13.7374	361.849	54542.7	13.5665	13.9739	361.846	361.853	13.7374	361.849	54542.7	13.5665	13.9739	361.846	361.853	3		386063
23.1047	361.88	89653.9	23.0326	23.2111	361.878	361.883	23.1047	361.88	89653.9	23.0326	23.2111	361.878	361.883	3		190131
20.2901	362.208	143108	20.2052	20.5055	362.206	362.21	20.2901	362.208	143108	20.2052	20.5055	362.206	362.21	2		300841
20.7947	362.212	225532	20.7153	20.92	362.21	362.214	20.7947	362.212	225532	20.7153	20.92	362.21	362.214	3		390468
27.8476	362.225	204898	27.7277	28.0164	362.223	362.227	27.8476	362.225	204898	27.7277	28.0164	362.223	362.227	2		465592
22.2763	362.231	300424	22.1706	22.493	362.229	362.233	22.2763	362.231	300424	22.1706	22.493	362.229	362.233	2		860238
19.8943	362.521	32357.4	19.7587	20.0299	362.519	362.526	19.8943	362.521	32357.4	19.7587	20.0299	362.519	362.526	3		65635.7
13.9739	362.526	44862.3	13.6834	14.1401	362.524	362.528	13.9739	362.526	44862.3	13.6834	14.1401	362.524	362.528	3		339765
19.8043	362.536	22916.9	19.622	19.8943	362.533	362.538	19.8043	362.536	22916.9	19.622	19.8943	362.533	362.538	3		63848
24.8516	362.87	368328	24.7305	24.972	362.865	362.873	24.8516	362.87	368328	24.7305	24.972	362.865	362.873	3		791552
23.1047	363.239	129364	23.0326	23.2904	363.237	363.241	23.1047	363.239	129364	23.0326	23.2904	363.237	363.241	2		384986
23.6706	363.252	161093	23.5615	23.7405	363.25	363.254	23.6706	363.252	161093	23.5615	23.7405	363.25	363.254	2		339108
15.4297	363.538	93298.8	15.0904	15.8574	363.536	363.54	15.4297	363.538	93298.8	15.0904	15.8574	363.536	363.54	3		1.01021e+06
25.6803	363.686	96092.3	25.5667	25.7597	363.684	363.688	25.6803	363.686	96092.3	25.5667	25.7597	363.684	363.688	4		187178
21.3902	363.698	30848.8	21.3164	21.5058	363.696	363.701	21.3902	363.698	30848.8	21.3164	21.5058	363.696	363.701	2		66553.7
23.5941	363.703	640087	23.4078	23.7094	363.7	363.704	23.5941	363.703	640087	23.4078	23.7094	363.7	363.704	2		1.65133e+06
20.0299	364.451	124507	19.9398	20.162	364.449	364.453	20.0299	364.451	124507	19.9398	20.162	364.449	364.453	4		212318
20.7153	364.466	239727	20.6315	20.8374	364.464	364.468	20.7153	364.466	239727	20.6315	20.8374	364.464	364.468	4		384401
23.2477	364.524	1.96133e+06	23.1047	23.449	364.522	364.526	23.2477	364.524	1.96133e+06	23.1047	23.449	364.522	364.526	3		6.10181e+06
24.8516	364.535	46572.5	24.6937	24.9303	364.53	364.537	24.8516	364.535	46572.5	24.6937	24.9303	364.53	364.537	3		146321
21.4272	364.538	46501.8	21.2783	21.4684	364.533	364.541	21.4272	364.538	46501.8	21.2783	21.4684	364.533	364.541	3		145039
24.6937	364.739	1.18348e+06	24.5771	24.8516	364.737	364.741	24.6937	364.739	1.18348e+06	24.5771	24.8516	364.737	364.741	2		3.30065e+06
21.3902	364.845	32895.1	21.2395	21.4272	364.842	364.848	21.3902	364.845	32895.1	21.2395	21.4272	364.842	364.848	3		104991
22.5691	364.867	1.36332e+06	22.3931	22.7204	364.865	364.869	22.5691	364.867	1.36332e+06	22.3931	22.7204	364.865	364.869	3		3.67501e+06
23.1047	364.918	96970.7	23.0326	23.2477	364.916	364.92	23.1047	364.918	96970.7	23.0326	23.2477	364.916	364.92	4		257308
21.0794	365.194	365192	20.9572	21.1569	365.192	365.196	21.0794	365.194	365192	20.9572	21.1569	365.192	365.196	3		683261
23.8093	365.208	96450.4	23.7094	23.8905	365.204	365.21	23.8093	365.208	96450.4	23.7094	23.8905	365.204	365.21	2		204993
21.6606	365.213	128132	21.5058	21.7754	365.21	365.215	21.6606	365.213	128132	21.5058	21.7754	365.21	365.215	2		336351
23.5941	365.231	609104	23.3703	23.6706	365.229	365.233	23.5941	365.231	609104	23.3703	23.6706	365.229	365.233	2		1.39989e+06
24.3679	365.231	250300	24.2253	24.4326	365.229	365.233	24.3679	365.231	250300	24.2253	24.4326	365.229	365.233	2		686857
22.7204	365.237	102291	22.6426	22.83	365.234	365.242	22.7204	365.237	102291	22.6426	22.83	365.234	365.242	2		257843
23.3328	365.249	71785.4	23.2111	23.4078	365.247	365.251	23.3328	365.249	71785.4	23.2111	23.4078	365.247	365.251	2		171241
22.2763	365.465	100123	22.1706	22.5318	365.462	365.468	22.2763	365.465	100123	22.1706	22.5318	365.462	365.468	2		574090
21.5456	365.533	37674.7	21.4684	21.7008	365.528	365.535	21.5456	365.533	37674.7	21.4684	21.7008	365.528	365.535	3		81324.9
26.9333	365.561	88922.8	26.8489	27.0581	365.559	365.563	26.9333	365.561	88922.8	26.8489	27.0581	365.559	365.563	3		167744
20.8798	365.687	26264.4	20.754	20.9572	365.684	365.693	20.8798	365.687	26264.4	20.754	20.9572	365.684	365.693	4		52460.8
14.5284	365.71	43907.1	14.2056	14.8379	365.708	365.712	14.5284	365.71	43907.1	14.2056	14.8379	365.708	365.712	2		314819
23.0661	365.729	6.06169e+06	22.9953	23.2477	365.726	365.731	23.0661	365.729	6.06169e+06	22.9953	23.2477	365.726	365.731	2		1.43112e+07
20.5473	365.879	77774	20.4643	20.6728	365.877	365.884	20.5473	365.879	77774	20.4643	20.6728	365.877	365.884	3		96226.6
23.6706	365.884	348483	23.4906	23.849	365.881	365.886	23.6706	365.884	348483	23.4906	23.849	365.881	365.886	3		1.47824e+06
21.7754	365.884	956609	21.6606	21.8463	365.882	365.886	21.7754	365.884	956609	21.6606	21.8463	365.882	365.886	3		1.81444e+06
25.2285	365.893	692477	25.1149	25.3426	365.892	365.896	25.2285	365.893	692477	25.1149	25.3426	365.892	365.896	3		1.65399e+06
24.4326	365.894	233037	24.3332	24.5045	365.892	365.896	24.4326	365.894	233037	24.3332	24.5045	365.892	365.896	3		435094
25.7597	365.941	141328	25.6023	25.8374	365.939	365.943	25.7597	365.941	141328	25.6023	25.8374	365.939	365.943	4		290328
25.1149	366.192	86648.7	24.972	25.2285	366.19	366.198	25.1149	366.192	86648.7	24.972	25.2285	366.19	366.198	3		281380
21.3164	366.195	2.28472e+06	21.1973	21.3902	366.193	366.197	21.3164	366.195	2.28472e+06	21.1973	21.3902	366.193	366.197	3		4.09587e+06
21.8845	366.203	570959	21.7356	21.9553	366.201	366.205	21.8845	366.203	570959	21.7356	21.9553	366.201	366.205	2		1.61589e+06
20.6728	366.221	172852	20.5473	20.8374	366.216	366.223	20.6728	366.221	172852	20.5473	20.8374	366.216	366.223	2		446578
24.0741	366.231	548460	23.9646	24.1486	366.226	366.233	24.0741	366.231	548460	23.9646	24.1486	366.226	366.233	3		1.12085e+06
19.6679	366.239	40960.4	19.4788	19.8043	366.237	366.241	19.6679	366.239	40960.4	19.4788	19.8043	366.237	366.241	2		124421
23.0661	366.462	77088.8	22.9953	23.2111	366.459	366.465	23.0661	366.462	77088.8	22.9953	23.2111	366.459	366.465	4		190855
22.8964	366.545	110693	22.83	22.9953	366.543	366.547	22.8964	366.545	110693	22.83	22.9953	366.543	366.547	3		254768
23.2904	366.551	51543.4	23.1735	23.449	366.548	366.556	23.2904	366.551	51543.4	23.1735	23.449	366.548	366.556	3		166543
23.8905	366.72	160068	23.7405	24.0394	366.718	366.723	23.8905	366.72	160068	23.7405	24.0394	366.718	366.723	2		439278
24.7305	366.875	255113	24.6174	24.8516	366.873	366.877	24.7305	366.875	255113	24.6174	24.8516	366.873	366.877	3		590128
22.6075	366.935	512324	22.493	22.6802	366.934	366.937	22.6075	366.935	512324	22.493	22.6802	366.934	366.937	4		978108
22.4603	367.207	84957.1	22.3585	22.5691	367.202	367.211	22.4603	367.207	84957.1	22.3585	22.5691	367.202	367.211	3		221960
25.0439	367.216	532678	24.972	25.1544	367.214	367.218	25.0439	367.216	532678	24.972	25.1544	367.214	367.218	3		1.04524e+06
12.9824	367.216	102839	12.7202	13.1638	367.214	367.218	12.9824	367.216	102839	12.7202	13.1638	367.214	367.218	2		480771
21.5846	367.228	2.20457e+06	21.4684	21.7008	367.227	367.23	21.5846	367.228	2.20457e+06	21.4684	21.7008	367.227	367.23	2		4.3645e+06
23.5615	367.236	3.46361e+06	23.449	23.7094	367.234	367.238	23.5615	367.236	3.46361e+06	23.449	23.7094	367.234	367.238	2		9.33442e+06
25.3426	367.236	1.16367e+06	25.2285	25.4539	367.234	367.238	25.3426	367.236	1.16367e+06	25.2285	25.4539	367.234	367.238	2		2.88789e+06
24.1136	367.236	3.18045e+06	23.9301	24.26	367.234	367.238	24.1136	367.236	3.18045e+06	23.9301	24.26	367.234	367.238	2		7.65863e+06
23.449	367.715	1.87204e+06	23.2904	23.5941	367.714	367.717	23.449	367.715	1.87204e+06	23.2904	23.5941	367.714	367.717	2		4.9108e+06
26.8083	367.728	1.75116e+06	26.6522	26.9333	367.726	367.73	26.8083	367.728	1.75116e+06	26.6522	26.9333	367.726	367.73	2		4.19148e+06
21	368.181	75485.7	20.8798	21.0794	368.177	368.185	21	368.181	75485.7	20.8798	21.0794	368.177	368.185	2		122804
19.3319	368.184	22660.2	19.2665	19.5745	368.182	368.186	19.3319	368.184	22660.2	19.2665	19.5745	368.182	368.186	4		74774.5
24.4002	368.196	56099.9	24.3332	24.5045	368.194	368.199	24.4002	368.196	56099.9	24.3332	24.5045	368.194	368.199	3		115805
23.2111	368.226	51820.9	23.1389	23.3328	368.223	368.23	23.2111	368.226	51820.9	23.1389	23.3328	368.223	368.23	2		139860
24.8103	368.226	432784	24.655	24.8915	368.224	368.228	24.8103	368.226	432784	24.655	24.8915	368.224	368.228	2		1.02803e+06
20.7153	368.535	35062.1	20.5914	20.7947	368.532	368.537	20.7153	368.535	35062.1	20.5914	20.7947	368.532	368.537	3		69006.8
21.0794	368.537	60066.7	20.9572	21.1203	368.532	368.541	21.0794	368.537	60066.7	20.9572	21.1203	368.532	368.541	3		118450
19.8943	368.677	26049.9	19.622	20.0299	368.674	368.679	19.8943	368.677	26049.9	19.622	20.0299	368.674	368.679	4		78480.2
20.2052	368.922	30299.2	20.162	20.3332	368.92	368.925	20.2052	368.922	30299.2	20.162	20.3332	368.92	368.925	4		45705.5
16.1915	369.184	118694	15.8067	16.6078	369.182	369.186	16.1915	369.184	118694	15.8067	16.6078	369.182	369.186	2		1.34013e+06
20.754	369.191	54697.9	20.6315	20.8798	369.188	369.194	20.754	369.191	54697.9	20.6315	20.8798	369.188	369.194	3		105871
23.5615	369.192	108245	23.4906	23.6706	369.19	369.194	23.5615	369.192	108245	23.4906	23.6706	369.19	369.194	2		276304
10.8189	369.208	83003.2	10.7122	10.8837	369.203	369.21	10.8189	369.208	83003.2	10.7122	10.8837	369.203	369.21	2		144811
22.2446	369.215	790515	22.1006	22.3931	369.213	369.217	22.2446	369.215	790515	22.1006	22.3931	369.213	369.217	2		1.83204e+06
21.6606	369.431	527615	21.5846	21.7754	369.429	369.433	21.6606	369.431	527615	21.5846	21.7754	369.429	369.433	4		931520
21.9553	369.726	337677	21.8463	22.0293	369.723	369.728	21.9553	369.726	337677	21.8463	22.0293	369.723	369.728	2		636222
11.0146	369.727	45388.8	10.8837	11.1597	369.725	369.729	11.0146	369.727	45388.8	10.8837	11.1597	369.725	369.729	4		96743.7
20.754	369.954	179035	20.6315	20.8798	369.953	369.957	20.754	369.954	179035	20.6315	20.8798	369.953	369.957	4		345327
15.9522	370.187	149042	15.5661	16.4696	370.184	370.189	15.9522	370.187	149042	15.5661	16.4696	370.184	370.189	2		1.83582e+06
20.4201	370.199	39737.7	20.2471	20.5473	370.196	370.201	20.4201	370.199	39737.7	20.2471	20.5473	370.196	370.201	3		94757.5
23.3703	370.201	74597.7	23.2477	23.4906	370.197	370.206	23.3703	370.201	74597.7	23.2477	23.4906	370.197	370.206	3		189165
19.85	370.205	24441.2	19.7129	20.0299	370.203	370.207	19.85	370.205	24441.2	19.7129	20.0299	370.203	370.207	3		75244.9
23.2477	370.247	85730.4	23.1047	23.4078	370.245	370.249	23.2477	370.247	85730.4	23.1047	23.4078	370.245	370.249	2		267965
21.1569	370.538	30100.9	21.0794	21.2783	370.536	370.543	21.1569	370.538	30100.9	21.0794	21.2783	370.536	370.543	3		92130.9
22.8627	370.544	242647	22.7931	22.9953	370.541	370.546	22.8627	370.544	242647	22.7931	22.9953	370.541	370.546	3		727424
27.8476	370.738	128676	27.7277	27.9759	370.736	370.74	27.8476	370.738	128676	27.7277	27.9759	370.736	370.74	2		286331
24.6937	370.903	212085	24.4665	24.8103	370.901	370.905	24.6937	370.903	212085	24.4665	24.8103	370.901	370.905	3		516874
21.6212	371.189	227439	21.4272	21.7008	371.187	371.191	21.6212	371.189	227439	21.4272	21.7008	371.187	371.191	3		570805
21.1973	371.214	247651	21	21.2783	371.209	371.216	21.1973	371.214	247651	21	21.2783	371.209	371.216	3		569630
14.994	371.222	29063.4	14.6846	15.3096	371.22	371.225	14.994	371.222	29063.4	14.6846	15.3096	371.22	371.225	3		279512
21.8104	371.231	281203	21.6212	21.9189	371.229	371.234	21.8104	371.231	281203	21.6212	21.9189	371.229	371.234	2		685273
24.8103	371.255	1.1748e+06	24.655	24.8915	371.253	371.257	24.8103	371.255	1.1748e+06	24.655	24.8915	371.253	371.257	2		2.95e+06
23.4078	371.267	99397.1	23.2904	23.4906	371.265	371.269	23.4078	371.267	99397.1	23.2904	23.4906	371.265	371.269	2		222706
21	371.526	169264	20.8798	21.0794	371.524	371.529	21	371.526	169264	20.8798	21.0794	371.524	371.529	3		293145
19.7587	371.696	72722.3	19.6679	20.0299	371.693	371.697	19.7587	371.696	72722.3	19.6679	20.0299	371.693	371.697	4		145316
22.2064	371.734	3.86551e+06	22.1006	22.3163	371.732	371.736	22.2064	371.734	3.86551e+06	22.1006	22.3163	371.732	371.736	2		8.31399e+06
24.8103	371.747	114279	24.6937	24.8915	371.745	371.752	24.8103	371.747	114279	24.6937	24.8915	371.745	371.752	2		292950
25.379	371.852	43875.6	25.3042	25.4898	371.849	371.854	25.379	371.852	43875.6	25.3042	25.4898	371.849	371.854	3		86443.4
21.5456	371.879	1.77633e+06	21.4272	21.7008	371.877	371.88	21.5456	371.879	1.77633e+06	21.4272	21.7008	371.877	371.88	3		4.1291e+06
14.5592	372.174	31324.4	14.2056	14.7781	372.172	372.176	14.5592	372.174	31324.4	14.2056	14.7781	372.172	372.176	4		274686
21	372.191	185941	20.8374	21.0794	372.189	372.193	21	372.191	185941	20.8374	21.0794	372.189	372.193	3		308471
19.5745	372.195	58764.5	19.3912	19.7129	372.193	372.199	19.5745	372.195	58764.5	19.3912	19.7129	372.193	372.199	3		177795
21.9189	372.208	917355	21.8463	22.0293	372.206	372.21	21.9189	372.208	917355	21.8463	22.0293	372.206	372.21	3		1.34249e+06
22.0649	372.221	749744	21.9189	22.1706	372.219	372.223	22.0649	372.221	749744	21.9189	22.1706	372.219	372.223	2		1.79569e+06
24.655	372.221	61357.3	24.5771	24.7721	372.219	372.223	24.655	372.221	61357.3	24.5771	24.7721	372.219	372.223	2		136804
21.1569	372.262	306817	21.0408	21.2783	372.26	372.264	21.1569	372.262	306817	21.0408	21.2783	372.26	372.264	2		634634
21.5456	372.438	105488	21.4684	21.6606	372.436	372.44	21.5456	372.438	105488	21.4684	21.6606	372.436	372.44	4		194926
23.2111	372.53	58013.1	23.1047	23.2904	372.527	372.532	23.2111	372.53	58013.1	23.1047	23.2904	372.527	372.532	3		142942
22.1706	372.706	88334.5	22.1006	22.3163	372.704	372.709	22.1706	372.706	88334.5	22.1006	22.3163	372.704	372.709	4		216331
23.5251	372.718	55190.2	23.4078	23.5941	372.713	372.721	23.5251	372.718	55190.2	23.4078	23.5941	372.713	372.721	2		159607
23.8905	372.731	173139	23.7405	24.0394	372.729	372.733	23.8905	372.731	173139	23.7405	24.0394	372.729	372.733	2		394947
20.3767	372.737	197800	20.2471	20.4643	372.734	372.739	20.3767	372.737	197800	20.2471	20.4643	372.734	372.739	2		413193
19.6679	372.867	489020	19.5277	19.9398	372.865	372.869	19.6679	372.867	489020	19.5277	19.9398	372.865	372.869	3		1.41996e+06
21.2783	372.87	868750	21.1973	21.4272	372.868	372.872	21.2783	372.87	868750	21.1973	21.4272	372.868	372.872	3		1.66413e+06
11.5	373.205	66852.6	11.3829	11.6629	373.203	373.207	11.5	373.205	66852.6	11.3829	11.6629	373.203	373.207	2		138749
27.0581	373.208	485187	26.9333	27.2276	373.206	373.21	27.0581	373.208	485187	26.9333	27.2276	373.206	373.21	2		1.25688e+06
21.5846	373.216	128142	21.5058	21.7356	373.21	373.218	21.5846	373.216	128142	21.5058	21.7356	373.21	373.218	2		254578
20.92	373.228	736016	20.7947	21.0408	373.226	373.23	20.92	373.228	736016	20.7947	21.0408	373.226	373.23	2		1.686e+06
11.0408	373.231	37898.1	10.9091	11.1276	373.229	373.233	11.0408	373.231	37898.1	10.9091	11.1276	373.229	373.233	4		109307
25.3042	373.236	43838.8	25.1922	25.4174	373.233	373.238	25.3042	373.236	43838.8	25.1922	25.4174	373.233	373.238	2		107707
23.5941	373.238	219873	23.5251	23.7094	373.236	373.24	23.5941	373.238	219873	23.5251	23.7094	373.236	373.24	2		553492
20.1182	373.443	57472.6	20.0299	20.2471	373.441	373.445	20.1182	373.443	57472.6	20.0299	20.2471	373.441	373.445	2		116422
15.781	373.726	153494	15.4543	16.1584	373.724	373.728	15.781	373.726	153494	15.4543	16.1584	373.724	373.728	2		1.73632e+06
28.0604	373.765	228544	27.9759	28.1887	373.763	373.767	28.0604	373.765	228544	27.9759	28.1887	373.763	373.767	2		473083
22.0293	373.868	146209	21.9553	22.1308	373.863	373.87	22.0293	373.868	146209	21.9553	22.1308	373.863	373.87	3		217636
20.8374	373.868	70336.8	20.7153	20.9572	373.866	373.87	20.8374	373.868	70336.8	20.7153	20.9572	373.866	373.87	3		143598
23.7405	373.891	72505.7	23.6706	23.849	373.887	373.893	23.7405	373.891	72505.7	23.6706	23.849	373.887	373.893	3		190555
12.596	373.894	43473.7	12.3968	12.8764	373.892	373.897	12.596	373.894	43473.7	12.3968	12.8764	373.892	373.897	3		258190
21.0408	374.206	1.38468e+06	20.92	21.1569	374.204	374.209	21.0408	374.206	1.38468e+06	20.92	21.1569	374.204	374.209	3		2.9802e+06
19.622	374.21	100315	19.3576	19.9398	374.208	374.213	19.622	374.21	100315	19.3576	19.9398	374.208	374.213	3		441308
23.9301	374.211	133934	23.849	24.0394	374.209	374.215	23.9301	374.211	133934	23.849	24.0394	374.209	374.215	3		255767
16.1584	374.213	95783.9	15.706	16.5756	374.211	374.215	16.1584	374.213	95783.9	15.706	16.5756	374.211	374.215	2		1.10245e+06
23.1389	374.226	398849	23.0326	23.2904	374.223	374.228	23.1389	374.226	398849	23.0326	23.2904	374.223	374.228	2		1.26996e+06
21.4272	374.236	1.34509e+06	21.3164	21.5456	374.234	374.238	21.4272	374.236	1.34509e+06	21.3164	21.5456	374.234	374.238	2		2.3657e+06
21.9901	374.454	69401.9	21.9189	22.1006	374.449	374.456	21.9901	374.454	69401.9	21.9189	22.1006	374.449	374.456	4		118647
20.2471	374.539	114781	20.0299	20.3767	374.537	374.541	20.2471	374.539	114781	20.0299	20.3767	374.537	374.541	3		256768
19.4392	374.688	12705.5	19.3576	19.5277	374.686	374.691	19.4392	374.688	12705.5	19.3576	19.5277	374.686	374.691	4		26880
23.9646	374.705	166880	23.8905	24.0741	374.703	374.707	23.9646	374.705	166880	23.8905	24.0741	374.703	374.707	2		356558
23.5941	374.717	406896	23.5251	23.7771	374.716	374.72	23.5941	374.717	406896	23.5251	23.7771	374.716	374.72	2		1.12342e+06
24.5045	374.724	1.68001e+06	24.4002	24.5771	374.722	374.726	24.5045	374.724	1.68001e+06	24.4002	24.5771	374.722	374.726	2		3.66412e+06
25.7203	374.742	132229	25.6023	25.8374	374.74	374.744	25.7203	374.742	132229	25.6023	25.8374	374.74	374.744	2		362922
24.1136	375.188	370544	24.0037	24.2253	375.186	375.19	24.1136	375.188	370544	24.0037	24.2253	375.186	375.19	3		747861
11.5389	375.196	32892.1	11.3829	11.7015	375.194	375.198	11.5389	375.196	32892.1	11.3829	11.7015	375.194	375.198	3		70893.7
14.4422	375.196	48134.1	14.0413	14.8379	375.194	375.198	14.4422	375.196	48134.1	14.0413	14.8379	375.194	375.198	3		453933
20.7947	375.199	46718.5	20.6728	21	375.194	375.204	20.7947	375.199	46718.5	20.6728	21	375.194	375.204	3		159438
23.8905	375.215	1.15176e+06	23.7405	24.0037	375.213	375.217	23.8905	375.215	1.15176e+06	23.7405	24.0037	375.213	375.217	2		2.78698e+06
24.2963	375.221	793998	24.1486	24.4002	375.219	375.223	24.2963	375.221	793998	24.1486	24.4002	375.219	375.223	2		1.74086e+06
24.7721	375.238	66547.5	24.655	24.8516	375.236	375.24	24.7721	375.238	66547.5	24.655	24.8516	375.236	375.24	2		146666
21.4272	375.519	129074	21.2783	21.5058	375.517	375.523	21.4272	375.519	129074	21.2783	21.5058	375.517	375.523	3		294513
22.0293	375.52	110776	21.9553	22.1308	375.518	375.523	22.0293	375.52	110776	21.9553	22.1308	375.518	375.523	3		284689
22.2446	375.7	61815.3	22.1706	22.3585	375.695	375.703	22.2446	375.7	61815.3	22.1706	22.3585	375.695	375.703	4		170129
23.4078	375.875	253528	23.2904	23.5615	375.872	375.878	23.4078	375.875	253528	23.2904	23.5615	375.872	375.878	3		667098
19.985	376.2	22213.3	19.85	20.1182	376.195	376.203	19.985	376.2	22213.3	19.85	20.1182	376.195	376.203	4		61812.5
22.3585	376.205	281471	22.2763	22.493	376.203	376.207	22.3585	376.205	281471	22.2763	22.493	376.203	376.207	3		590051
24.1136	376.239	586034	24.0037	24.1928	376.236	376.241	24.1136	376.239	586034	24.0037	24.1928	376.236	376.241	3		1.14425e+06
24.4326	376.56	164603	24.3332	24.4665	376.557	376.562	24.4326	376.56	164603	24.3332	24.4665	376.557	376.562	3		398792
11.3037	376.684	34218.7	11.1991	11.4218	376.682	376.686	11.3037	376.684	34218.7	11.1991	11.4218	376.682	376.686	2		84381.2
23.5251	376.705	89929.7	23.449	23.6306	376.7	376.708	23.5251	376.705	89929.7	23.449	23.6306	376.7	376.708	4		187195
21.3902	376.715	355569	21.2783	21.5058	376.713	376.717	21.3902	376.715	355569	21.2783	21.5058	376.713	376.717	2		693296
21.8463	376.715	344360	21.7008	21.9553	376.713	376.717	21.8463	376.715	344360	21.7008	21.9553	376.713	376.717	2		713589
19.085	376.717	20499.8	18.7568	19.1882	376.715	376.719	19.085	376.717	20499.8	18.7568	19.1882	376.715	376.719	4		139107
26.2522	376.728	170793	26.1762	26.3644	376.726	376.731	26.2522	376.728	170793	26.1762	26.3644	376.726	376.731	2		323372
21.4684	376.863	222576	21.3164	21.5456	376.861	376.865	21.4684	376.863	222576	21.3164	21.5456	376.861	376.865	3		401696
24.0394	376.867	385812	23.9301	24.1136	376.865	376.869	24.0394	376.867	385812	23.9301	24.1136	376.865	376.869	3		812419
20.4201	376.88	269491	20.3332	20.5473	376.878	376.882	20.4201	376.88	269491	20.3332	20.5473	376.878	376.882	3		514367
12.1986	376.882	62918.2	12.0577	12.3968	376.88	376.885	12.1986	376.882	62918.2	12.0577	12.3968	376.88	376.885	3		210541
13.507	376.895	39364.8	13.2488	13.7959	376.893	376.897	13.507	376.895	39364.8	13.2488	13.7959	376.893	376.897	3		488561
22.493	376.944	82252.5	22.3931	22.5691	376.941	376.946	22.493	376.944	82252.5	22.3931	22.5691	376.941	376.946	4		174004
15.6247	377.199	22143.4	15.3096	15.8319	377.196	377.201	15.6247	377.199	22143.4	15.3096	15.8319	377.196	377.201	3		203918
23.6706	377.207	190508	23.5615	23.8093	377.205	377.209	23.6706	377.207	190508	23.5615	23.8093	377.205	377.209	3		496934
25.379	377.214	1.13534e+06	25.2285	25.5283	377.212	377.216	25.379	377.214	1.13534e+06	25.2285	25.5283	377.212	377.216	3		2.9888e+06
21.6212	377.453	1.04692e+06	21.5058	21.7356	377.451	377.455	21.6212	377.453	1.04692e+06	21.5058	21.7356	377.451	377.455	4		2.13942e+06
24.1486	377.474	609024	23.9301	24.2253	377.471	377.476	24.1486	377.474	609024	23.9301	24.2253	377.471	377.476	4		1.77429e+06
20.5055	377.711	258528	20.3767	20.6728	377.709	377.713	20.5055	377.711	258528	20.3767	20.6728	377.709	377.713	2		588063
21.9901	377.713	191902	21.8845	22.0649	377.71	377.714	21.9901	377.713	191902	21.8845	22.0649	377.71	377.714	2		312319
21.1569	377.874	73298.9	21.0794	21.2395	377.871	377.876	21.1569	377.874	73298.9	21.0794	21.2395	377.871	377.876	3		141862
22.83	377.952	481559	22.6802	22.9293	377.95	377.955	22.83	377.952	481559	22.6802	22.9293	377.95	377.955	4		1.03592e+06
22.6075	378.239	332691	22.493	22.7568	378.237	378.241	22.6075	378.239	332691	22.493	22.7568	378.237	378.241	2		958544
21.4684	378.527	552402	21.3902	21.5846	378.525	378.53	21.4684	378.527	552402	21.3902	21.5846	378.525	378.53	3		876619
22.7204	378.551	570452	22.6075	22.83	378.549	378.553	22.7204	378.551	570452	22.6075	22.83	378.549	378.553	3		1.11347e+06
20.9572	378.736	77554.5	20.8374	21.0794	378.734	378.738	20.9572	378.736	77554.5	20.8374	21.0794	378.734	378.738	2		198331
22.3585	378.755	134291	22.2763	22.4603	378.753	378.757	22.3585	378.755	134291	22.2763	22.4603	378.753	378.757	2		296345
20.2901	378.855	1.74026e+06	20.162	20.4201	378.853	378.857	20.2901	378.855	1.74026e+06	20.162	20.4201	378.853	378.857	3		3.77993e+06
20.5914	378.861	76477.8	20.4201	20.6728	378.859	378.866	20.5914	378.861	76477.8	20.4201	20.6728	378.859	378.866	3		181905
23.6706	378.877	143185	23.5941	23.8093	378.874	378.879	23.6706	378.877	143185	23.5941	23.8093	378.874	378.879	3		413067
21.4684	379.21	208025	21.3902	21.6212	379.208	379.214	21.4684	379.21	208025	21.3902	21.6212	379.208	379.214	2		622632
20.5914	379.211	127186	20.4643	20.7153	379.208	379.213	20.5914	379.211	127186	20.4643	20.7153	379.208	379.213	2		333305
24.8103	379.225	209242	24.6937	24.9303	379.222	379.226	24.8103	379.225	209242	24.6937	24.9303	379.222	379.226	3		509641
22.2446	379.228	54308.9	22.1308	22.3163	379.225	379.232	22.2446	379.228	54308.9	22.1308	22.3163	379.225	379.232	2		121526
24.1928	379.234	297905	24.1136	24.2963	379.232	379.238	24.1928	379.234	297905	24.1136	24.2963	379.232	379.238	2		581986
27.8476	379.251	1.01644e+06	27.6894	28.0604	379.249	379.253	27.8476	379.251	1.01644e+06	27.6894	28.0604	379.249	379.253	2		2.51619e+06
23.2111	379.538	60091.7	23.1047	23.3328	379.535	379.542	23.2111	379.538	60091.7	23.1047	23.3328	379.535	379.542	3		160854
22.2763	379.567	2304242	22.1706	22.3931	379.564	379.569	22.2763	379.567	2304242	22.1706	22.3931	379.564	379.569	3		5.34905e+06
23.1389	379.695	3.81356e+06	22.9953	23.4078	379.693	379.697	23.1389	379.695	3.81356e+06	22.9953	23.4078	379.693	379.697	4		1.36547e+07
22.3585	379.717	1.45092e+06	22.1308	22.493	379.715	379.719	22.3585	379.717	1.45092e+06	22.1308	22.493	379.715	379.719	2		5.58167e+06
22.493	379.726	372804	22.3163	22.6075	379.724	379.728	22.493	379.726	372804	22.3163	22.6075	379.724	379.728	2		779728
21.7754	379.726	238125	21.6212	21.8845	379.724	379.728	21.7754	379.726	238125	21.6212	21.8845	379.724	379.728	2		551568
21.0408	379.731	312020	20.92	21.1203	379.729	379.733	21.0408	379.731	312020	20.92	21.1203	379.729	379.733	2		639002
26.4037	379.752	933361	26.2522	26.6522	379.75	379.754	26.4037	379.752	933361	26.2522	26.6522	379.75	379.754	2		2.84723e+06
20.754	379.948	42308.9	20.6728	20.8798	379.946	379.953	20.754	379.948	42308.9	20.6728	20.8798	379.946	379.953	4		62345.3
24.0394	380.19	98629.1	23.8905	24.1136	380.188	380.195	24.0394	380.19	98629.1	23.8905	24.1136	380.188	380.195	3		269890
19.622	380.202	30487.1	19.4392	19.7587	380.199	380.204	19.622	380.202	30487.1	19.4392	19.7587	380.199	380.204	3		78362.9
21.8845	380.214	26494.2	21.7754	21.9553	380.21	380.22	21.8845	380.214	26494.2	21.7754	21.9553	380.21	380.22	2		65288.6
24.9303	380.214	59173.2	24.8103	25.0055	380.212	380.217	24.9303	380.214	59173.2	24.8103	25.0055	380.212	380.217	3		130080
23.1047	380.236	636829	22.9293	23.2477	380.234	380.238	23.1047	380.236	636829	22.9293	23.2477	380.234	380.238	3		1.78043e+06
22.5318	380.236	485345	22.3931	22.6802	380.233	380.238	22.5318	380.236	485345	22.3931	22.6802	380.233	380.238	2		1.14065e+06
24.655	380.255	305255	24.5771	24.7721	380.253	380.257	24.655	380.255	305255	24.5771	24.7721	380.253	380.257	2		669338
20.3767	380.445	40946.4	20.2901	20.5473	380.441	380.45	20.3767	380.445	40946.4	20.2901	20.5473	380.441	380.45	4		70284.9
11.3037	380.527	38435.7	11.1991	11.4218	380.525	380.529	11.3037	380.527	38435.7	11.1991	11.4218	380.525	380.529	3		96407.8
21.0794	380.533	295285	20.9572	21.2395	380.531	380.535	21.0794	380.533	295285	20.9572	21.2395	380.531	380.535	3		703734
24.5382	380.695	769683	24.4326	24.655	380.693	380.697	24.5382	380.695	769683	24.4326	24.655	380.693	380.697	2		1.67444e+06
21.9189	380.89	1.21427e+06	21.8104	22.0293	380.888	380.892	21.9189	380.89	1.21427e+06	21.8104	22.0293	380.888	380.892	3		3.12594e+06
23.6706	380.898	67075.3	23.5615	23.7405	380.896	380.903	23.6706	380.898	67075.3	23.5615	23.7405	380.896	380.903	3		143339
20.074	381.194	893960	19.8943	20.2901	381.192	381.196	20.074	381.194	893960	19.8943	20.2901	381.192	381.196	3		2.27315e+06
20.6728	381.213	35702.5	20.5914	20.7947	381.211	381.219	20.6728	381.213	35702.5	20.5914	20.7947	381.211	381.219	2		76108
22.2763	381.219	347664	22.1308	22.3585	381.217	381.223	22.2763	381.219	347664	22.1308	22.3585	381.217	381.223	4		986870
23.2477	381.219	115488	23.1389	23.3703	381.217	381.224	23.2477	381.219	115488	23.1389	23.3703	381.217	381.224	3		290376
26.6107	381.226	82800.8	26.4889	26.6522	381.222	381.229	26.6107	381.226	82800.8	26.4889	26.6522	381.222	381.229	3		184740
23.1735	381.539	548822	23.0661	23.2477	381.536	381.544	23.1735	381.539	548822	23.0661	23.2477	381.536	381.544	3		1.48763e+06
20.6728	381.55	152042	20.5914	20.7947	381.548	381.552	20.6728	381.55	152042	20.5914	20.7947	381.548	381.552	3		275693
27.141	381.56	38334.5	27.0581	27.2706	381.554	381.562	27.141	381.56	38334.5	27.0581	27.2706	381.554	381.562	3		81068.7
24.8516	381.578	2729662	24.6937	24.972	381.577	381.581	24.8516	381.578	2729662	24.6937	24.972	381.577	381.581	3		6.34544e+06
23.449	381.713	541363	23.2904	23.6306	381.711	381.715	23.449	381.713	541363	23.2904	23.6306	381.711	381.715	2		1.70332e+06
25.7974	381.732	96690.4	25.6414	25.8771	381.729	381.734	25.7974	381.732	96690.4	25.6414	25.8771	381.729	381.734	2		229783
21.9553	381.879	7.00477e+06	21.8845	22.1006	381.877	381.881	21.9553	381.879	7.00477e+06	21.8845	22.1006	381.877	381.881	3		1.06487e+07
16.7426	381.886	33563.2	16.3459	17.1367	381.884	381.888	16.7426	381.886	33563.2	16.3459	17.1367	381.884	381.888	3		384486
25.2285	382.195	61312	25.1544	25.3426	382.193	382.2	25.2285	382.195	61312	25.1544	25.3426	382.193	382.2	4		150357
19.7587	382.211	35646	19.622	19.8943	382.208	382.217	19.7587	382.211	35646	19.622	19.8943	382.208	382.217	2		92467.1
23.0661	382.223	938567	22.9293	23.2477	382.218	382.225	23.0661	382.223	938567	22.9293	23.2477	382.218	382.225	3		1.94864e+06
23.7094	382.242	61743.8	23.6306	23.8093	382.239	382.243	23.7094	382.242	61743.8	23.6306	23.8093	382.239	382.243	2		146528
24.1136	382.715	174930	24.0394	24.1928	382.713	382.717	24.1136	382.715	174930	24.0394	24.1928	382.713	382.717	2		298464
26.1362	382.893	81962.2	26.0577	26.2522	382.891	382.896	26.1362	382.893	81962.2	26.0577	26.2522	382.891	382.896	3		140315
24.5771	383.21	504011	24.4665	24.7305	383.208	383.212	24.5771	383.21	504011	24.4665	24.7305	383.208	383.212	2		1.01598e+06
20.5473	383.213	242831	20.4201	20.6728	383.211	383.215	20.5473	383.213	242831	20.4201	20.6728	383.211	383.215	2		453062
22.7204	383.226	559713	22.5691	22.7931	383.224	383.228	22.7204	383.226	559713	22.5691	22.7931	383.224	383.228	3		1.34661e+06
25.379	383.532	412156	25.2639	25.4898	383.53	383.534	25.379	383.532	412156	25.2639	25.4898	383.53	383.534	3		1.04994e+06
19.8943	383.543	23789.7	19.8043	20.0299	383.54	383.548	19.8943	383.543	23789.7	19.8043	20.0299	383.54	383.548	3		45841.9
22.3163	383.692	610843	22.2064	22.4603	383.69	383.696	22.3163	383.692	610843	22.2064	22.4603	383.69	383.696	2		1.59194e+06
17.8195	383.698	73034.4	17.5209	18.2275	383.695	383.7	17.8195	383.698	73034.4	17.5209	18.2275	383.695	383.7	2		823672
19.5277	383.858	31197.9	19.1882	19.6679	383.856	383.862	19.5277	383.858	31197.9	19.1882	19.6679	383.856	383.862	3		126304
26.5705	383.888	593708	26.4037	26.7288	383.886	383.89	26.5705	383.888	593708	26.4037	26.7288	383.886	383.89	3		1.66453e+06
21.7008	384.179	75725	21.6212	21.8104	384.177	384.183	21.7008	384.179	75725	21.6212	21.8104	384.177	384.183	3		137343
20.7153	384.19	71020.8	20.5473	20.7947	384.186	384.192	20.7153	384.19	71020.8	20.5473	20.7947	384.186	384.192	2		203553
22.5691	384.201	105010	22.3931	22.6426	384.196	384.206	22.5691	384.201	105010	22.3931	22.6426	384.196	384.206	3		398314
20.7153	384.204	51160.4	20.6315	20.8374	384.2	384.208	20.7153	384.204	51160.4	20.6315	20.8374	384.2	384.208	4		84960.7
24.7721	384.216	301711	24.655	24.8915	384.211	384.218	24.7721	384.216	301711	24.655	24.8915	384.211	384.218	2		675697
21.9553	384.222	206091	21.8845	22.0649	384.22	384.224	21.9553	384.222	206091	21.8845	22.0649	384.22	384.224	3		343613
22.2446	384.232	131687	22.2064	22.3585	384.226	384.234	22.2446	384.232	131687	22.2064	22.3585	384.226	384.234	3		235199
24.0037	384.235	179165	23.9301	24.1136	384.233	384.237	24.0037	384.235	179165	23.9301	24.1136	384.233	384.237	3		351945
28.1028	384.238	138640	28.0164	28.2799	384.236	384.24	28.1028	384.238	138640	28.0164	28.2799	384.236	384.24	2		354365
22.0649	384.445	1.43343e+06	21.9901	22.1706	384.443	384.447	22.0649	384.445	1.43343e+06	21.9901	22.1706	384.443	384.447	4		1.98817e+06
22.8627	384.55	184731	22.7931	22.9635	384.546	384.553	22.8627	384.55	184731	22.7931	22.9635	384.546	384.553	3		316761
24.5771	384.554	879781	24.4665	24.6937	384.552	384.556	24.5771	384.554	879781	24.4665	24.6937	384.552	384.556	3		1.82566e+06
16.0525	384.558	28202.9	15.8319	16.1584	384.555	384.56	16.0525	384.558	28202.9	15.8319	16.1584	384.555	384.56	3		231120
26.7288	384.638	202123	26.6107	26.8929	384.636	384.641	26.7288	384.638	202123	26.6107	26.8929	384.636	384.641	2		474448
22.2064	384.712	189325	22.1006	22.3163	384.71	384.714	22.2064	384.712	189325	22.1006	22.3163	384.71	384.714	4		436288
25.5283	384.756	52844.3	25.4539	25.6414	384.753	384.758	25.5283	384.756	52844.3	25.4539	25.6414	384.753	384.758	2		95489.3
21.1569	384.774	342404	21	21.2395	384.771	384.776	21.1569	384.774	342404	21	21.2395	384.771	384.776	2		898322
23.2111	384.922	88170.5	23.1389	23.3703	384.918	384.924	23.2111	384.922	88170.5	23.1389	23.3703	384.918	384.924	3		204727
14.3514	385.453	36426.5	14.0678	14.7781	385.451	385.455	14.3514	385.453	36426.5	14.0678	14.7781	385.451	385.455	4		360475
21.1973	385.546	495046	21.0794	21.3164	385.544	385.547	21.1973	385.546	495046	21.0794	21.3164	385.544	385.547	3		901775
19.7129	385.699	196045	19.5277	19.8943	385.697	385.701	19.7129	385.699	196045	19.5277	19.8943	385.697	385.701	4		522321
21.1203	385.865	76979.1	21	21.1973	385.859	385.867	21.1203	385.865	76979.1	21	21.1973	385.859	385.867	3		153245
24.6174	385.879	101407	24.5382	24.7721	385.876	385.884	24.6174	385.879	101407	24.5382	24.7721	385.876	385.884	3		254494
25.6803	386.197	86792.7	25.5667	25.7597	386.195	386.199	25.6803	386.197	86792.7	25.5667	25.7597	386.195	386.199	2		220474
20.4643	386.198	333162	20.2052	20.5914	386.196	386.2	20.4643	386.198	333162	20.2052	20.5914	386.196	386.2	2		564887
21.7356	386.205	493966	21.6212	21.9553	386.203	386.209	21.7356	386.205	493966	21.6212	21.9553	386.203	386.209	2		1.59456e+06
23.5251	386.208	756809	23.4078	23.6306	386.205	386.21	23.5251	386.208	756809	23.4078	23.6306	386.205	386.21	2		1.80882e+06
23.849	386.213	225033	23.7405	23.9301	386.208	386.215	23.849	386.213	225033	23.7405	23.9301	386.208	386.215	2		441623
24.4326	386.224	111448	24.4002	24.6174	386.222	386.226	24.4326	386.224	111448	24.4002	24.6174	386.222	386.226	3		285036
20.2052	386.225	66257.4	20.074	20.3332	386.223	386.228	20.2052	386.225	66257.4	20.074	20.3332	386.223	386.228	2		104648
22.3931	386.226	207814	22.2763	22.493	386.221	386.228	22.3931	386.226	207814	22.2763	22.493	386.221	386.228	3		548768
23.2477	386.236	182570	23.1389	23.4078	386.234	386.239	23.2477	386.236	182570	23.1389	23.4078	386.234	386.239	2		462177
20.92	386.236	46941	20.7947	21.0408	386.234	386.239	20.92	386.236	46941	20.7947	21.0408	386.234	386.239	2		114095
27.3138	386.556	53158.6	27.141	27.4448	386.554	386.559	27.3138	386.556	53158.6	27.141	27.4448	386.554	386.559	3		156554
25.4898	386.567	128299	25.379	25.5667	386.561	386.569	25.4898	386.567	128299	25.379	25.5667	386.561	386.569	3		258301
24.4002	386.57	636474	24.3332	24.5045	386.568	386.572	24.4002	386.57	636474	24.3332	24.5045	386.568	386.572	3		1.11873e+06
21.3521	386.734	130474	21.2783	21.4272	386.732	386.739	21.3521	386.734	130474	21.2783	21.4272	386.732	386.739	2		248551
22.5691	386.744	100490	22.4603	22.6802	386.742	386.746	22.5691	386.744	100490	22.4603	22.6802	386.742	386.746	2		241441
22.4285	386.752	977863	22.3163	22.5691	386.75	386.754	22.4285	386.752	977863	22.3163	22.5691	386.75	386.754	2		2.24448e+06
19.4392	386.87	68801	19.2078	19.622	386.868	386.873	19.4392	386.87	68801	19.2078	19.622	386.868	386.873	3		296708
23.3703	386.87	678192	23.2111	23.5251	386.868	386.873	23.3703	386.87	678192	23.2111	23.5251	386.868	386.873	3		2.00515e+06
21.7008	386.886	2.35127e+06	21.5846	21.8104	386.884	386.888	21.7008	386.886	2.35127e+06	21.5846	21.8104	386.884	386.888	3		4.67498e+06
24.1928	386.896	100981	24.1136	24.2963	386.891	386.901	24.1928	386.896	100981	24.1136	24.2963	386.891	386.901	3		191086
20.162	387.197	122419	19.985	20.2471	387.195	387.199	20.162	387.197	122419	19.985	20.2471	387.195	387.199	3		252212
21.9901	387.213	538239	21.8463	22.1006	387.209	387.215	21.9901	387.213	538239	21.8463	22.1006	387.209	387.215	2		1.26203e+06
20.6315	387.232	265291	20.4643	20.7947	387.229	387.234	20.6315	387.232	265291	20.4643	20.7947	387.229	387.234	2		549710
24.5045	387.244	58873	24.4326	24.6174	387.242	387.247	24.5045	387.244	58873	24.4326	24.6174	387.242	387.247	2		144858
24.6174	387.262	692474	24.5045	24.7305	387.26	387.265	24.6174	387.262	692474	24.5045	24.7305	387.26	387.265	2		1.62837e+06
24.9303	387.263	353461	24.8516	25.0439	387.261	387.265	24.9303	387.263	353461	24.8516	25.0439	387.261	387.265	2		748462
21.6606	387.689	89626	21.5846	21.7754	387.686	387.693	21.6606	387.689	89626	21.5846	21.7754	387.686	387.693	2		188059
22.6802	387.693	335044	22.5691	22.7568	387.69	387.695	22.6802	387.693	335044	22.5691	22.7568	387.69	387.695	4		554748
23.4078	387.718	35384	23.2111	23.5251	387.713	387.721	23.4078	387.718	35384	23.2111	23.5251	387.713	387.721	4		128561
24.1136	387.891	48044.7	24.0037	24.1928	387.889	387.895	24.1136	387.891	48044.7	24.0037	24.1928	387.889	387.895	3		138576
17.1119	387.934	10757.7	16.6791	17.2598	387.932	387.936	17.1119	387.934	10757.7	16.6791	17.2598	387.932	387.936	4		142255
22.4603	387.943	244197	22.3585	22.5691	387.941	387.945	22.4603	387.943	244197	22.3585	22.5691	387.941	387.945	4		618953
20.2901	387.945	437705	20.074	20.4201	387.943	387.948	20.2901	387.945	437705	20.074	20.4201	387.943	387.948	4		873588
22.8627	388.214	171779	22.7931	22.9293	388.212	388.22	22.8627	388.214	171779	22.7931	22.9293	388.212	388.22	3		301050
22.0649	388.216	262573	21.9553	22.1308	388.211	388.218	22.0649	388.216	262573	21.9553	22.1308	388.211	388.218	2		601168
22.1706	388.223	773509	22.0649	22.2763	388.218	388.225	22.1706	388.223	773509	22.0649	22.2763	388.218	388.225	2		1.49472e+06
21.7356	388.242	512557	21.6212	21.8463	388.24	388.244	21.7356	388.242	512557	21.6212	21.8463	388.24	388.244	3		1.0391e+06
26.2522	388.247	588550	26.1762	26.4037	388.245	388.249	26.2522	388.247	588550	26.1762	26.4037	388.245	388.249	2		1.4026e+06
22.0649	388.444	1.05677e+06	21.9189	22.1706	388.442	388.446	22.0649	388.444	1.05677e+06	21.9189	22.1706	388.442	388.446	4		1.98079e+06
23.449	388.554	228467	23.3328	23.5251	388.552	388.557	23.449	388.554	228467	23.3328	23.5251	388.552	388.557	3		467661
25.0439	388.554	423826	24.9303	25.1149	388.552	388.557	25.0439	388.554	423826	24.9303	25.1149	388.552	388.557	3		848735
24.26	388.739	1.36649e+06	24.1486	24.4002	388.737	388.741	24.26	388.739	1.36649e+06	24.1486	24.4002	388.737	388.741	2		3.50141e+06
25.4539	388.758	348540	25.379	25.6023	388.756	388.76	25.4539	388.758	348540	25.379	25.6023	388.756	388.76	2		743311
24.4665	388.974	107289	24.3679	24.5382	388.972	388.976	24.4665	388.974	107289	24.3679	24.5382	388.972	388.976	4		214521
11.9464	389.181	48924.8	11.7996	12.0846	389.179	389.183	11.9464	389.181	48924.8	11.7996	12.0846	389.179	389.183	3		108414
20.4643	389.185	54151.2	20.2471	20.5914	389.181	389.19	20.4643	389.185	54151.2	20.2471	20.5914	389.181	389.19	3		107699
21.9553	389.217	85409.5	21.8463	22.0293	389.211	389.221	21.9553	389.217	85409.5	21.8463	22.0293	389.211	389.221	4		225387
23.7405	389.218	1.01855e+06	23.6306	23.849	389.216	389.221	23.7405	389.218	1.01855e+06	23.6306	23.849	389.216	389.221	2		2.72992e+06
22.2064	389.23	120396	22.1308	22.3585	389.225	389.235	22.2064	389.23	120396	22.1308	22.3585	389.225	389.235	3		386024
19.8943	389.23	37929.2	19.7129	20.0299	389.228	389.232	19.8943	389.23	37929.2	19.7129	20.0299	389.228	389.232	3		115856
26.0577	389.231	1.93115e+06	25.9776	26.2158	389.229	389.233	26.0577	389.231	1.93115e+06	25.9776	26.2158	389.229	389.233	2		4.04366e+06
23.0326	389.256	66393.1	22.9293	23.1389	389.253	389.258	23.0326	389.256	66393.1	22.9293	23.1389	389.253	389.258	3		220212
25.5283	389.524	79355.4	25.4174	25.6414	389.522	389.527	25.5283	389.524	79355.4	25.4174	25.6414	389.522	389.527	3		217624
11.7996	389.531	35366	11.7015	11.9464	389.529	389.533	11.7996	389.531	35366	11.7015	11.9464	389.529	389.533	3		118155
11.7996	389.699	40015.7	11.7015	11.9464	389.697	389.701	11.7996	389.699	40015.7	11.7015	11.9464	389.697	389.701	2		115046
25.0439	389.718	56256.9	24.9303	25.1149	389.715	389.724	25.0439	389.718	56256.9	24.9303	25.1149	389.715	389.724	2		119391
20.074	389.874	65470.4	19.9398	20.2052	389.872	389.876	20.074	389.874	65470.4	19.9398	20.2052	389.872	389.876	3		161120
21.4684	389.878	267874	21.3902	21.5846	389.872	389.879	21.4684	389.878	267874	21.3902	21.5846	389.872	389.879	3		516159
24.5382	389.895	399823	24.4326	24.6174	389.893	389.897	24.5382	389.895	399823	24.4326	24.6174	389.893	389.897	3		855711
12.3968	390.161	28877.6	12.2569	12.6282	390.158	390.163	12.3968	390.161	28877.6	12.2569	12.6282	390.158	390.163	3		110694
19.622	390.197	168489	19.4788	19.8043	390.195	390.199	19.622	390.197	168489	19.4788	19.8043	390.195	390.199	3		495132
22.3585	390.202	243465	22.2446	22.4603	390.199	390.206	22.3585	390.202	243465	22.2446	22.4603	390.199	390.206	3		536309
17.6096	390.205	248355	17.1367	18.1309	390.203	390.207	17.6096	390.205	248355	17.1367	18.1309	390.203	390.207	3		3.82836e+06
25.1922	390.215	481924	25.0439	25.3042	390.213	390.217	25.1922	390.215	481924	25.0439	25.3042	390.213	390.217	3		1.39717e+06
24.7305	390.227	170646	24.6174	24.8103	390.224	390.232	24.7305	390.227	170646	24.6174	24.8103	390.224	390.232	2		369101
22.7204	390.545	26788.3	22.6426	22.83	390.541	390.549	22.7204	390.545	26788.3	22.6426	22.83	390.541	390.549	3		56741.3
21.3902	390.713	2088346	21.2783	21.5058	390.71	390.715	21.3902	390.713	2088346	21.2783	21.5058	390.71	390.715	2		4.66035e+06
22.9293	390.713	382744	22.8627	23.0326	390.711	390.715	22.9293	390.713	382744	22.8627	23.0326	390.711	390.715	2		776166
23.6306	390.883	447573	23.4906	23.849	390.879	390.888	23.6306	390.883	447573	23.4906	23.849	390.879	390.888	3		1.33397e+06
24.5045	391.206	634347	24.4002	24.655	391.203	391.208	24.5045	391.206	634347	24.4002	24.655	391.203	391.208	2		1.79448e+06
21.9189	391.21	1.5447e+06	21.8104	22.0293	391.208	391.216	21.9189	391.21	1.5447e+06	21.8104	22.0293	391.208	391.216	2		2.80878e+06
21.6606	391.554	186788	21.5456	21.8463	391.552	391.56	21.6606	391.554	186788	21.5456	21.8463	391.552	391.56	3		819871
24.4665	391.562	692647	24.4002	24.5771	391.56	391.564	24.4665	391.562	692647	24.4002	24.5771	391.56	391.564	3		1.23066e+06
24.4326	391.57	534189	24.3679	24.5382	391.568	391.572	24.4326	391.57	534189	24.3679	24.5382	391.568	391.572	3		1.09663e+06
24.0037	391.89	251024	23.8905	24.1136	391.885	391.894	24.0037	391.89	251024	23.8905	24.1136	391.885	391.894	3		463209
21.8463	391.973	1.14181e+06	21.7356	21.9553	391.97	391.975	21.8463	391.973	1.14181e+06	21.7356	21.9553	391.97	391.975	4		2.13641e+06
25.4539	392.215	211346	25.3042	25.5283	392.212	392.217	25.4539	392.215	211346	25.3042	25.5283	392.212	392.217	3		623172
22.7931	392.226	3837982	22.6802	22.8964	392.224	392.228	22.7931	392.226	3837982	22.6802	22.8964	392.224	392.228	2		6.72684e+06
24.3332	392.226	1.04674e+06	24.2253	24.4002	392.222	392.228	24.3332	392.226	1.04674e+06	24.2253	24.4002	392.222	392.228	2		2.10538e+06
22.4603	392.238	174792	22.3585	22.5318	392.235	392.244	22.4603	392.238	174792	22.3585	22.5318	392.235	392.244	3		345258
22.0293	392.442	344471	21.8104	22.1006	392.44	392.444	22.0293	392.442	344471	21.8104	22.1006	392.44	392.444	4		1.04241e+06
23.1389	392.545	195528	23.0326	23.2111	392.543	392.548	23.1389	392.545	195528	23.0326	23.2111	392.543	392.548	3		407888
26.1362	392.559	1.05685e+06	26.0577	26.3644	392.557	392.562	26.1362	392.559	1.05685e+06	26.0577	26.3644	392.557	392.562	3		2.21632e+06
20.2901	392.698	117068	20.2052	20.4201	392.696	392.7	20.2901	392.698	117068	20.2052	20.4201	392.696	392.7	2		221166
25.7203	392.7	169378	25.5667	25.7974	392.697	392.702	25.7203	392.7	169378	25.5667	25.7974	392.697	392.702	2		495502
22.3163	392.703	1.05862e+06	22.2064	22.4603	392.7	392.704	22.3163	392.703	1.05862e+06	22.2064	22.4603	392.7	392.704	4		2.03053e+06
20.7947	392.712	49099.9	20.7153	20.92	392.708	392.717	20.7947	392.712	49099.9	20.7153	20.92	392.708	392.717	4		74188.4
19.6679	392.715	74520.7	19.4788	19.7587	392.713	392.717	19.6679	392.715	74520.7	19.4788	19.7587	392.713	392.717	4		152219
23.3328	392.718	573036	23.1735	23.4906	392.716	392.72	23.3328	392.718	573036	23.1735	23.4906	392.716	392.72	2		1.46011e+06
24.5045	392.718	444376	24.4002	24.6174	392.716	392.72	24.5045	392.718	444376	24.4002	24.6174	392.716	392.72	2		940846
28.1028	392.751	70670.1	28.0164	28.2799	392.749	392.754	28.1028	392.751	70670.1	28.0164	28.2799	392.749	392.754	2		185353
23.7405	392.898	854173	23.5941	23.9646	392.896	392.9	23.7405	392.898	854173	23.5941	23.9646	392.896	392.9	3		3.50017e+06
24.3679	393.17	347917	24.26	24.4665	393.168	393.173	24.3679	393.17	347917	24.26	24.4665	393.168	393.173	2		783092
21.2395	393.216	52637.6	21.1569	21.3521	393.21	393.219	21.2395	393.216	52637.6	21.1569	21.3521	393.21	393.219	3		115950
25.0055	393.216	189646	24.9303	25.0782	393.214	393.221	25.0055	393.216	189646	24.9303	25.0782	393.214	393.221	2		405262
25.3426	393.262	3.72126e+06	25.1922	25.4898	393.26	393.265	25.3426	393.262	3.72126e+06	25.1922	25.4898	393.26	393.265	2		9.25192e+06
22.2064	393.458	92619.4	22.1006	22.2763	393.452	393.462	22.2064	393.458	92619.4	22.1006	22.2763	393.452	393.462	4		209452
11.7015	393.723	49520.5	11.4673	11.8397	393.721	393.725	11.7015	393.723	49520.5	11.4673	11.8397	393.721	393.725	2		177841
24.5382	393.742	55604.2	24.4326	24.6174	393.739	393.744	24.5382	393.742	55604.2	24.4326	24.6174	393.739	393.744	2		107892
25.4174	393.742	186017	25.3042	25.5283	393.74	393.744	25.4174	393.742	186017	25.3042	25.5283	393.74	393.744	2		412276
18.1069	393.863	45033.3	17.8504	18.5167	393.861	393.865	18.1069	393.863	45033.3	17.8504	18.5167	393.861	393.865	3		526597
22.7568	393.886	748430	22.6426	22.83	393.882	393.888	22.7568	393.886	748430	22.6426	22.83	393.882	393.888	3		1.34912e+06
24.2253	393.904	353081	24.1486	24.3332	393.899	393.907	24.2253	393.904	353081	24.1486	24.3332	393.899	393.907	3		809145
23.4906	393.95	154704	23.2904	23.5615	393.947	393.953	23.4906	393.95	154704	23.2904	23.5615	393.947	393.953	4		360680
20.7947	393.951	118976	20.6728	20.8798	393.949	393.953	20.7947	393.951	118976	20.6728	20.8798	393.949	393.953	4		187432
24.972	394.195	409842	24.8516	25.1149	394.193	394.197	24.972	394.195	409842	24.8516	25.1149	394.193	394.197	2		1.06349e+06
20.1182	394.214	198997	19.9398	20.2471	394.212	394.216	20.1182	394.214	198997	19.9398	20.2471	394.212	394.216	3		443184
20.8798	394.239	85504.3	20.754	20.9572	394.237	394.242	20.8798	394.239	85504.3	20.754	20.9572	394.237	394.242	2		199554
22.9293	394.24	507227	22.8627	22.9953	394.236	394.242	22.9293	394.24	507227	22.8627	22.9953	394.236	394.242	2		924709
22.6075	394.258	457539	22.5318	22.7204	394.256	394.261	22.6075	394.258	457539	22.5318	22.7204	394.256	394.261	2		954420
27.1842	394.476	92575.4	27.0157	27.3138	394.474	394.478	27.1842	394.476	92575.4	27.0157	27.3138	394.474	394.478	3		261039
21.6606	394.536	102562	21.5456	21.7754	394.534	394.539	21.6606	394.536	102562	21.5456	21.7754	394.534	394.539	3		295705
23.2477	394.538	31523.3	23.1735	23.4078	394.533	394.541	23.2477	394.538	31523.3	23.1735	23.4078	394.533	394.541	3		99038.7
22.2446	394.551	122338	22.1706	22.3585	394.548	394.553	22.2446	394.551	122338	22.1706	22.3585	394.548	394.553	3		259463
10.9091	394.718	37466	10.8189	11.0146	394.716	394.72	10.9091	394.718	37466	10.8189	11.0146	394.716	394.72	2		76634.1
23.7094	394.726	57693.6	23.5941	23.849	394.722	394.73	23.7094	394.726	57693.6	23.5941	23.849	394.722	394.73	2		170090
23.4906	394.74	55989.5	23.4078	23.6706	394.735	394.746	23.4906	394.74	55989.5	23.4078	23.6706	394.735	394.746	2		180251
22.6802	394.745	935655	22.4285	22.83	394.739	394.747	22.6802	394.745	935655	22.4285	22.83	394.739	394.747	2		3.07688e+06
22.1006	394.75	483023	22.0293	22.2064	394.747	394.752	22.1006	394.75	483023	22.0293	22.2064	394.747	394.752	2		951415
12.9824	394.865	66893.6	12.7783	13.223	394.863	394.867	12.9824	394.865	66893.6	12.7783	13.223	394.863	394.867	3		403794
26.7288	394.918	68993.5	26.6522	26.8489	394.915	394.92	26.7288	394.918	68993.5	26.6522	26.8489	394.915	394.92	3		136843
20.7947	395.197	45889.4	20.7153	20.92	395.194	395.201	20.7947	395.197	45889.4	20.7153	20.92	395.194	395.201	3		77799.5
24.1928	395.215	488844	24.1136	24.3332	395.213	395.218	24.1928	395.215	488844	24.1136	24.3332	395.213	395.218	3		1.14148e+06
24.4665	395.216	335638	24.3679	24.5382	395.213	395.221	24.4665	395.216	335638	24.3679	24.5382	395.213	395.221	3		665050
20.92	395.219	114823	20.8374	21.0408	395.216	395.221	20.92	395.219	114823	20.8374	21.0408	395.216	395.221	3		254428
25.6414	395.227	159661	25.5283	25.7597	395.225	395.229	25.6414	395.227	159661	25.5283	25.7597	395.225	395.229	3		503560
28.0604	395.232	391068	27.9329	28.1887	395.23	395.234	28.0604	395.232	391068	27.9329	28.1887	395.23	395.234	2		844193
22.3163	395.241	2.80885e+06	22.2064	22.4285	395.239	395.244	22.3163	395.241	2.80885e+06	22.2064	22.4285	395.239	395.244	2		5.79051e+06
23.849	395.254	247564	23.7405	23.9646	395.252	395.256	23.849	395.254	247564	23.7405	23.9646	395.252	395.256	3		579701
23.449	395.574	88025.3	23.2477	23.5251	395.571	395.576	23.449	395.574	88025.3	23.2477	23.5251	395.571	395.576	3		254840
20.2052	395.718	162019	20.0299	20.3767	395.716	395.72	20.2052	395.718	162019	20.0299	20.3767	395.716	395.72	2		417058
23.7405	395.719	47198.9	23.7094	23.8905	395.715	395.722	23.7405	395.719	47198.9	23.7094	23.8905	395.715	395.722	4		107920
25.4898	395.747	151795	25.4174	25.6023	395.745	395.749	25.4898	395.747	151795	25.4174	25.6023	395.745	395.749	2		334369
23.1735	395.747	66492	23.1047	23.3328	395.745	395.752	23.1735	395.747	66492	23.1047	23.3328	395.745	395.752	2		155164
21.4272	395.858	263932	21.3521	21.6212	395.856	395.86	21.4272	395.858	263932	21.3521	21.6212	395.856	395.86	3		586747
25.0439	395.907	231534	24.9303	25.1149	395.905	395.909	25.0439	395.907	231534	24.9303	25.1149	395.905	395.909	3		449786
20.2471	396.205	29234.5	20.074	20.3332	396.201	396.207	20.2471	396.205	29234.5	20.074	20.3332	396.201	396.207	2		84824.1
24.5045	396.226	184453	24.4002	24.5771	396.224	396.229	24.5045	396.226	184453	24.4002	24.5771	396.224	396.229	2		341611
20.92	396.234	52995.3	20.8374	21.0408	396.228	396.236	20.92	396.234	52995.3	20.8374	21.0408	396.228	396.236	3		100013
22.8627	396.238	418254	22.7568	22.9953	396.236	396.241	22.8627	396.238	418254	22.7568	22.9953	396.236	396.241	3		872945
24.4002	396.257	490798	24.2963	24.5045	396.255	396.259	24.4002	396.257	490798	24.2963	24.5045	396.255	396.259	2		999101
21.8845	396.455	470182	21.7754	21.9901	396.453	396.458	21.8845	396.455	470182	21.7754	21.9901	396.453	396.458	4		683397
22.6075	396.547	717649	22.493	22.7204	396.545	396.549	22.6075	396.547	717649	22.493	22.7204	396.545	396.549	3		1.51094e+06
25.8374	396.555	76038	25.7597	25.946	396.553	396.56	25.8374	396.555	76038	25.7597	25.946	396.553	396.56	3		164955
23.8905	396.561	148307	23.7771	23.9646	396.559	396.564	23.8905	396.561	148307	23.7771	23.9646	396.559	396.564	3		351627
22.2064	396.701	301696	22.1308	22.3163	396.699	396.704	22.2064	396.701	301696	22.1308	22.3163	396.699	396.704	4		547299
22.4285	396.737	65142.6	22.3163	22.5691	396.733	396.739	22.4285	396.737	65142.6	22.3163	22.5691	396.733	396.739	2		207420
24.6937	396.902	214044	24.6174	24.8103	396.9	396.905	24.6937	396.902	214044	24.6174	24.8103	396.9	396.905	3		532908
21.3521	397.198	276310	21.2783	21.4684	397.196	397.2	21.3521	397.198	276310	21.2783	21.4684	397.196	397.2	4		456760
22.9635	397.211	142897	22.8627	23.0326	397.207	397.215	22.9635	397.211	142897	22.8627	23.0326	397.207	397.215	2		271281
24.5382	397.22	432580	24.4326	24.655	397.218	397.223	24.5382	397.22	432580	24.4326	24.655	397.218	397.223	3		866727
25.1544	397.57	1850414	25.0055	25.3042	397.568	397.572	25.1544	397.57	1850414	25.0055	25.3042	397.568	397.572	3		5.76238e+06
22.1706	397.716	22703.7	22.1308	22.2763	397.71	397.721	22.1706	397.716	22703.7	22.1308	22.2763	397.71	397.721	2		55739
20.6728	397.726	42933.5	20.5914	20.7947	397.723	397.728	20.6728	397.726	42933.5	20.5914	20.7947	397.723	397.728	4		85244
20.6728	397.886	690772	20.5914	20.7947	397.884	397.888	20.6728	397.886	690772	20.5914	20.7947	397.884	397.888	3		1.23033e+06
23.6706	397.978	756444	23.5251	23.849	397.975	397.98	23.6706	397.978	756444	23.5251	23.849	397.975	397.98	4		2.45382e+06
23.5251	398.215	727268	23.4078	23.6306	398.213	398.217	23.5251	398.215	727268	23.4078	23.6306	398.213	398.217	2		1.82897e+06
21.4684	398.242	1.87721e+06	21.3902	21.6212	398.24	398.244	21.4684	398.242	1.87721e+06	21.3902	21.6212	398.24	398.244	2		3.40545e+06
20.6315	398.433	76615.8	20.5473	20.754	398.43	398.436	20.6315	398.433	76615.8	20.5473	20.754	398.43	398.436	4		161072
21.7008	398.734	349925	21.4272	21.8104	398.732	398.736	21.7008	398.734	349925	21.4272	21.8104	398.732	398.736	2		1.23221e+06
21.1973	398.861	45280.9	21.0408	21.3164	398.859	398.866	21.1973	398.861	45280.9	21.0408	21.3164	398.859	398.866	3		110801
20.4201	398.882	48013.3	20.2901	20.5055	398.877	398.884	20.4201	398.882	48013.3	20.2901	20.5055	398.877	398.884	3		128683
25.0439	398.89	232769	24.8103	25.1922	398.887	398.892	25.0439	398.89	232769	24.8103	25.1922	398.887	398.892	3		931796
24.6937	399.223	35215.5	24.6174	24.8103	399.22	399.226	24.6937	399.223	35215.5	24.6174	24.8103	399.22	399.226	3		65530.2
24.1136	399.241	133081	24.0037	24.2253	399.239	399.244	24.1136	399.241	133081	24.0037	24.2253	399.239	399.244	3		389014
23.6306	399.242	155806	23.5251	23.7405	399.239	399.244	23.6306	399.242	155806	23.5251	23.7405	399.239	399.244	3		358704
11.6306	399.259	82274.4	11.5	11.8397	399.257	399.261	11.6306	399.259	82274.4	11.5	11.8397	399.257	399.261	2		313799
22.2064	399.7	72563.7	22.1308	22.3163	399.698	399.703	22.2064	399.7	72563.7	22.1308	22.3163	399.698	399.703	2		152039
24.4326	399.726	1.67271e+06	24.3332	24.5382	399.724	399.728	24.4326	399.726	1.67271e+06	24.3332	24.5382	399.724	399.728	2		4.1878e+06
20.0299	400.201	16953	19.8943	20.074	400.197	400.206	20.0299	400.201	16953	19.8943	20.074	400.197	400.206	3		40827.3
21.5456	400.214	86958.9	21.4272	21.6212	400.208	400.218	21.5456	400.214	86958.9	21.4272	21.6212	400.208	400.218	3		200148
27.9329	400.24	166661	27.8476	28.0164	400.238	400.243	27.9329	400.24	166661	27.8476	28.0164	400.238	400.243	3		304132
24.26	400.242	11802212	23.9301	24.5382	400.24	400.244	24.26	400.242	11802212	23.9301	24.5382	400.24	400.244	3		4.4736e+07
24.8915	400.258	334289	24.7721	25.0055	400.256	400.26	24.8915	400.258	334289	24.7721	25.0055	400.256	400.26	2		862427
22.4603	400.554	600361	22.3585	22.5691	400.552	400.557	22.4603	400.554	600361	22.3585	22.5691	400.552	400.557	3		1.2906e+06
27.141	400.566	477765	26.9738	27.3138	400.564	400.568	27.141	400.566	477765	26.9738	27.3138	400.564	400.568	3		1.2988e+06
24.8516	400.697	2.32408e+06	24.7305	25.0055	400.695	400.699	24.8516	400.697	2.32408e+06	24.7305	25.0055	400.695	400.699	2		5.1087e+06
24.655	400.737	466016	24.5382	24.7721	400.735	400.739	24.655	400.737	466016	24.5382	24.7721	400.735	400.739	2		1.18014e+06
25.1149	400.75	349549	25.0055	25.2285	400.747	400.752	25.1149	400.75	349549	25.0055	25.2285	400.747	400.752	2		808525
22.5318	400.773	9381181	22.3931	22.6426	400.771	400.775	22.5318	400.773	9381181	22.3931	22.6426	400.771	400.775	2		2.31136e+07
24.5771	400.882	401442	24.4665	24.7305	400.88	400.884	24.5771	400.882	401442	24.4665	24.7305	400.88	400.884	3		892719
23.6706	400.892	1304419	23.449	23.9301	400.89	400.895	23.6706	400.892	1304419	23.449	23.9301	400.89	400.895	3		6.64507e+06
19.7587	400.962	48696.9	19.622	19.85	400.96	400.965	19.7587	400.962	48696.9	19.622	19.85	400.96	400.965	4		89305.9
21.8104	401.003	1.00167e+06	21.7008	21.8845	401.001	401.006	21.8104	401.003	1.00167e+06	21.7008	21.8845	401.001	401.006	4		1.89406e+06
21.6606	401.199	114491	21.5456	21.7754	401.195	401.205	21.6606	401.199	114491	21.5456	21.7754	401.195	401.205	4		286853
22.5318	401.217	368662	22.4603	22.6426	401.214	401.223	22.5318	401.217	368662	22.4603	22.6426	401.214	401.223	2		1.04012e+06
22.3931	401.221	214349	22.2446	22.4285	401.218	401.225	22.3931	401.221	214349	22.2446	22.4285	401.218	401.225	3		468104
14.2056	401.221	185474	13.8886	14.5592	401.219	401.223	14.2056	401.221	185474	13.8886	14.5592	401.219	401.223	3		1.52391e+06
21.4272	401.228	139547	21.3164	21.5058	401.226	401.23	21.4272	401.228	139547	21.3164	21.5058	401.226	401.23	3		232099
25.3426	401.242	3.0732e+06	25.2285	25.4539	401.24	401.244	25.3426	401.242	3.0732e+06	25.2285	25.4539	401.24	401.244	2		8.31788e+06
21.2395	401.247	484276	21.0794	21.3164	401.245	401.249	21.2395	401.247	484276	21.0794	21.3164	401.245	401.249	2		1.07099e+06
25.0055	401.248	655577	24.8516	25.0782	401.245	401.25	25.0055	401.248	655577	24.8516	25.0782	401.245	401.25	2		1.59066e+06
28.1448	401.265	730302	27.9759	28.4142	401.263	401.267	28.1448	401.265	730302	27.9759	28.4142	401.263	401.267	2		2.06987e+06
24.972	401.266	169575	24.7721	25.1149	401.26	401.268	24.972	401.266	169575	24.7721	25.1149	401.26	401.268	2		492996
21.8463	401.683	148217	21.7356	21.9189	401.681	401.689	21.8463	401.683	148217	21.7356	21.9189	401.681	401.689	2		218442
22.4603	401.739	572490	22.3163	22.6075	401.737	401.741	22.4603	401.739	572490	22.3163	22.6075	401.737	401.741	2		1.40619e+06
23.1389	401.757	125977	23.0326	23.2111	401.755	401.76	23.1389	401.757	125977	23.0326	23.2111	401.755	401.76	2		278046
19.5745	401.885	114994	19.3912	19.7129	401.882	401.887	19.5745	401.885	114994	19.3912	19.7129	401.882	401.887	3		262438
20.754	402.206	32499.6	20.6728	20.92	402.2	402.211	20.754	402.206	32499.6	20.6728	20.92	402.2	402.211	3		72177.4
20.3332	402.237	502786	20.2052	20.4643	402.235	402.239	20.3332	402.237	502786	20.2052	20.4643	402.235	402.239	2		1.13254e+06
25.5667	402.239	55411.7	25.4539	25.6414	402.235	402.242	25.5667	402.239	55411.7	25.4539	25.6414	402.235	402.242	2		133527
23.849	402.242	152023	23.7771	23.9646	402.239	402.246	23.849	402.242	152023	23.7771	23.9646	402.239	402.246	3		310672
21.3521	402.455	316650	21.2783	21.4684	402.453	402.461	21.3521	402.455	316650	21.2783	21.4684	402.453	402.461	4		509382
22.7204	402.465	71957.6	22.6802	22.83	402.462	402.47	22.7204	402.465	71957.6	22.6802	22.83	402.462	402.47	4		182708
11.9933	402.467	15984.6	11.8397	12.145	402.465	402.47	11.9933	402.467	15984.6	11.8397	12.145	402.465	402.47	4		49293.7
25.0782	402.575	39734.4	24.9303	25.1544	402.572	402.578	25.0782	402.575	39734.4	24.9303	25.1544	402.572	402.578	3		129717
22.4285	402.701	1.7772e+06	22.2763	22.5691	402.699	402.703	22.4285	402.701	1.7772e+06	22.2763	22.5691	402.699	402.703	2		4.75248e+06
20.2471	402.729	598426	20.1182	20.3767	402.727	402.731	20.2471	402.729	598426	20.1182	20.3767	402.727	402.731	2		1.44515e+06
21.3521	402.861	94133.5	21.2395	21.4272	402.858	402.864	21.3521	402.861	94133.5	21.2395	21.4272	402.858	402.864	3		191408
23.5941	402.893	510478	23.4906	23.7094	402.891	402.896	23.5941	402.893	510478	23.4906	23.7094	402.891	402.896	3		1.0453e+06
25.4174	403.211	79222.7	25.3042	25.5283	403.209	403.215	25.4174	403.211	79222.7	25.3042	25.5283	403.209	403.215	3		174084
22.4603	403.221	2.17974e+06	22.3163	22.5691	403.219	403.224	22.4603	403.221	2.17974e+06	22.3163	22.5691	403.219	403.224	2		5.96691e+06
23.1047	403.23	560965	22.9953	23.2111	403.226	403.232	23.1047	403.23	560965	22.9953	23.2111	403.226	403.232	2		1.18993e+06
21.9901	403.23	188717	21.9189	22.1706	403.227	403.232	21.9901	403.23	188717	21.9189	22.1706	403.227	403.232	3		480350
24.5045	403.234	60748.8	24.4326	24.6937	403.229	403.238	24.5045	403.234	60748.8	24.4326	24.6937	403.229	403.238	2		262228
22.7568	403.714	1929534	22.6426	22.8627	403.711	403.716	22.7568	403.714	1929534	22.6426	22.8627	403.711	403.716	2		4.41241e+06
22.2064	403.732	2.39933e+06	22.1308	22.3931	403.729	403.734	22.2064	403.732	2.39933e+06	22.1308	22.3931	403.729	403.734	2		5.54992e+06
11.3829	404.142	37847.7	11.2703	11.5	404.14	404.144	11.3829	404.142	37847.7	11.2703	11.5	404.14	404.144	2		72860.4
11.9933	404.197	39845.8	11.8652	12.1986	404.195	404.2	11.9933	404.197	39845.8	11.8652	12.1986	404.195	404.2	4		128999
20.754	404.199	676474	20.6315	20.8798	404.197	404.201	20.754	404.199	676474	20.6315	20.8798	404.197	404.201	4		1.16e+06
21.6212	404.206	45403.5	21.5058	21.6606	404.202	404.211	21.6212	404.206	45403.5	21.5058	21.6606	404.202	404.211	2		95057.9
23.8093	404.237	148411	23.7094	23.9301	404.234	404.239	23.8093	404.237	148411	23.7094	23.9301	404.234	404.239	2		384647
20.754	404.534	349747	20.6315	20.8374	404.532	404.536	20.754	404.534	349747	20.6315	20.8374	404.532	404.536	3		564317
21.9189	404.549	153483	21.8463	22.0649	404.547	404.555	21.9189	404.549	153483	21.8463	22.0649	404.547	404.555	3		303960
25.8771	404.564	40825.3	25.7203	25.9095	404.562	404.567	25.8771	404.564	40825.3	25.7203	25.9095	404.562	404.567	3		114820
22.5691	404.725	93812.9	22.493	22.7204	404.72	404.729	22.5691	404.725	93812.9	22.493	22.7204	404.72	404.729	2		240056
23.2111	404.731	172914	23.1047	23.3328	404.729	404.733	23.2111	404.731	172914	23.1047	23.3328	404.729	404.733	2		403896
19.7587	404.863	48882.7	19.622	19.8943	404.861	404.865	19.7587	404.863	48882.7	19.622	19.8943	404.861	404.865	3		104129
16.5756	404.897	18928.9	16.2819	16.8903	404.894	404.899	16.5756	404.897	18928.9	16.2819	16.8903	404.894	404.899	3		195134
26.1018	404.901	73038.9	25.9776	26.1762	404.896	404.904	26.1018	404.901	73038.9	25.9776	26.1762	404.896	404.904	3		167785
23.8905	405.216	290214	23.7771	24.0037	405.213	405.218	23.8905	405.216	290214	23.7771	24.0037	405.213	405.218	2		736452
23.7094	405.231	75862.3	23.4906	23.8093	405.226	405.235	23.7094	405.231	75862.3	23.4906	23.8093	405.226	405.235	2		235438
22.83	405.262	81573.9	22.6802	22.9293	405.26	405.265	22.83	405.262	81573.9	22.6802	22.9293	405.26	405.265	2		355072
26.4465	405.549	68601.7	26.1362	26.6107	405.546	405.551	26.4465	405.549	68601.7	26.1362	26.6107	405.546	405.551	3		398603
22.83	405.561	73497.3	22.7204	22.8964	405.559	405.566	22.83	405.561	73497.3	22.7204	22.8964	405.559	405.566	3		159457
23.2904	405.568	69853	23.1047	23.3703	405.562	405.57	23.2904	405.568	69853	23.1047	23.3703	405.562	405.57	3		227764
21.3521	405.697	1.3165e+06	21.2395	21.4684	405.695	405.699	21.3521	405.697	1.3165e+06	21.2395	21.4684	405.695	405.699	2		2.44852e+06
21.7356	405.885	110087	21.6606	21.8463	405.879	405.891	21.7356	405.885	110087	21.6606	21.8463	405.879	405.891	3		220342
21.4272	405.893	326515	21.3902	21.5456	405.89	405.899	21.4272	405.893	326515	21.3902	21.5456	405.89	405.899	3		522137
20.074	405.897	43879.4	19.9398	20.162	405.895	405.899	20.074	405.897	43879.4	19.9398	20.162	405.895	405.899	3		78874.4
24.3332	405.91	580468	24.0741	24.4326	405.908	405.913	24.3332	405.91	580468	24.0741	24.4326	405.908	405.913	3		2.24894e+06
13.5997	406.203	78549.5	13.3138	13.8564	406.201	406.205	13.5997	406.203	78549.5	13.3138	13.8564	406.201	406.205	2		496951
21.3902	406.213	259298	21.2783	21.4684	406.21	406.215	21.3902	406.213	259298	21.2783	21.4684	406.21	406.215	2		489614
22.83	406.213	142582	22.7568	22.9635	406.209	406.218	22.83	406.213	142582	22.7568	22.9635	406.209	406.218	3		278188
19.4392	406.217	38342.9	19.3319	19.5745	406.214	406.219	19.4392	406.217	38342.9	19.3319	19.5745	406.214	406.219	3		127024
22.3931	406.258	932162	22.2763	22.493	406.255	406.26	22.3931	406.258	932162	22.2763	22.493	406.255	406.26	2		2.31043e+06
24.6174	406.258	687051	24.5045	24.7721	406.256	406.26	24.6174	406.258	687051	24.5045	24.7721	406.256	406.26	2		1.75855e+06
13.1638	406.541	43454.2	12.95	13.41	406.539	406.543	13.1638	406.541	43454.2	12.95	13.41	406.539	406.543	3		214250
25.7203	406.57	36541.5	25.6023	25.7974	406.568	406.575	25.7203	406.57	36541.5	25.6023	25.7974	406.568	406.575	3		76263.3
25.6023	406.721	578410	25.4539	25.7597	406.719	406.723	25.6023	406.721	578410	25.4539	25.7597	406.719	406.723	2		1.35285e+06
18.2275	406.731	68502.9	17.7884	18.6075	406.729	406.733	18.2275	406.731	68502.9	17.7884	18.6075	406.729	406.733	2		1.01658e+06
25.7203	406.734	841548	25.5667	25.9095	406.732	406.736	25.7203	406.734	841548	25.5667	25.9095	406.732	406.736	2		2.19947e+06
22.2064	406.737	584250	22.0649	22.3163	406.735	406.739	22.2064	406.737	584250	22.0649	22.3163	406.735	406.739	2		1.40669e+06
23.2904	406.75	177497	23.1735	23.4078	406.747	406.752	23.2904	406.75	177497	23.1735	23.4078	406.747	406.752	2		397506
21.5456	406.887	4374298	21.3902	21.7356	406.885	406.891	21.5456	406.887	4374298	21.3902	21.7356	406.885	406.891	3		1.13688e+07
24.7305	406.903	43558.3	24.6174	24.8103	406.899	406.905	24.7305	406.903	43558.3	24.6174	24.8103	406.899	406.905	3		123198
25.946	407.204	118895	25.8374	26.0577	407.202	407.207	25.946	407.204	118895	25.8374	26.0577	407.202	407.207	2		281881
26.2522	407.213	662840	26.1762	26.3644	407.211	407.215	26.2522	407.213	662840	26.1762	26.3644	407.211	407.215	2		1.46732e+06
21.1203	407.454	48946.7	21	21.1973	407.45	407.456	21.1203	407.454	48946.7	21	21.1973	407.45	407.456	2		111848
23.449	407.558	283282	23.2904	23.5251	407.556	407.56	23.449	407.558	283282	23.2904	23.5251	407.556	407.56	3		700369
24.7305	407.723	117792	24.6174	24.8103	407.721	407.725	24.7305	407.723	117792	24.6174	24.8103	407.721	407.725	2		247898
21.0408	407.739	26786	20.92	21.1569	407.737	407.742	21.0408	407.739	26786	20.92	21.1569	407.737	407.742	2		71144.6
24.5382	407.749	1.31886e+06	24.3332	24.6937	407.747	407.751	24.5382	407.749	1.31886e+06	24.3332	24.6937	407.747	407.751	2		4.46213e+06
23.4078	407.867	65032.4	23.2904	23.4906	407.861	407.872	23.4078	407.867	65032.4	23.2904	23.4906	407.861	407.872	3		165397
23.8093	407.87	38512.1	23.7094	23.8905	407.868	407.875	23.8093	407.87	38512.1	23.7094	23.8905	407.868	407.875	3		83759.3
20.4201	407.881	487517	20.3332	20.5055	407.879	407.884	20.4201	407.881	487517	20.3332	20.5055	407.879	407.884	3		833929
22.1706	407.893	1061518	22.0649	22.2446	407.891	407.896	22.1706	407.893	1061518	22.0649	22.2446	407.891	407.896	3		1.85874e+06
24.8915	407.914	225478	24.7305	24.972	407.912	407.917	24.8915	407.914	225478	24.7305	24.972	407.912	407.917	3		498384
24.1928	408.221	244533	24.0741	24.2963	408.219	408.224	24.1928	408.221	244533	24.0741	24.2963	408.219	408.224	2		498285
24.972	408.235	224226	24.8915	25.1544	408.233	408.237	24.972	408.235	224226	24.8915	25.1544	408.233	408.237	3		581727
23.5251	408.237	482628	23.3703	23.6306	408.235	408.239	23.5251	408.237	482628	23.3703	23.6306	408.235	408.239	2		1.30088e+06
22.5691	408.255	416176	22.4603	22.6426	408.253	408.257	22.5691	408.255	416176	22.4603	22.6426	408.253	408.257	2		887147
26.2158	408.263	1.5289e+06	26.1362	26.3644	408.261	408.265	26.2158	408.263	1.5289e+06	26.1362	26.3644	408.261	408.265	2		3.62179e+06
21.2783	408.463	67194.3	21.1973	21.3902	408.461	408.468	21.2783	408.463	67194.3	21.1973	21.3902	408.461	408.468	4		117023
15.0584	408.553	31694.4	14.7105	15.364	408.55	408.555	15.0584	408.553	31694.4	14.7105	15.364	408.55	408.555	3		282269
12.6538	408.716	40625.5	12.4918	12.844	408.714	408.718	12.6538	408.716	40625.5	12.4918	12.844	408.714	408.718	2		184175
20.3767	408.717	313858	20.2052	20.5055	408.714	408.719	20.3767	408.717	313858	20.2052	20.5055	408.714	408.719	2		825146
28.0604	408.721	205184	27.9329	28.1887	408.719	408.723	28.0604	408.721	205184	27.9329	28.1887	408.719	408.723	2		411217
19.85	408.735	1.39248e+06	19.4788	20.074	408.733	408.737	19.85	408.735	1.39248e+06	19.4788	20.074	408.733	408.737	2		4.22285e+06
21.9189	408.747	235116	21.8104	22.0293	408.745	408.749	21.9189	408.747	235116	21.8104	22.0293	408.745	408.749	2		560951
22.1308	408.765	483938	22.0649	22.2446	408.763	408.768	22.1308	408.765	483938	22.0649	22.2446	408.763	408.768	2		986433
22.3585	408.882	690932	22.2763	22.493	408.88	408.884	22.3585	408.882	690932	22.2763	22.493	408.88	408.884	3		1.67007e+06
22.2763	408.893	704443	22.2064	22.3931	408.891	408.898	22.2763	408.893	704443	22.2064	22.3931	408.891	408.898	3		1.53777e+06
22.3585	409.198	283411	22.2763	22.4603	409.196	409.2	22.3585	409.198	283411	22.2763	22.4603	409.196	409.2	4		509111
19.4788	409.207	27724.8	19.3319	19.6679	409.203	409.21	19.4788	409.207	27724.8	19.3319	19.6679	409.203	409.21	4		81418
21.1973	409.208	475833	21.0794	21.3164	409.206	409.21	21.1973	409.208	475833	21.0794	21.3164	409.206	409.21	2		1.04237e+06
21.5846	409.213	358124	21.5058	21.6606	409.21	409.215	21.5846	409.213	358124	21.5058	21.6606	409.21	409.215	3		638106
20.5473	409.227	32902.6	20.5055	20.6728	409.222	409.232	20.5473	409.227	32902.6	20.5055	20.6728	409.222	409.232	2		73336.8
23.1735	409.227	94024.8	23.0661	23.3703	409.221	409.229	23.1735	409.227	94024.8	23.0661	23.3703	409.221	409.229	2		289060
25.379	409.247	214201	25.2639	25.4898	409.245	409.25	25.379	409.247	214201	25.2639	25.4898	409.245	409.25	2		462320
19.8943	409.531	40004.4	19.7587	20.0299	409.529	409.534	19.8943	409.531	40004.4	19.7587	20.0299	409.529	409.534	3		87413.6
26.8083	409.562	436779	26.7288	26.9333	409.56	409.564	26.8083	409.562	436779	26.7288	26.9333	409.56	409.564	3		799104
22.1006	409.692	665739	21.9901	22.2446	409.69	409.694	22.1006	409.692	665739	21.9901	22.2446	409.69	409.694	4		1.13943e+06
13.3725	409.718	86338.4	13.1179	13.5997	409.716	409.721	13.3725	409.718	86338.4	13.1179	13.5997	409.716	409.721	2		546567
20.2471	409.719	31472.4	20.1182	20.3332	409.715	409.722	20.2471	409.719	31472.4	20.1182	20.3332	409.715	409.722	2		104519
19.85	409.94	87802.7	19.6679	20.0299	409.938	409.942	19.85	409.94	87802.7	19.6679	20.0299	409.938	409.942	4		240061
27.3576	409.953	10225.2	27.2706	27.4448	409.951	409.955	27.3576	409.953	10225.2	27.2706	27.4448	409.951	409.955	4		23798
11.5389	410.204	19147.9	11.4673	11.6629	410.202	410.206	11.5389	410.204	19147.9	11.4673	11.6629	410.202	410.206	3		35316.1
20.754	410.216	586774	20.5914	20.92	410.214	410.219	20.754	410.216	586774	20.5914	20.92	410.214	410.219	2		1.26086e+06
21.9901	410.217	991428	21.8845	22.1006	410.214	410.219	21.9901	410.217	991428	21.8845	22.1006	410.214	410.219	3		1.66123e+06
23.7405	410.242	1056923	23.6306	23.8905	410.24	410.244	23.7405	410.242	1056923	23.6306	23.8905	410.24	410.244	2		3.09467e+06
27.3138	410.261	29659.3	27.1842	27.4448	410.258	410.263	27.3138	410.261	29659.3	27.1842	27.4448	410.258	410.263	2		82947.5
22.5318	410.562	210716	22.3585	22.6426	410.559	410.564	22.5318	410.562	210716	22.3585	22.6426	410.559	410.564	3		582013
21.0408	410.562	32088.6	20.92	21.1569	410.558	410.565	21.0408	410.562	32088.6	20.92	21.1569	410.558	410.565	3		77295.7
23.0326	410.734	179377	22.9635	23.1047	410.732	410.736	23.0326	410.734	179377	22.9635	23.1047	410.732	410.736	2		335725
11.2446	410.737	155953	11.1597	11.3436	410.735	410.739	11.2446	410.737	155953	11.1597	11.3436	410.735	410.739	2		306658
25.9095	410.744	133205	25.7974	25.9776	410.742	410.747	25.9095	410.744	133205	25.7974	25.9776	410.742	410.747	2		304052
22.2446	410.857	91293.8	22.1006	22.4285	410.855	410.86	22.2446	410.857	91293.8	22.1006	22.4285	410.855	410.86	3		421479
22.493	410.905	114676	22.3585	22.5691	410.901	410.907	22.493	410.905	114676	22.3585	22.5691	410.901	410.907	3		197533
23.2477	411.22	958546	23.1047	23.3703	411.218	411.222	23.2477	411.22	958546	23.1047	23.3703	411.218	411.222	3		2.87206e+06
23.5615	411.232	545762	23.4078	23.6706	411.229	411.234	23.5615	411.232	545762	23.4078	23.6706	411.229	411.234	2		1.37249e+06
22.3585	411.233	102882	22.2064	22.4603	411.228	411.236	22.3585	411.233	102882	22.2064	22.4603	411.228	411.236	3		223592
26.2865	411.244	810970	26.1762	26.4465	411.242	411.247	26.2865	411.244	810970	26.1762	26.4465	411.242	411.247	2		1.91139e+06
26.4889	411.567	28762.3	26.4037	26.6107	411.564	411.57	26.4889	411.567	28762.3	26.4037	26.6107	411.564	411.57	3		68189.6
23.1389	411.945	57935.4	23.0326	23.1735	411.942	411.949	23.1389	411.945	57935.4	23.0326	23.1735	411.942	411.949	4		132052
22.7204	412.205	534866	22.6075	22.83	412.203	412.208	22.7204	412.205	534866	22.6075	22.83	412.203	412.208	4		1.02912e+06
24.2963	412.554	32082.6	24.2253	24.4002	412.552	412.558	24.2963	412.554	32082.6	24.2253	24.4002	412.552	412.558	3		80463.3
24.7305	412.579	29600.1	24.5771	24.8103	412.577	412.582	24.7305	412.579	29600.1	24.5771	24.8103	412.577	412.582	3		98496.7
26.8083	412.74	629730	26.6923	26.8929	412.737	412.742	26.8083	412.74	629730	26.6923	26.8929	412.737	412.742	2		1.2399e+06
24.5382	412.882	335547	24.4326	24.655	412.88	412.886	24.5382	412.882	335547	24.4326	24.655	412.88	412.886	3		773458
26.3644	412.886	338281	26.1362	26.6522	412.884	412.889	26.3644	412.886	338281	26.1362	26.6522	412.884	412.889	3		2.58761e+06
20.9572	412.905	126392	20.8374	21.0794	412.903	412.907	20.9572	412.905	126392	20.8374	21.0794	412.903	412.907	3		285963
22.7204	413.22	391759	22.5691	22.7931	413.218	413.223	22.7204	413.22	391759	22.5691	22.7931	413.218	413.223	2		616970
22.8964	413.22	483878	22.83	23.0326	413.217	413.224	22.8964	413.22	483878	22.83	23.0326	413.217	413.224	4		852341
23.449	413.223	437553	23.3328	23.5615	413.221	413.226	23.449	413.223	437553	23.3328	23.5615	413.221	413.226	2		1.08784e+06
20.8374	413.225	381890	20.7153	20.9572	413.223	413.227	20.8374	413.225	381890	20.7153	20.9572	413.223	413.227	3		732738
26.1018	413.237	372179	25.946	26.1762	413.235	413.24	26.1018	413.237	372179	25.946	26.1762	413.235	413.24	2		728925
25.2639	413.25	220539	25.1544	25.379	413.246	413.252	25.2639	413.25	220539	25.1544	25.379	413.246	413.252	2		512869
24.6174	413.534	110179	24.5382	24.7305	413.532	413.536	24.6174	413.534	110179	24.5382	24.7305	413.532	413.536	3		208921
11.9933	413.536	22401	11.8652	12.145	413.534	413.538	11.9933	413.536	22401	11.8652	12.145	413.534	413.538	3		68270
23.0661	413.727	267980	22.9953	23.1735	413.723	413.729	23.0661	413.727	267980	22.9953	23.1735	413.723	413.729	2		619875
22.2763	413.758	120211	22.2064	22.3931	413.755	413.76	22.2763	413.758	120211	22.2064	22.3931	413.755	413.76	2		275819
23.6706	413.776	193948	23.5615	23.7771	413.773	413.778	23.6706	413.776	193948	23.5615	23.7771	413.773	413.778	2		504126
24.655	413.782	360662	24.5382	24.7721	413.779	413.784	24.655	413.782	360662	24.5382	24.7721	413.779	413.784	2		820719
25.5667	413.782	445291	25.4539	25.6803	413.779	413.784	25.5667	413.782	445291	25.4539	25.6803	413.779	413.784	2		1.02192e+06
21.9189	413.866	21399.6	21.8104	21.9901	413.863	413.869	21.9189	413.866	21399.6	21.8104	21.9901	413.863	413.869	3		54291
21.2395	413.905	313019	21.0794	21.3521	413.903	413.907	21.2395	413.905	313019	21.0794	21.3521	413.903	413.907	3		521302
25.7203	413.906	113653	25.6023	25.8374	413.903	413.908	25.7203	413.906	113653	25.6023	25.8374	413.903	413.908	3		258523
23.449	414.209	30965.5	23.4078	23.5941	414.203	414.212	23.449	414.209	30965.5	23.4078	23.5941	414.203	414.212	3		106436
24.4326	414.221	4324514	24.3332	24.5771	414.219	414.223	24.4326	414.221	4324514	24.3332	24.5771	414.219	414.223	2		1.1423e+07
26.5287	414.221	1.44712e+06	26.3644	26.6923	414.219	414.223	26.5287	414.221	1.44712e+06	26.3644	26.6923	414.219	414.223	2		3.91533e+06
25.7974	414.25	171338	25.7203	25.9095	414.247	414.255	25.7974	414.25	171338	25.7203	25.9095	414.247	414.255	2		400623
22.9953	414.255	1.68917e+06	22.8964	23.1047	414.253	414.257	22.9953	414.255	1.68917e+06	22.8964	23.1047	414.253	414.257	2		2.9835e+06
25.3042	414.27	350583	25.2285	25.4539	414.268	414.272	25.3042	414.27	350583	25.2285	25.4539	414.268	414.272	3		827525
21.5456	414.568	921213	21.4272	21.6212	414.566	414.57	21.5456	414.568	921213	21.4272	21.6212	414.566	414.57	3		1.81356e+06
24.8103	414.574	99985.7	24.6937	24.8915	414.569	414.576	24.8103	414.574	99985.7	24.6937	24.8915	414.569	414.576	3		167086
26.6522	414.574	66567.2	26.5287	26.7288	414.571	414.577	26.6522	414.574	66567.2	26.5287	26.7288	414.571	414.577	3		135103
15.9522	414.696	94970.6	15.6552	16.4696	414.693	414.698	15.9522	414.696	94970.6	15.6552	16.4696	414.693	414.698	4		1.33968e+06
22.4603	414.717	279273	22.3585	22.6075	414.715	414.721	22.4603	414.717	279273	22.3585	22.6075	414.715	414.721	3		1.08529e+06
22.493	414.753	311803	22.3585	22.6075	414.75	414.755	22.493	414.753	311803	22.3585	22.6075	414.75	414.755	2		976259
28.5037	414.765	28365.9	28.3241	28.6391	414.762	414.768	28.5037	414.765	28365.9	28.3241	28.6391	414.762	414.768	2		110139
23.5615	414.765	259566	23.449	23.6706	414.763	414.768	23.5615	414.765	259566	23.449	23.6706	414.763	414.768	2		607501
25.1922	414.765	3.10055e+06	25.0439	25.3042	414.763	414.768	25.1922	414.765	3.10055e+06	25.0439	25.3042	414.763	414.768	2		8.54599e+06
22.493	414.884	418823	22.3585	22.6075	414.882	414.887	22.493	414.884	418823	22.3585	22.6075	414.882	414.887	3		1.23785e+06
22.5691	414.9	560612	22.4603	22.6802	414.897	414.902	22.5691	414.9	560612	22.4603	22.6802	414.897	414.902	3		1.12604e+06
23.8093	414.909	72426.9	23.7094	23.8905	414.907	414.911	23.8093	414.909	72426.9	23.7094	23.8905	414.907	414.911	3		153967
15.706	414.946	23837.1	15.5388	15.733	414.944	414.949	15.706	414.946	23837.1	15.5388	15.733	414.944	414.949	4		61539.3
16.0525	415.226	56542.2	15.8067	16.5355	415.224	415.229	16.0525	415.226	56542.2	15.8067	16.5355	415.224	415.229	2		736455
24.0394	415.257	1.74928e+06	23.9301	24.1928	415.255	415.26	24.0394	415.257	1.74928e+06	23.9301	24.1928	415.255	415.26	2		4.28826e+06
25.6414	415.258	870073	25.5283	25.7597	415.255	415.26	25.6414	415.258	870073	25.5283	25.7597	415.255	415.26	2		2.10587e+06
26.9738	415.271	2352737	26.8489	27.2276	415.269	415.273	26.9738	415.271	2352737	26.8489	27.2276	415.269	415.273	2		6.00399e+06
27.4017	415.284	83374.7	27.2706	27.5749	415.282	415.286	27.4017	415.284	83374.7	27.2706	27.5749	415.282	415.286	2		219722
22.4603	415.545	39762.9	22.3585	22.5318	415.542	415.549	22.4603	415.545	39762.9	22.3585	22.5318	415.542	415.549	3		97100.8
21.8463	415.567	346437	21.7356	21.9189	415.564	415.569	21.8463	415.567	346437	21.7356	21.9189	415.564	415.569	3		652788
23.6306	415.574	71641.8	23.5251	23.7094	415.571	415.58	23.6306	415.574	71641.8	23.5251	23.7094	415.571	415.58	3		161728
25.7974	415.71	251431	25.6803	25.946	415.708	415.712	25.7974	415.71	251431	25.6803	25.946	415.708	415.712	2		590713
19.8943	415.716	394412	19.6679	20.162	415.713	415.718	19.8943	415.716	394412	19.6679	20.162	415.713	415.718	2		1.24368e+06
21.7356	415.737	126168	21.6606	21.8104	415.735	415.74	21.7356	415.737	126168	21.6606	21.8104	415.735	415.74	2		261048
22.7931	415.737	748364	22.6802	22.8964	415.734	415.739	22.7931	415.737	748364	22.6802	22.8964	415.734	415.739	2		1.50214e+06
24.8516	415.744	456512	24.6937	25.0439	415.742	415.747	24.8516	415.744	456512	24.6937	25.0439	415.742	415.747	2		1.3601e+06
24.7305	415.765	169930	24.6174	24.8516	415.762	415.767	24.7305	415.765	169930	24.6174	24.8516	415.762	415.767	2		429902
13.4748	415.888	21686.2	13.2822	13.7374	415.886	415.891	13.4748	415.888	21686.2	13.2822	13.7374	415.886	415.891	3		138558
24.1486	415.895	247786	24.0741	24.26	415.892	415.897	24.1486	415.895	247786	24.0741	24.26	415.892	415.897	3		559993
26.1018	415.907	220124	26.017	26.2158	415.904	415.91	26.1018	415.907	220124	26.017	26.2158	415.904	415.91	3		306909
22.3585	415.952	114968	22.2763	22.4603	415.95	415.956	22.3585	415.952	114968	22.2763	22.4603	415.95	415.956	4		231266
21.3521	416.229	305904	21.1973	21.5058	416.227	416.231	21.3521	416.229	305904	21.1973	21.5058	416.227	416.231	2		755386
27.6894	416.229	756955	27.5749	27.8476	416.227	416.232	27.6894	416.229	756955	27.5749	27.8476	416.227	416.232	2		1.24585e+06
24.1136	416.242	351384	23.9646	24.1928	416.24	416.245	24.1136	416.242	351384	23.9646	24.1928	416.24	416.245	2		899917
23.6706	416.252	11414214	23.5251	23.9301	416.25	416.255	23.6706	416.252	11414214	23.5251	23.9301	416.25	416.255	2		3.26797e+07
21.7008	416.53	160780	21.6212	21.8104	416.527	416.532	21.7008	416.53	160780	21.6212	21.8104	416.527	416.532	3		312539
22.8964	416.551	1.14727e+06	22.7931	23.0326	416.547	416.553	22.8964	416.551	1.14727e+06	22.7931	23.0326	416.547	416.553	3		1.94759e+06
22.1706	416.565	1629565	22.0293	22.3163	416.562	416.571	22.1706	416.565	1629565	22.0293	22.3163	416.562	416.571	3		3.82302e+06
18.1645	416.726	31974.1	17.8504	18.3752	416.724	416.729	18.1645	416.726	31974.1	17.8504	18.3752	416.724	416.729	2		338497
24.8103	416.735	601215	24.655	24.9303	416.732	416.737	24.8103	416.735	601215	24.655	24.9303	416.732	416.737	2		1.28811e+06
25.3042	416.752	107362	25.1922	25.4898	416.746	416.755	25.3042	416.752	107362	25.1922	25.4898	416.746	416.755	2		297989
24.9303	416.891	190929	24.8103	25.0055	416.888	416.893	24.9303	416.891	190929	24.8103	25.0055	416.888	416.893	3		379168
23.9301	416.897	245716	23.7771	24.0037	416.895	416.899	23.9301	416.897	245716	23.7771	24.0037	416.895	416.899	3		584811
22.5318	417.212	76312.9	22.4603	22.6802	417.207	417.218	22.5318	417.212	76312.9	22.4603	22.6802	417.207	417.218	3		194607
21.0794	417.224	88118.9	20.9572	21.1569	417.219	417.229	21.0794	417.224	88118.9	20.9572	21.1569	417.219	417.229	2		215652
22.3931	417.559	113825	22.3163	22.493	417.557	417.561	22.3931	417.559	113825	22.3163	22.493	417.557	417.561	3		230193
24.655	417.742	446937	24.5382	24.7721	417.74	417.748	24.655	417.742	446937	24.5382	24.7721	417.74	417.748	2		1.10592e+06
23.2111	417.869	79856.9	23.1047	23.3328	417.867	417.872	23.2111	417.869	79856.9	23.1047	23.3328	417.867	417.872	3		198658
23.5615	417.897	131122	23.449	23.6306	417.895	417.9	23.5615	417.897	131122	23.449	23.6306	417.895	417.9	3		246706
24.4002	417.899	168963	24.2963	24.4665	417.897	417.902	24.4002	417.899	168963	24.2963	24.4665	417.897	417.902	3		400969
19.8943	417.901	31576	19.8043	20.074	417.899	417.904	19.8943	417.901	31576	19.8043	20.074	417.899	417.904	3		78114
24.0394	417.909	932146	23.9301	24.1486	417.907	417.911	24.0394	417.909	932146	23.9301	24.1486	417.907	417.911	3		1.84937e+06
24.1136	418.215	798257	24.0037	24.2253	418.213	418.217	24.1136	418.215	798257	24.0037	24.2253	418.213	418.217	3		1.93436e+06
24.7305	418.234	288258	24.5771	24.8516	418.232	418.238	24.7305	418.234	288258	24.5771	24.8516	418.232	418.238	2		716777
22.5318	418.235	177926	22.4603	22.7204	418.229	418.24	22.5318	418.235	177926	22.4603	22.7204	418.229	418.24	2		488807
26.1018	418.24	808922	25.9776	26.2158	418.237	418.242	26.1018	418.24	808922	25.9776	26.2158	418.237	418.242	2		1.63653e+06
28.1887	418.253	41305.1	28.1028	28.3241	418.251	418.255	28.1887	418.253	41305.1	28.1028	28.3241	418.251	418.255	2		89750.1
23.9301	418.532	54366.7	23.8093	24.0037	418.53	418.536	23.9301	418.532	54366.7	23.8093	24.0037	418.53	418.536	3		127951
26.3237	418.548	60550	26.2522	26.4465	418.542	418.551	26.3237	418.548	60550	26.2522	26.4465	418.542	418.551	3		157821
27.0581	418.593	133495	26.9333	27.1842	418.591	418.595	27.0581	418.593	133495	26.9333	27.1842	418.591	418.595	3		306535
23.2477	418.731	248366	23.1047	23.3328	418.729	418.734	23.2477	418.731	248366	23.1047	23.3328	418.729	418.734	2		686989
23.6706	418.749	182860	23.5615	23.7771	418.747	418.752	23.6706	418.749	182860	23.5615	23.7771	418.747	418.752	2		522516
25.7597	418.774	772114	25.4898	25.8771	418.771	418.776	25.7597	418.774	772114	25.4898	25.8771	418.771	418.776	2		3.06869e+06
21.9901	418.875	1.33905e+06	21.9189	22.1006	418.873	418.877	21.9901	418.875	1.33905e+06	21.9189	22.1006	418.873	418.877	3		2.05797e+06
22.7204	418.91	449621	22.5691	22.8627	418.908	418.913	22.7204	418.91	449621	22.5691	22.8627	418.908	418.913	3		1.31602e+06
20.2901	418.954	346102	20.162	20.4201	418.952	418.957	20.2901	418.954	346102	20.162	20.4201	418.952	418.957	2		595978
21.1569	419.2	323029	21.0408	21.3164	419.198	419.202	21.1569	419.2	323029	21.0408	21.3164	419.198	419.202	4		905186
23.1047	419.206	90337.4	22.9953	23.2111	419.2	419.212	23.1047	419.206	90337.4	22.9953	23.2111	419.2	419.212	3		316484
20.92	419.209	54100.8	20.8798	21.0794	419.203	419.215	20.92	419.209	54100.8	20.8798	21.0794	419.203	419.215	4		117681
23.3328	419.221	58620.3	23.2477	23.5251	419.215	419.226	23.3328	419.221	58620.3	23.2477	23.5251	419.215	419.226	3		218362
22.6075	419.229	2.4451e+06	22.493	22.7568	419.227	419.231	22.6075	419.229	2.4451e+06	22.493	22.7568	419.227	419.231	2		5.71829e+06
20.754	419.229	141260	20.6728	20.8798	419.227	419.231	20.754	419.229	141260	20.6728	20.8798	419.227	419.231	2		268503
26.5287	419.249	23400.9	26.3644	26.5705	419.245	419.253	26.5287	419.249	23400.9	26.3644	26.5705	419.245	419.253	2		53980.4
24.3332	419.25	536349	24.1136	24.4326	419.247	419.252	24.3332	419.25	536349	24.1136	24.4326	419.247	419.252	3		1.73202e+06
22.8964	419.538	228144	22.7931	22.9635	419.535	419.542	22.8964	419.538	228144	22.7931	22.9635	419.535	419.542	3		556942
27.8069	419.569	355900	27.7277	27.9329	419.567	419.571	27.8069	419.569	355900	27.7277	27.9329	419.567	419.571	3		627035
22.1706	419.584	1.89517e+06	22.0649	22.2763	419.582	419.587	22.1706	419.584	1.89517e+06	22.0649	22.2763	419.582	419.587	3		3.56434e+06
27.0581	419.747	179741	26.9333	27.1842	419.745	419.75	27.0581	419.747	179741	26.9333	27.1842	419.745	419.75	2		405998
23.3703	419.763	288035	23.2477	23.5251	419.761	419.765	23.3703	419.763	288035	23.2477	23.5251	419.761	419.765	2		868985
25.0439	419.794	207451	24.9303	25.1149	419.792	419.796	25.0439	419.794	207451	24.9303	25.1149	419.792	419.796	2		418266
21.4272	419.973	346091	21.3521	21.5456	419.971	419.979	21.4272	419.973	346091	21.3521	21.5456	419.971	419.979	4		564259
20.3332	420.213	75456.5	20.2052	20.4643	420.211	420.219	20.3332	420.213	75456.5	20.2052	20.4643	420.211	420.219	2		171524
27.0581	420.22	46003.6	26.9738	27.2276	420.218	420.225	27.0581	420.22	46003.6	26.9738	27.2276	420.218	420.225	3		109726
22.83	420.221	655318	22.7568	22.9293	420.219	420.224	22.83	420.221	655318	22.7568	22.9293	420.219	420.224	2		1.06703e+06
25.7203	420.222	198840	25.5667	25.8771	420.219	420.225	25.7203	420.222	198840	25.5667	25.8771	420.219	420.225	4		736735
22.2064	420.226	140258	22.1706	22.3163	420.223	420.229	22.2064	420.226	140258	22.1706	22.3163	420.223	420.229	3		381498
21.8845	420.231	3.64685e+06	21.7754	22.0649	420.229	420.234	21.8845	420.231	3.64685e+06	21.7754	22.0649	420.229	420.234	2		6.9568e+06
22.9293	420.237	3.7432e+06	22.8964	23.1389	420.232	420.239	22.9293	420.237	3.7432e+06	22.8964	23.1389	420.232	420.239	3		8.64115e+06
23.4078	420.486	65812.9	23.2904	23.4906	420.483	420.489	23.4078	420.486	65812.9	23.2904	23.4906	420.483	420.489	4		174612
12.2382	420.557	66298.8	12.0577	12.4437	420.554	420.559	12.2382	420.557	66298.8	12.0577	12.4437	420.554	420.559	3		240810
20.9572	420.558	465407	20.8374	21.0408	420.556	420.56	20.9572	420.558	465407	20.8374	21.0408	420.556	420.56	3		909471
23.2904	420.712	29829.3	23.1735	23.3703	420.71	420.715	23.2904	420.712	29829.3	23.1735	23.3703	420.71	420.715	4		65913.3
24.0037	420.714	126232	23.8905	24.0394	420.711	420.719	24.0037	420.714	126232	23.8905	24.0394	420.711	420.719	4		213576
23.1389	420.736	121784	23.0661	23.2477	420.732	420.739	23.1389	420.736	121784	23.0661	23.2477	420.732	420.739	2		280292
23.1735	420.766	74257.1	23.0326	23.2477	420.763	420.769	23.1735	420.766	74257.1	23.0326	23.2477	420.763	420.769	2		255489
22.8964	420.771	2.87289e+06	22.7931	23.0326	420.769	420.773	22.8964	420.771	2.87289e+06	22.7931	23.0326	420.769	420.773	2		5.91965e+06
22.0649	420.888	236110	21.9901	22.1706	420.886	420.891	22.0649	420.888	236110	21.9901	22.1706	420.886	420.891	3		366075
24.9303	420.971	209119	24.7305	25.1149	420.968	420.973	24.9303	420.971	209119	24.7305	25.1149	420.968	420.973	4		876087
26.1762	420.974	300968	26.0577	26.2865	420.972	420.976	26.1762	420.974	300968	26.0577	26.2865	420.972	420.976	4		574186
24.4002	421.227	2.74329e+06	24.26	24.5045	421.224	421.229	24.4002	421.227	2.74329e+06	24.26	24.5045	421.224	421.229	3		5.58441e+06
25.8771	421.247	161851	25.7597	25.9776	421.244	421.249	25.8771	421.247	161851	25.7597	25.9776	421.244	421.249	2		395601
25.1149	421.531	111413	25.0439	25.2285	421.528	421.533	25.1149	421.531	111413	25.0439	25.2285	421.528	421.533	3		237044
22.0649	421.737	159692	21.9553	22.1706	421.731	421.74	22.0649	421.737	159692	21.9553	22.1706	421.731	421.74	2		381925
22.9293	421.755	643552	22.8964	23.2477	421.753	421.757	22.9293	421.755	643552	22.8964	23.2477	421.753	421.757	2		2.24494e+06
22.8627	421.761	6.83102e+06	22.6426	22.9293	421.758	421.763	22.8627	421.761	6.83102e+06	22.6426	22.9293	421.758	421.763	2		1.68804e+07
23.6706	421.778	107436	23.5615	23.7405	421.772	421.781	23.6706	421.778	107436	23.5615	23.7405	421.772	421.781	2		260980
20.754	421.886	35963.4	20.6315	20.8374	421.882	421.89	20.754	421.886	35963.4	20.6315	20.8374	421.882	421.89	3		66638.7
22.1706	421.891	460437	22.0293	22.2763	421.888	421.893	22.1706	421.891	460437	22.0293	22.2763	421.888	421.893	3		985090
21.3902	421.905	44702.9	21.2783	21.4684	421.902	421.908	21.3902	421.905	44702.9	21.2783	21.4684	421.902	421.908	3		93879
23.5251	421.909	2.00186e+06	23.4078	23.6706	421.907	421.911	23.5251	421.909	2.00186e+06	23.4078	23.6706	421.907	421.911	3		5.40847e+06
21.6212	422.225	524762	21.5058	21.7754	422.222	422.227	21.6212	422.225	524762	21.5058	21.7754	422.222	422.227	3		1.47342e+06
19.985	422.24	33798.2	19.8943	20.162	422.238	422.243	19.985	422.24	33798.2	19.8943	20.162	422.238	422.243	2		95800.8
25.1544	422.271	317062	25.0439	25.2285	422.269	422.274	25.1544	422.271	317062	25.0439	25.2285	422.269	422.274	2		671107
13.9739	422.515	24681.4	13.7102	14.2384	422.513	422.518	13.9739	422.515	24681.4	13.7102	14.2384	422.513	422.518	3		177409
24.5771	422.553	172105	24.5045	24.6937	422.547	422.556	24.5771	422.553	172105	24.5045	24.6937	422.547	422.556	3		365497
24.8103	422.587	347658	24.6937	24.9303	422.582	422.59	24.8103	422.587	347658	24.6937	24.9303	422.582	422.59	3		731641
23.0326	422.751	1.36816e+06	22.9635	23.1735	422.748	422.757	23.0326	422.751	1.36816e+06	22.9635	23.1735	422.748	422.757	2		2.85875e+06
20.7153	422.76	190717	20.6315	20.8374	422.757	422.762	20.7153	422.76	190717	20.6315	20.8374	422.757	422.762	2		398646
24.7305	422.763	1657287	24.5771	24.8915	422.761	422.765	24.7305	422.763	1657287	24.5771	24.8915	422.761	422.765	2		4.19869e+06
27.0157	422.771	170173	26.9333	27.2706	422.768	422.773	27.0157	422.771	170173	26.9333	27.2706	422.768	422.773	2		450554
23.4078	422.878	500992	23.2904	23.4906	422.875	422.88	23.4078	422.878	500992	23.2904	23.4906	422.875	422.88	3		1.10447e+06
20.3332	423.206	69469.2	20.2052	20.4201	423.204	423.21	20.3332	423.206	69469.2	20.2052	20.4201	423.204	423.21	2		140007
21.5456	423.217	728353	21.4684	21.7356	423.215	423.22	21.5456	423.217	728353	21.4684	21.7356	423.215	423.22	3		1.57711e+06
23.849	423.22	26439.9	23.7094	23.8905	423.216	423.226	23.849	423.22	26439.9	23.7094	23.8905	423.216	423.226	4		68486.7
24.5771	423.226	212045	24.4326	24.6937	423.222	423.229	24.5771	423.226	212045	24.4326	24.6937	423.222	423.229	3		527688
24.0394	423.26	2.28431e+06	23.9301	24.1486	423.258	423.263	24.0394	423.26	2.28431e+06	23.9301	24.1486	423.258	423.263	2		5.30817e+06
28.5037	423.278	368882	28.2799	28.729	423.276	423.28	28.5037	423.278	368882	28.2799	28.729	423.276	423.28	2		1.32031e+06
19.9398	423.46	18398.1	19.7587	20.0299	423.454	423.463	19.9398	423.46	18398.1	19.7587	20.0299	423.454	423.463	4		50340.1
23.1735	423.581	25221.6	23.1047	23.2904	423.578	423.584	23.1735	423.581	25221.6	23.1047	23.2904	423.578	423.584	3		53474.4
23.5251	423.749	488521	23.3703	23.6706	423.747	423.751	23.5251	423.749	488521	23.3703	23.6706	423.747	423.751	2		1.12903e+06
20.2471	423.901	303284	20.162	20.3767	423.899	423.903	20.2471	423.901	303284	20.162	20.3767	423.899	423.903	3		892427
22.7568	423.983	5.05776e+06	22.6426	22.8627	423.981	423.986	22.7568	423.983	5.05776e+06	22.6426	22.8627	423.981	423.986	4		8.7071e+06
23.2477	424.229	57676	23.1389	23.3703	424.226	424.234	23.2477	424.229	57676	23.1389	23.3703	424.226	424.234	4		163134
20.754	424.229	20808.9	20.7153	20.8374	424.223	424.235	20.754	424.229	20808.9	20.7153	20.8374	424.223	424.235	3		43638.2
22.9953	424.229	43452.3	22.8964	23.0661	424.224	424.232	22.9953	424.229	43452.3	22.8964	23.0661	424.224	424.232	4		134578
23.0326	424.244	63592.5	22.9635	23.1735	424.239	424.249	23.0326	424.244	63592.5	22.9635	23.1735	424.239	424.249	2		192202
24.4665	424.258	319333	24.4002	24.5771	424.255	424.26	24.4665	424.258	319333	24.4002	24.5771	424.255	424.26	2		598945
11.7996	424.54	25517.8	11.7015	11.9464	424.537	424.542	11.7996	424.54	25517.8	11.7015	11.9464	424.537	424.542	3		76528.9
22.9635	424.574	234085	22.8964	23.0326	424.571	424.576	22.9635	424.574	234085	22.8964	23.0326	424.571	424.576	3		482011
13.533	424.711	69267.2	13.2488	13.7374	424.709	424.714	13.533	424.711	69267.2	13.2488	13.7374	424.709	424.714	2		426221
23.4906	424.713	1.30858e+06	23.3703	23.6306	424.711	424.717	23.4906	424.713	1.30858e+06	23.3703	23.6306	424.711	424.717	2		3.23133e+06
22.3163	424.753	41830.7	22.2064	22.3931	424.747	424.757	22.3163	424.753	41830.7	22.2064	22.3931	424.747	424.757	2		89768.6
23.849	424.897	140162	23.7405	23.9301	424.894	424.9	23.849	424.897	140162	23.7405	23.9301	424.894	424.9	3		281620
25.6414	424.901	69860.5	25.5667	25.7597	424.897	424.903	25.6414	424.901	69860.5	25.5667	25.7597	424.897	424.903	3		154146
23.0661	424.91	528130	22.9953	23.1735	424.905	424.913	23.0661	424.91	528130	22.9953	23.1735	424.905	424.913	3		1.13128e+06
23.7771	425.21	285494	23.6306	23.8905	425.207	425.212	23.7771	425.21	285494	23.6306	23.8905	425.207	425.212	3		770847
20.3767	425.225	36893.3	20.2901	20.4643	425.219	425.228	20.3767	425.225	36893.3	20.2901	20.4643	425.219	425.228	2		79004.6
24.26	425.226	166295	24.1486	24.3332	425.22	425.232	24.26	425.226	166295	24.1486	24.3332	425.22	425.232	4		444622
22.1706	425.229	63622.4	22.1006	22.2446	425.223	425.232	22.1706	425.229	63622.4	22.1006	22.2446	425.223	425.232	2		142054
23.5941	425.247	732036	23.449	23.7405	425.242	425.249	23.5941	425.247	732036	23.449	23.7405	425.242	425.249	2		1.90862e+06
22.5691	425.487	326122	22.4603	22.7204	425.485	425.489	22.5691	425.487	326122	22.4603	22.7204	425.485	425.489	4		739965
22.0293	425.721	5.32857e+06	21.9189	22.1006	425.719	425.723	22.0293	425.721	5.32857e+06	21.9189	22.1006	425.719	425.723	2		9.60742e+06
23.0661	425.74	173805	22.9635	23.1389	425.736	425.746	23.0661	425.74	173805	22.9635	23.1389	425.736	425.746	2		400387
22.4603	425.769	5.33159e+06	22.3585	22.6075	425.766	425.771	22.4603	425.769	5.33159e+06	22.3585	22.6075	425.766	425.771	2		1.415e+07
27.0581	425.776	50937.9	26.9333	27.1842	425.774	425.782	27.0581	425.776	50937.9	26.9333	27.1842	425.774	425.782	2		146528
22.8627	425.777	1.17779e+06	22.7931	23.0326	425.775	425.779	22.8627	425.777	1.17779e+06	22.7931	23.0326	425.775	425.779	2		2.1276e+06
23.7094	425.894	1.12029e+06	23.5615	23.849	425.892	425.897	23.7094	425.894	1.12029e+06	23.5615	23.849	425.892	425.897	3		3.69758e+06
23.4078	425.903	27236.5	23.3703	23.5615	425.9	425.909	23.4078	425.903	27236.5	23.3703	23.5615	425.9	425.909	3		62654.2
21.5846	425.979	138568	21.5058	21.7008	425.977	425.982	21.5846	425.979	138568	21.5058	21.7008	425.977	425.982	4		220690
23.1389	426.203	128613	23.0661	23.4078	426.2	426.206	23.1389	426.203	128613	23.0661	23.4078	426.2	426.206	3		409086
24.1486	426.217	80038.9	24.0394	24.2253	426.212	426.223	24.1486	426.217	80038.9	24.0394	24.2253	426.212	426.223	3		220950
23.3703	426.219	55609.5	23.2477	23.449	426.214	426.223	23.3703	426.219	55609.5	23.2477	23.449	426.214	426.223	2		125693
24.3679	426.232	178757	24.2253	24.4665	426.229	426.234	24.3679	426.232	178757	24.2253	24.4665	426.229	426.234	3		454673
22.2446	426.237	180452	22.1706	22.3931	426.234	426.243	22.2446	426.237	180452	22.1706	22.3931	426.234	426.243	2		370256
20.8798	426.273	262743	20.7947	21.0408	426.271	426.276	20.8798	426.273	262743	20.7947	21.0408	426.271	426.276	2		733424
25.1149	426.72	253240	25.0055	25.2285	426.718	426.723	25.1149	426.72	253240	25.0055	25.2285	426.718	426.723	2		596110
22.5318	426.729	595002	22.4285	22.6426	426.727	426.731	22.5318	426.729	595002	22.4285	22.6426	426.727	426.731	2		1.21223e+06
23.5251	426.747	253550	23.449	23.6706	426.745	426.749	23.5251	426.747	253550	23.449	23.6706	426.745	426.749	2		700782
27.0976	426.755	64517.6	27.0157	27.2706	426.753	426.761	27.0976	426.755	64517.6	27.0157	27.2706	426.753	426.761	2		143224
24.8516	426.902	93338.8	24.7305	24.972	426.897	426.905	24.8516	426.902	93338.8	24.7305	24.972	426.897	426.905	3		247204
25.3042	426.916	114805	25.1922	25.4174	426.913	426.918	25.3042	426.916	114805	25.1922	25.4174	426.913	426.918	3		316396
21.4272	427.207	569657	21.2783	21.5058	427.205	427.209	21.4272	427.207	569657	21.2783	21.5058	427.205	427.209	3		1.15056e+06
23.2477	427.229	582177	23.1047	23.3703	427.226	427.231	23.2477	427.229	582177	23.1047	23.3703	427.226	427.231	2		1.73579e+06
26.1762	427.263	2.71901e+06	26.017	26.3237	427.261	427.266	26.1762	427.263	2.71901e+06	26.017	26.3237	427.261	427.266	2		7.42264e+06
24.972	427.562	237764	24.8516	25.0782	427.56	427.564	24.972	427.562	237764	24.8516	25.0782	427.56	427.564	3		452310
25.0439	427.601	165571	24.972	25.1544	427.599	427.604	25.0439	427.601	165571	24.972	25.1544	427.599	427.604	3		411057
22.1006	427.72	127839	21.9901	22.2064	427.717	427.723	22.1006	427.72	127839	21.9901	22.2064	427.717	427.723	4		301028
23.449	427.725	357890	23.2904	23.5941	427.723	427.728	23.449	427.725	357890	23.2904	23.5941	427.723	427.728	4		1.0655e+06
26.2158	427.745	676950	26.1018	26.3237	427.742	427.747	26.2158	427.745	676950	26.1018	26.3237	427.742	427.747	2		1.36442e+06
23.1735	427.761	344582	22.9953	23.2904	427.758	427.763	23.1735	427.761	344582	22.9953	23.2904	427.758	427.763	2		1.11736e+06
27.4448	427.761	86526.6	27.3576	27.5749	427.759	427.764	27.4448	427.761	86526.6	27.3576	27.5749	427.759	427.764	2		173563
21.4272	427.893	211707	21.3164	21.5058	427.891	427.895	21.4272	427.893	211707	21.3164	21.5058	427.891	427.895	3		321704
22.2446	428.2	70802.1	22.1706	22.3585	428.195	428.202	22.2446	428.2	70802.1	22.1706	22.3585	428.195	428.202	4		164867
21.0794	428.222	49118.4	21	21.1973	428.217	428.226	21.0794	428.222	49118.4	21	21.1973	428.217	428.226	3		95300.6
19.3576	428.226	93346.1	19.085	19.5277	428.224	428.229	19.3576	428.226	93346.1	19.085	19.5277	428.224	428.229	3		468088
22.6426	428.232	83203.5	22.493	22.7204	428.227	428.238	22.6426	428.232	83203.5	22.493	22.7204	428.227	428.238	3		188368
25.379	428.239	603772	25.2639	25.4898	428.235	428.245	25.379	428.239	603772	25.2639	25.4898	428.235	428.245	4		1.20878e+06
21.6212	428.24	450241	21.5058	21.7356	428.238	428.246	21.6212	428.24	450241	21.5058	21.7356	428.238	428.246	2		1.11975e+06
22.7204	428.244	173997	22.6075	22.83	428.238	428.25	22.7204	428.244	173997	22.6075	22.83	428.238	428.25	3		490821
28.8668	428.265	55070.9	28.729	29.003	428.262	428.267	28.8668	428.265	55070.9	28.729	29.003	428.262	428.267	2		146694
25.2285	428.308	201179	25.0782	25.379	428.306	428.311	25.2285	428.308	201179	25.0782	25.379	428.306	428.311	4		563321
22.7568	428.471	237150	22.6802	22.83	428.468	428.474	22.7568	428.471	237150	22.6802	22.83	428.468	428.474	4		506296
19.985	428.554	21980.2	19.8043	20.074	428.551	428.556	19.985	428.554	21980.2	19.8043	20.074	428.551	428.556	3		51678.9
22.9635	428.577	90765.8	22.8964	23.0661	428.574	428.582	22.9635	428.577	90765.8	22.8964	23.0661	428.574	428.582	3		204345
18.3151	428.745	69775.8	17.8504	18.6673	428.742	428.747	18.3151	428.745	69775.8	17.8504	18.6673	428.742	428.747	2		819968
21.0408	428.75	271643	20.92	21.1569	428.747	428.753	21.0408	428.75	271643	20.92	21.1569	428.747	428.753	2		622716
20.4643	428.787	207827	20.3332	20.5914	428.785	428.789	20.4643	428.787	207827	20.3332	20.5914	428.785	428.789	2		334893
12.0321	428.882	42634.4	11.8924	12.1986	428.88	428.885	12.0321	428.882	42634.4	11.8924	12.1986	428.88	428.885	3		126307
25.8374	428.9	60381	25.7203	25.946	428.898	428.904	25.8374	428.9	60381	25.7203	25.946	428.898	428.904	3		152207
23.1047	428.927	84860.2	23.0326	23.2111	428.922	428.931	23.1047	428.927	84860.2	23.0326	23.2111	428.922	428.931	3		171221
25.2285	429.253	189102	25.1149	25.3426	429.248	429.256	25.2285	429.253	189102	25.1149	25.3426	429.248	429.256	3		440714
22.9635	429.258	900052	22.8627	23.0326	429.255	429.26	22.9635	429.258	900052	22.8627	23.0326	429.255	429.26	2		1.59454e+06
22.9953	429.266	1.71505e+06	22.7931	23.1047	429.263	429.272	22.9953	429.266	1.71505e+06	22.7931	23.1047	429.263	429.272	2		3.47422e+06
22.6426	429.284	361362	22.5691	22.7204	429.281	429.286	22.6426	429.284	361362	22.5691	22.7204	429.281	429.286	2		743762
23.2111	429.547	325914	23.1047	23.449	429.545	429.549	23.2111	429.547	325914	23.1047	23.449	429.545	429.549	3		1.03916e+06
26.7673	429.695	112756	26.6522	26.8489	429.693	429.698	26.7673	429.695	112756	26.6522	26.8489	429.693	429.698	2		223706
24.4326	429.763	116757	24.3332	24.5382	429.758	429.768	24.4326	429.763	116757	24.3332	24.5382	429.758	429.768	2		269707
12.9824	429.874	27384.9	12.7783	13.223	429.871	429.876	12.9824	429.874	27384.9	12.7783	13.223	429.871	429.876	3		153444
21.7356	429.894	83925.1	21.5846	21.8104	429.891	429.901	21.7356	429.894	83925.1	21.5846	21.8104	429.891	429.901	3		227377
23.2111	429.897	100475	23.1047	23.3328	429.894	429.902	23.2111	429.897	100475	23.1047	23.3328	429.894	429.902	3		259212
22.1006	429.983	120000	21.9901	22.1706	429.98	429.986	22.1006	429.983	120000	21.9901	22.1706	429.98	429.986	2		298684
20.754	430.234	1.06365e+06	20.6728	21.0408	430.231	430.236	20.754	430.234	1.06365e+06	20.6728	21.0408	430.231	430.236	3		2.16137e+06
22.5691	430.247	110991	22.4285	22.6426	430.244	430.25	22.5691	430.247	110991	22.4285	22.6426	430.244	430.25	4		299467
21.2783	430.25	431218	21.1569	21.3902	430.248	430.253	21.2783	430.25	431218	21.1569	21.3902	430.248	430.253	2		952319
24.8103	430.488	101368	24.6937	24.8915	430.485	430.494	24.8103	430.488	101368	24.6937	24.8915	430.485	430.494	4		226839
23.2111	430.558	157776	23.1047	23.2904	430.555	430.564	23.2111	430.558	157776	23.1047	23.2904	430.555	430.564	3		494548
20.1182	430.712	43655.2	20.0299	20.2471	430.71	430.715	20.1182	430.712	43655.2	20.0299	20.2471	430.71	430.715	2		104769
28.5037	430.722	227733	28.3241	28.8207	430.719	430.724	28.5037	430.722	227733	28.3241	28.8207	430.719	430.724	2		788059
25.3042	430.732	571952	25.1922	25.4539	430.729	430.734	25.3042	430.732	571952	25.1922	25.4539	430.729	430.734	2		1.46299e+06
21.7008	430.742	165425	21.5456	21.7754	430.739	430.745	21.7008	430.742	165425	21.5456	21.7754	430.739	430.745	2		367601
23.1047	430.766	412529	23.0326	23.2111	430.764	430.768	23.1047	430.766	412529	23.0326	23.2111	430.764	430.768	2		743956
24.5771	430.768	360218	24.4326	24.8103	430.766	430.77	24.5771	430.768	360218	24.4326	24.8103	430.766	430.77	2		1.17328e+06
19.7587	430.884	34223.7	19.622	19.8943	430.881	430.886	19.7587	430.884	34223.7	19.622	19.8943	430.881	430.886	3		71604
22.4603	430.894	64027.1	22.3163	22.5691	430.888	430.9	22.4603	430.894	64027.1	22.3163	22.5691	430.888	430.9	3		190440
26.2522	430.913	154703	26.1362	26.3237	430.91	430.915	26.2522	430.913	154703	26.1362	26.3237	430.91	430.915	3		286785
23.3703	430.914	81278.6	23.2477	23.5251	430.911	430.917	23.3703	430.914	81278.6	23.2477	23.5251	430.911	430.917	3		281469
27.3576	430.925	27758.6	27.1842	27.4448	430.923	430.928	27.3576	430.925	27758.6	27.1842	27.4448	430.923	430.928	3		74756.9
12.4918	431.194	31396.3	12.2569	12.6282	431.192	431.197	12.4918	431.194	31396.3	12.2569	12.6282	431.192	431.197	4		124918
12.6538	431.203	101902	12.3968	12.844	431.201	431.205	12.6538	431.203	101902	12.3968	12.844	431.201	431.205	2		486780
21.1569	431.208	692897	21.0408	21.2783	431.205	431.21	21.1569	431.208	692897	21.0408	21.2783	431.205	431.21	3		1.42109e+06
23.5615	431.231	1778248	23.4078	23.6706	431.228	431.233	23.5615	431.231	1778248	23.4078	23.6706	431.228	431.233	2		4.57587e+06
22.1308	431.236	60454	22.0293	22.2064	431.23	431.242	22.1308	431.236	60454	22.0293	22.2064	431.23	431.242	2		164085
22.6075	431.556	222454	22.493	22.7204	431.553	431.559	22.6075	431.556	222454	22.493	22.7204	431.553	431.559	3		471081
23.7094	431.581	472375	23.5941	23.8905	431.578	431.583	23.7094	431.581	472375	23.5941	23.8905	431.578	431.583	3		1.29044e+06
20.5914	431.724	69600.8	20.5055	20.754	431.72	431.727	20.5914	431.724	69600.8	20.5055	20.754	431.72	431.727	2		176325
23.9646	431.739	186974	23.849	24.0394	431.737	431.742	23.9646	431.739	186974	23.849	24.0394	431.737	431.742	2		399360
24.8103	431.745	397085	24.6937	24.8915	431.743	431.748	24.8103	431.745	397085	24.6937	24.8915	431.743	431.748	2		918478
27.0581	431.758	1.39039e+06	26.8929	27.2706	431.756	431.76	27.0581	431.758	1.39039e+06	26.8929	27.2706	431.756	431.76	2		3.7991e+06
29.3188	431.758	393678	29.1399	29.4502	431.756	431.761	29.3188	431.758	393678	29.1399	29.4502	431.756	431.761	2		645735
22.8964	431.885	918121	22.7931	22.9953	431.882	431.887	22.8964	431.885	918121	22.7931	22.9953	431.882	431.887	3		1.78541e+06
25.0782	432.216	264264	25.0055	25.1922	432.213	432.218	25.0782	432.216	264264	25.0055	25.1922	432.213	432.218	3		533533
22.1706	432.237	154532	22.1006	22.3163	432.231	432.243	22.1706	432.237	154532	22.1006	22.3163	432.231	432.243	2		358404
26.6107	432.25	265303	26.4889	26.7288	432.247	432.252	26.6107	432.25	265303	26.4889	26.7288	432.247	432.252	2		744717
22.3931	432.541	143584	22.3163	22.493	432.539	432.547	22.3931	432.541	143584	22.3163	22.493	432.539	432.547	3		280927
24.972	432.609	122637	24.8103	25.0782	432.606	432.611	24.972	432.609	122637	24.8103	25.0782	432.606	432.611	3		351457
21.5058	432.731	93492.7	21.4272	21.6212	432.725	432.737	21.5058	432.731	93492.7	21.4272	21.6212	432.725	432.737	2		201195
22.6426	432.734	48925.9	22.5318	22.7204	432.732	432.741	22.6426	432.734	48925.9	22.5318	22.7204	432.732	432.741	2		117142
24.8103	432.748	636674	24.6937	24.972	432.745	432.75	24.8103	432.748	636674	24.6937	24.972	432.745	432.75	2		1.48242e+06
22.6426	432.885	260336	22.5691	22.7568	432.882	432.889	22.6426	432.885	260336	22.5691	22.7568	432.882	432.889	3		537652
14.1722	432.896	23013.8	13.8564	14.2909	432.893	432.898	14.1722	432.896	23013.8	13.8564	14.2909	432.893	432.898	3		152608
23.1047	433.244	89399	23.0661	23.2477	433.241	433.249	23.1047	433.244	89399	23.0661	23.2477	433.241	433.249	3		206323
25.6803	433.596	64074	25.6023	25.8374	433.59	433.599	25.6803	433.596	64074	25.6023	25.8374	433.59	433.599	3		157559
22.6802	433.755	499017	22.5318	22.7568	433.752	433.757	22.6802	433.755	499017	22.5318	22.7568	433.752	433.757	2		1.13144e+06
21.6606	433.897	564265	21.5846	21.7754	433.894	433.899	21.6606	433.897	564265	21.5846	21.7754	433.894	433.899	3		1.03835e+06
20.2901	433.899	24690.7	20.162	20.4201	433.897	433.904	20.2901	433.899	24690.7	20.162	20.4201	433.897	433.904	3		47965.2
23.0661	433.975	86204.4	22.9953	23.1389	433.97	433.978	23.0661	433.975	86204.4	22.9953	23.1389	433.97	433.978	4		234479
24.0394	434.561	87607.8	23.9301	24.1486	434.559	434.564	24.0394	434.561	87607.8	23.9301	24.1486	434.559	434.564	3		225178
24.1136	434.584	222565	24.0394	24.2253	434.581	434.59	24.1136	434.584	222565	24.0394	24.2253	434.581	434.59	3		462049
26.6107	434.739	244598	26.4889	26.7673	434.736	434.741	26.6107	434.739	244598	26.4889	26.7673	434.736	434.741	2		638449
26.6107	434.758	361208	26.4465	26.7288	434.756	434.761	26.6107	434.758	361208	26.4465	26.7288	434.756	434.761	2		1.05471e+06
21.8845	434.974	47984.7	21.8104	21.9901	434.968	434.98	21.8845	434.974	47984.7	21.8104	21.9901	434.968	434.98	4		100967
24.7305	435.226	60571.1	24.6174	24.8516	435.22	435.233	24.7305	435.226	60571.1	24.6174	24.8516	435.22	435.233	2		127369
25.6023	435.226	158668	25.4898	25.7203	435.221	435.229	25.6023	435.226	158668	25.4898	25.7203	435.221	435.229	2		406287
20.3332	435.228	34058.2	20.1182	20.4201	435.223	435.231	20.3332	435.228	34058.2	20.1182	20.4201	435.223	435.231	3		77110.4
21.4684	435.236	188891	21.2783	21.5846	435.234	435.239	21.4684	435.236	188891	21.2783	21.5846	435.234	435.239	4		471575
24.4665	435.244	153323	24.3679	24.5382	435.241	435.25	24.4665	435.244	153323	24.3679	24.5382	435.241	435.25	3		288001
22.7931	435.26	4.58781e+06	22.6075	22.9953	435.258	435.263	22.7931	435.26	4.58781e+06	22.6075	22.9953	435.258	435.263	2		1.07424e+07
25.4539	435.261	108519	25.379	25.6023	435.258	435.263	25.4539	435.261	108519	25.379	25.6023	435.258	435.263	2		316374
21.2783	435.722	1.14506e+06	21.1569	21.3902	435.72	435.724	21.2783	435.722	1.14506e+06	21.1569	21.3902	435.72	435.724	2		2.10379e+06
22.7568	435.724	1.26525e+06	22.5691	22.83	435.721	435.726	22.7568	435.724	1.26525e+06	22.5691	22.83	435.721	435.726	2		2.8387e+06
27.2706	435.748	23869.8	27.1842	27.4017	435.746	435.751	27.2706	435.748	23869.8	27.1842	27.4017	435.746	435.751	2		66932.4
23.0661	435.753	2.29273e+06	22.9635	23.2477	435.75	435.755	23.0661	435.753	2.29273e+06	22.9635	23.2477	435.75	435.755	2		8.02895e+06
22.7568	435.776	1.80638e+06	22.6426	22.8627	435.773	435.779	22.7568	435.776	1.80638e+06	22.6426	22.8627	435.773	435.779	2		4.10594e+06
24.8103	435.776	557223	24.655	24.9303	435.774	435.779	24.8103	435.776	557223	24.655	24.9303	435.774	435.779	2		1.25756e+06
24.1486	435.892	247843	24.0394	24.2253	435.886	435.896	24.1486	435.892	247843	24.0394	24.2253	435.886	435.896	3		503976
22.4603	435.897	109980	22.2763	22.5318	435.893	435.901	22.4603	435.897	109980	22.2763	22.5318	435.893	435.901	3		256417
22.2064	435.903	183558	22.1308	22.3585	435.9	435.907	22.2064	435.903	183558	22.1308	22.3585	435.9	435.907	3		330927
23.5941	435.912	4.23911e+06	23.449	23.7094	435.91	435.915	23.5941	435.912	4.23911e+06	23.449	23.7094	435.91	435.915	3		9.98543e+06
25.8374	435.925	46977.9	25.6414	25.9095	435.921	435.929	25.8374	435.925	46977.9	25.6414	25.9095	435.921	435.929	3		155965
29.5845	436.188	16779	29.4946	29.722	436.185	436.191	29.5845	436.188	16779	29.4946	29.722	436.185	436.191	3		35160.6
24.5045	436.223	176824	24.4002	24.5771	436.218	436.229	24.5045	436.223	176824	24.4002	24.5771	436.218	436.229	3		419292
19.8943	436.233	15659.9	19.8043	20.0299	436.229	436.237	19.8943	436.233	15659.9	19.8043	20.0299	436.229	436.237	4		39951.8
22.1308	436.256	223108	22.0293	22.2064	436.253	436.262	22.1308	436.256	223108	22.0293	22.2064	436.253	436.262	2		534711
20.9572	436.264	400013	20.8798	21.0794	436.262	436.266	20.9572	436.264	400013	20.8798	21.0794	436.262	436.266	3		780751
20.1182	436.274	169863	19.9398	20.2471	436.272	436.277	20.1182	436.274	169863	19.9398	20.2471	436.272	436.277	2		413135
23.0661	436.278	586048	22.9293	23.2111	436.271	436.28	23.0661	436.278	586048	22.9293	23.2111	436.271	436.28	2		1.64225e+06
24.3332	436.756	61334.7	24.26	24.4665	436.754	436.763	24.3332	436.756	61334.7	24.26	24.4665	436.754	436.763	2		298844
23.1047	436.761	180481	23.0326	23.2477	436.754	436.767	23.1047	436.761	180481	23.0326	23.2477	436.754	436.767	2		563703
26.3644	436.773	27428.7	26.3237	26.5287	436.77	436.778	26.3644	436.773	27428.7	26.3237	26.5287	436.77	436.778	2		69158.5
23.9301	436.887	296227	23.8093	24.0741	436.885	436.89	23.9301	436.887	296227	23.8093	24.0741	436.885	436.89	3		580453
22.4285	436.9	3.3859e+06	22.2064	22.6075	436.898	436.906	22.4285	436.9	3.3859e+06	22.2064	22.6075	436.898	436.906	3		1.21883e+07
23.0326	436.965	139426	22.9635	23.1389	436.962	436.968	23.0326	436.965	139426	22.9635	23.1389	436.962	436.968	4		256287
27.141	437.221	223546	26.9738	27.3576	437.218	437.223	27.141	437.221	223546	26.9738	27.3576	437.218	437.223	3		572758
24.7305	437.235	1.54514e+06	24.6174	24.8915	437.232	437.237	24.7305	437.235	1.54514e+06	24.6174	24.8915	437.232	437.237	3		4.21055e+06
20.1182	437.24	84869.7	19.985	20.2901	437.236	437.246	20.1182	437.24	84869.7	19.985	20.2901	437.236	437.246	2		230098
25.1544	437.24	292930	25.0439	25.2639	437.238	437.242	25.1544	437.24	292930	25.0439	25.2639	437.238	437.242	2		749604
28.1887	437.266	36060.2	28.1028	28.3692	437.26	437.269	28.1887	437.266	36060.2	28.1028	28.3692	437.26	437.269	2		96925
24.0037	437.276	190740	23.8905	24.0741	437.274	437.28	24.0037	437.276	190740	23.8905	24.0741	437.274	437.28	2		523700
25.5667	437.57	359342	25.4898	25.7597	437.568	437.573	25.5667	437.57	359342	25.4898	25.7597	437.568	437.573	3		907268
28.5491	437.575	185866	28.2799	28.8207	437.573	437.578	28.5491	437.575	185866	28.2799	28.8207	437.573	437.578	3		867046
22.4285	437.714	180716	22.3163	22.493	437.712	437.717	22.4285	437.714	180716	22.3163	22.493	437.712	437.717	4		533085
22.5318	437.733	32333.4	22.4285	22.6075	437.727	437.738	22.5318	437.733	32333.4	22.4285	22.6075	437.727	437.738	2		76010.2
24.4665	437.756	550996	24.3679	24.5771	437.753	437.758	24.4665	437.756	550996	24.3679	24.5771	437.753	437.758	2		1.32372e+06
26.6923	437.76	364543	26.6107	26.8083	437.757	437.762	26.6923	437.76	364543	26.6107	26.8083	437.757	437.762	2		729745
25.4539	437.76	666172	25.2639	25.5667	437.757	437.766	25.4539	437.76	666172	25.2639	25.5667	437.757	437.766	2		1.7471e+06
26.6107	437.778	597092	26.4465	26.7288	437.775	437.78	26.6107	437.778	597092	26.4465	26.7288	437.775	437.78	2		1.51112e+06
22.1706	437.87	278310	22.1006	22.2763	437.868	437.873	22.1706	437.87	278310	22.1006	22.2763	437.868	437.873	3		600700
23.8093	438.237	242310	23.6306	23.9301	438.234	438.241	23.8093	438.237	242310	23.6306	23.9301	438.234	438.241	2		857382
21.7008	438.247	45645.7	21.6212	21.8104	438.244	438.251	21.7008	438.247	45645.7	21.6212	21.8104	438.244	438.251	2		90854.7
22.4603	438.253	33281.2	22.3585	22.5318	438.249	438.257	22.4603	438.253	33281.2	22.3585	22.5318	438.249	438.257	4		80399.7
13.533	438.721	49957.2	13.3138	13.7102	438.719	438.724	13.533	438.721	49957.2	13.3138	13.7102	438.719	438.724	2		299881
23.0326	438.735	663084	22.9293	23.1389	438.732	438.737	23.0326	438.735	663084	22.9293	23.1389	438.732	438.737	2		1.38794e+06
21.5846	438.74	82413.6	21.4684	21.6606	438.734	438.746	21.5846	438.74	82413.6	21.4684	21.6606	438.734	438.746	2		157649
25.1149	438.765	26407.1	25.0055	25.1544	438.761	438.772	25.1149	438.765	26407.1	25.0055	25.1544	438.761	438.772	2		60586.6
26.5287	438.766	249686	26.3644	26.6522	438.761	438.768	26.5287	438.766	249686	26.3644	26.6522	438.761	438.768	2		666858
25.6414	438.902	284374	25.5283	25.7974	438.9	438.909	25.6414	438.902	284374	25.5283	25.7974	438.9	438.909	3		775839
25.7203	438.921	4213601	25.5667	25.9095	438.919	438.924	25.7203	438.921	4213601	25.5667	25.9095	438.919	438.924	3		1.09918e+07
26.5705	438.922	14292.6	26.4465	26.8083	438.917	438.928	26.5705	438.922	14292.6	26.4465	26.8083	438.917	438.928	3		72794.9
25.379	438.967	289127	25.2639	25.4539	438.965	438.97	25.379	438.967	289127	25.2639	25.4539	438.965	438.97	4		584786
21.4272	438.997	224685	21.3164	21.5456	438.994	439	21.4272	438.997	224685	21.3164	21.5456	438.994	439	4		385104
23.9301	439.194	46063.6	23.8093	24.0037	439.192	439.197	23.9301	439.194	46063.6	23.8093	24.0037	439.192	439.197	3		99207.3
22.3931	439.221	23638.9	22.2446	22.4603	439.215	439.228	22.3931	439.221	23638.9	22.2446	22.4603	439.215	439.228	3		62116.6
21.4272	439.23	254404	21.3164	21.5058	439.228	439.234	21.4272	439.23	254404	21.3164	21.5058	439.228	439.234	2		325425
24.2963	439.235	230682	24.2253	24.4002	439.232	439.241	24.2963	439.235	230682	24.2253	24.4002	439.232	439.241	3		546626
23.7405	439.25	333435	23.5941	23.8093	439.246	439.252	23.7405	439.25	333435	23.5941	23.8093	439.246	439.252	2		844373
21.4684	439.894	241704	21.3521	21.5846	439.891	439.896	21.4684	439.894	241704	21.3521	21.5846	439.891	439.896	3		465215
24.655	439.907	68637.8	24.5771	24.7721	439.901	439.913	24.655	439.907	68637.8	24.5771	24.7721	439.901	439.913	3		156608
22.3931	440.216	90162.6	22.2763	22.4603	440.213	440.222	22.3931	440.216	90162.6	22.2763	22.4603	440.213	440.222	3		215548
20.7947	440.218	84691.7	20.6315	20.8798	440.214	440.223	20.7947	440.218	84691.7	20.6315	20.8798	440.214	440.223	3		248991
22.493	440.24	56706.9	22.3931	22.5318	440.235	440.247	22.493	440.24	56706.9	22.3931	22.5318	440.235	440.247	3		154671
25.7203	440.242	86183.3	25.6023	25.8374	440.239	440.245	25.7203	440.242	86183.3	25.6023	25.8374	440.239	440.245	3		164095
23.2904	440.242	541682	23.1389	23.4078	440.24	440.245	23.2904	440.242	541682	23.1389	23.4078	440.24	440.245	3		1.80319e+06
27.141	440.257	113322	27.0581	27.3138	440.253	440.259	27.141	440.257	113322	27.0581	27.3138	440.253	440.259	3		313279
21.5058	440.561	509586	21.4272	21.6212	440.559	440.564	21.5058	440.561	509586	21.4272	21.6212	440.559	440.564	3		912445
20.4201	440.576	150678	20.2901	20.5473	440.574	440.579	20.4201	440.576	150678	20.2901	20.5473	440.574	440.579	3		344191
20.4643	440.709	147979	20.3767	20.5914	440.706	440.711	20.4643	440.709	147979	20.3767	20.5914	440.706	440.711	2		349866
28.8207	440.771	306851	28.6391	29.003	440.769	440.774	28.8207	440.771	306851	28.6391	29.003	440.769	440.774	2		824288
29.0937	440.899	127141	28.9588	29.1838	440.896	440.901	29.0937	440.899	127141	28.9588	29.1838	440.896	440.901	3		204644
20.2901	441.21	37064.8	20.162	20.3767	441.206	441.216	20.2901	441.21	37064.8	20.162	20.3767	441.206	441.216	2		74736.8
24.4002	441.232	1.26029e+06	24.2963	24.5045	441.229	441.234	24.4002	441.232	1.26029e+06	24.2963	24.5045	441.229	441.234	2		2.86063e+06
25.4898	441.232	122124	25.4539	25.6414	441.23	441.236	25.4898	441.232	122124	25.4539	25.6414	441.23	441.236	2		244636
22.1706	441.242	132924	22.0649	22.2763	441.236	441.248	22.1706	441.242	132924	22.0649	22.2763	441.236	441.248	3		287388
24.0741	441.26	116172	23.9646	24.1486	441.254	441.265	24.0741	441.26	116172	23.9646	24.1486	441.254	441.265	3		276461
24.4665	441.279	1.32252e+06	24.2963	24.5771	441.277	441.281	24.4665	441.279	1.32252e+06	24.2963	24.5771	441.277	441.281	2		4.07361e+06
21.7008	441.718	205304	21.5846	21.8104	441.716	441.721	21.7008	441.718	205304	21.5846	21.8104	441.716	441.721	4		408928
29.0482	441.761	84893.7	28.9136	29.1399	441.759	441.763	29.0482	441.761	84893.7	28.9136	29.1399	441.759	441.763	2		151485
26.8489	441.79	71371.1	26.7673	27.0157	441.787	441.792	26.8489	441.79	71371.1	26.7673	27.0157	441.787	441.792	2		188477
22.7568	441.79	2.0724e+06	22.6426	22.8627	441.788	441.792	22.7568	441.79	2.0724e+06	22.6426	22.8627	441.788	441.792	2		4.30645e+06
23.0326	441.79	2.38047e+06	22.9293	23.1735	441.788	441.793	23.0326	441.79	2.38047e+06	22.9293	23.1735	441.788	441.793	2		5.40902e+06
19.5277	441.904	23076	19.3912	19.6679	441.902	441.907	19.5277	441.904	23076	19.3912	19.6679	441.902	441.907	3		58079.8
23.1389	441.928	79282.9	23.0326	23.2111	441.926	441.932	23.1389	441.928	79282.9	23.0326	23.2111	441.926	441.932	3		169883
24.5045	442.249	483501	24.4002	24.5771	442.247	442.252	24.5045	442.249	483501	24.4002	24.5771	442.247	442.252	3		983259
22.5318	442.31	284540	22.4285	22.6426	442.307	442.313	22.5318	442.31	284540	22.4285	22.6426	442.307	442.313	4		690148
23.8093	442.567	104936	23.7405	23.9646	442.561	442.573	23.8093	442.567	104936	23.7405	23.9646	442.561	442.573	3		349058
19.5277	442.568	68176.9	19.299	19.7129	442.565	442.57	19.5277	442.568	68176.9	19.299	19.7129	442.565	442.57	3		249449
22.6426	442.592	289424	22.5691	22.7204	442.586	442.598	22.6426	442.592	289424	22.5691	22.7204	442.586	442.598	3		516412
23.9646	442.732	1.15151e+06	23.8093	24.0741	442.729	442.734	23.9646	442.732	1.15151e+06	23.8093	24.0741	442.729	442.734	2		2.81063e+06
25.5283	442.732	152266	25.4174	25.6414	442.729	442.734	25.5283	442.732	152266	25.4174	25.6414	442.729	442.734	2		371625
23.4078	442.766	465092	23.2111	23.5251	442.763	442.768	23.4078	442.766	465092	23.2111	23.5251	442.763	442.768	2		1.51827e+06
25.0055	442.785	235882	24.8516	25.0782	442.782	442.787	25.0055	442.785	235882	24.8516	25.0782	442.782	442.787	2		646109
24.2253	442.887	236289	24.0394	24.3679	442.885	442.89	24.2253	442.887	236289	24.0394	24.3679	442.885	442.89	3		852600
21.8845	443.219	351817	21.8104	21.9901	443.216	443.222	21.8845	443.219	351817	21.8104	21.9901	443.216	443.222	4		447260
21.9553	443.246	142934	21.8104	22.0649	443.239	443.248	21.9553	443.246	142934	21.8104	22.0649	443.239	443.248	2		298856
24.8915	443.258	401403	24.7721	25.0055	443.256	443.261	24.8915	443.258	401403	24.7721	25.0055	443.256	443.261	2		1.07039e+06
22.4285	443.263	242660	22.3163	22.5691	443.258	443.269	22.4285	443.263	242660	22.3163	22.5691	443.258	443.269	2		788229
24.3679	443.271	426589	24.26	24.4326	443.268	443.273	24.3679	443.271	426589	24.26	24.4326	443.268	443.273	2		850554
21.3902	443.276	286216	21.2783	21.4684	443.274	443.279	21.3902	443.276	286216	21.2783	21.4684	443.274	443.279	2		583829
26.7673	443.282	57635.8	26.6522	26.8489	443.279	443.285	26.7673	443.282	57635.8	26.6522	26.8489	443.279	443.285	2		128105
26.7673	443.295	119270	26.6522	26.8489	443.292	443.297	26.7673	443.295	119270	26.6522	26.8489	443.292	443.297	2		231459
19.7587	443.45	194537	19.6679	19.8943	443.447	443.452	19.7587	443.45	194537	19.6679	19.8943	443.447	443.452	4		320726
24.9303	443.46	162336	24.8516	25.0439	443.458	443.463	24.9303	443.46	162336	24.8516	25.0439	443.458	443.463	4		317190
21.7008	443.713	511915	21.5846	21.8845	443.711	443.716	21.7008	443.713	511915	21.5846	21.8845	443.711	443.716	2		1.48001e+06
27.1842	443.782	37317.5	27.0581	27.3138	443.779	443.786	27.1842	443.782	37317.5	27.0581	27.3138	443.779	443.786	2		103737
27.141	443.894	53237.6	27.0157	27.2706	443.889	443.897	27.141	443.894	53237.6	27.0157	27.2706	443.889	443.897	3		124039
21.0408	444.195	125684	20.9572	21.1569	444.192	444.198	21.0408	444.195	125684	20.9572	21.1569	444.192	444.198	2		243737
24.4002	444.219	142417	24.3332	24.5045	444.217	444.226	24.4002	444.219	142417	24.3332	24.5045	444.217	444.226	2		328462
25.6023	444.223	373480	25.4898	25.7203	444.22	444.225	25.6023	444.223	373480	25.4898	25.7203	444.22	444.225	2		832894
23.9301	444.243	342939	23.8093	24.0394	444.24	444.245	23.9301	444.243	342939	23.8093	24.0394	444.24	444.245	2		833034
21.6606	444.266	200939	21.6212	21.7356	444.263	444.269	21.6606	444.266	200939	21.6212	21.7356	444.263	444.269	2		380637
26.7673	444.272	49103.5	26.6107	26.8083	444.27	444.274	26.7673	444.272	49103.5	26.6107	26.8083	444.27	444.274	2		94189.8
25.5283	444.563	154181	25.4174	25.6023	444.561	444.565	25.5283	444.563	154181	25.4174	25.6023	444.561	444.565	3		292783
22.2763	444.718	5.25771e+06	22.2064	22.4285	444.716	444.721	22.2763	444.718	5.25771e+06	22.2064	22.4285	444.716	444.721	2		1.25573e+07
21.3902	444.745	3684917	21.2395	21.5058	444.743	444.748	21.3902	444.745	3684917	21.2395	21.5058	444.743	444.748	2		8.34916e+06
20.4201	444.746	133258	20.2901	20.5473	444.743	444.748	20.4201	444.746	133258	20.2901	20.5473	444.743	444.748	2		333927
23.9301	444.764	443650	23.8093	24.1136	444.761	444.766	23.9301	444.764	443650	23.8093	24.1136	444.761	444.766	2		1.08024e+06
22.2064	444.876	318265	22.1006	22.2763	444.874	444.879	22.2064	444.876	318265	22.1006	22.2763	444.874	444.879	3		589609
23.2477	444.898	198586	23.1389	23.4078	444.893	444.901	23.2477	444.898	198586	23.1389	23.4078	444.893	444.901	3		602092
11.3037	444.903	34838.4	11.1991	11.3829	444.9	444.905	11.3037	444.903	34838.4	11.1991	11.3829	444.9	444.905	3		73955.3
23.5251	444.907	144403	23.4078	23.5941	444.901	444.911	23.5251	444.907	144403	23.4078	23.5941	444.901	444.911	3		262389
20.2471	444.912	356343	20.1182	20.3332	444.909	444.914	20.2471	444.912	356343	20.1182	20.3332	444.909	444.914	3		604373
23.7405	444.924	203889	23.6706	23.8905	444.92	444.928	23.7405	444.924	203889	23.6706	23.8905	444.92	444.928	3		458229
22.1006	445.243	2.23521e+06	22.0293	22.2446	445.241	445.245	22.1006	445.243	2.23521e+06	22.0293	22.2446	445.241	445.245	2		4.29589e+06
18.1645	445.255	48125.4	17.9013	18.5167	445.253	445.258	18.1645	445.255	48125.4	17.9013	18.5167	445.253	445.258	2		513542
28.8668	445.291	329297	28.6839	29.1399	445.289	445.294	28.8668	445.291	329297	28.6839	29.1399	445.289	445.294	2		1.04605e+06
21.7008	445.554	361107	21.5846	21.8104	445.552	445.557	21.7008	445.554	361107	21.5846	21.8104	445.552	445.557	3		722576
15.8067	445.56	24823.2	15.7534	16.0219	445.558	445.563	15.8067	445.56	24823.2	15.7534	16.0219	445.558	445.563	3		159982
23.1047	445.571	78992.5	23.0661	23.1735	445.565	445.577	23.1047	445.571	78992.5	23.0661	23.1735	445.565	445.577	3		153222
21.7754	445.735	42921	21.6212	21.8104	445.729	445.741	21.7754	445.735	42921	21.6212	21.8104	445.729	445.741	2		115642
24.5045	445.748	164375	24.4326	24.655	445.745	445.75	24.5045	445.748	164375	24.4326	24.655	445.745	445.75	2		336162
26.2158	445.755	2.20671e+06	26.1018	26.3237	445.753	445.758	26.2158	445.755	2.20671e+06	26.1018	26.3237	445.753	445.758	2		4.80592e+06
23.7405	445.76	1910475	23.6306	23.8905	445.758	445.763	23.7405	445.76	1910475	23.6306	23.8905	445.758	445.763	2		5.40549e+06
21	445.785	69936.8	20.8798	21.0794	445.782	445.787	21	445.785	69936.8	20.8798	21.0794	445.782	445.787	2		138330
25.4174	445.898	165439	25.3042	25.5283	445.896	445.901	25.4174	445.898	165439	25.3042	25.5283	445.896	445.901	3		380506
23.6306	446.218	2.63353e+06	23.5251	23.7771	446.216	446.22	23.6306	446.218	2.63353e+06	23.5251	23.7771	446.216	446.22	2		6.60172e+06
23.449	446.248	8434447	23.2904	23.6306	446.245	446.25	23.449	446.248	8434447	23.2904	23.6306	446.245	446.25	3		2.43769e+07
27.4017	446.266	63633.2	27.3138	27.4887	446.26	446.269	27.4017	446.266	63633.2	27.3138	27.4887	446.26	446.269	2		165529
23.5251	446.27	933979	23.3703	23.6306	446.267	446.273	23.5251	446.27	933979	23.3703	23.6306	446.267	446.273	2		2.2471e+06
24.4002	446.495	1.39289e+06	24.2963	24.5382	446.493	446.498	24.4002	446.495	1.39289e+06	24.2963	24.5382	446.493	446.498	4		3.61581e+06
22.3585	446.543	56683.3	22.2446	22.493	446.541	446.547	22.3585	446.543	56683.3	22.2446	22.493	446.541	446.547	3		189353
27.7277	446.588	35935.8	27.617	27.7676	446.582	446.59	27.7277	446.588	35935.8	27.617	27.7676	446.582	446.59	3		67967.1
30.3008	446.626	23134.1	30.1625	30.3934	446.624	446.629	30.3008	446.626	23134.1	30.1625	30.3934	446.624	446.629	3		44129.8
24.2963	446.764	145203	24.2253	24.4002	446.758	446.768	24.2963	446.764	145203	24.2253	24.4002	446.758	446.768	2		369617
12.844	446.907	22544	12.6282	13.0783	446.905	446.91	12.844	446.907	22544	12.6282	13.0783	446.905	446.91	3		129406
22.7204	446.908	1381719	22.5691	22.8627	446.905	446.913	22.7204	446.908	1381719	22.5691	22.8627	446.905	446.913	3		3.16796e+06
25.5667	446.914	95632.9	25.4539	25.7203	446.911	446.917	25.5667	446.914	95632.9	25.4539	25.7203	446.911	446.917	3		266242
27.617	447.219	88756.2	27.4887	27.6894	447.217	447.223	27.617	447.219	88756.2	27.4887	27.6894	447.217	447.223	2		165022
22.4285	447.225	30975.9	22.3585	22.5691	447.222	447.232	22.4285	447.225	30975.9	22.3585	22.5691	447.222	447.232	4		85694.7
20.2471	447.233	51302.6	20.162	20.3767	447.229	447.236	20.2471	447.233	51302.6	20.162	20.3767	447.229	447.236	4		89260.6
23.1047	447.237	236209	22.9953	23.2111	447.232	447.239	23.1047	447.237	236209	22.9953	23.2111	447.232	447.239	2		496480
25.3426	447.494	361897	25.2285	25.4898	447.492	447.497	25.3426	447.494	361897	25.2285	25.4898	447.492	447.497	4		858858
21.4684	447.556	682157	21.3521	21.5456	447.553	447.558	21.4684	447.556	682157	21.3521	21.5456	447.553	447.558	3		1.34403e+06
23.1389	447.721	1.83006e+06	23.0326	23.3328	447.719	447.724	23.1389	447.721	1.83006e+06	23.0326	23.3328	447.719	447.724	2		4.77058e+06
22.6802	447.734	79766.1	22.6075	22.7931	447.73	447.74	22.6802	447.734	79766.1	22.6075	22.7931	447.73	447.74	2		125554
26.1362	447.741	173920	26.017	26.2522	447.739	447.744	26.1362	447.741	173920	26.017	26.2522	447.739	447.744	4		341168
27.9759	447.779	605709	27.8476	28.1028	447.777	447.781	27.9759	447.779	605709	27.8476	28.1028	447.777	447.781	2		1.21474e+06
24.0037	447.885	127429	23.8905	24.1136	447.882	447.891	24.0037	447.885	127429	23.8905	24.1136	447.882	447.891	3		339267
24.3332	447.908	1.57598e+06	24.2253	24.4326	447.905	447.91	24.3332	447.908	1.57598e+06	24.2253	24.4326	447.905	447.91	3		3.0208e+06
25.3042	447.923	68689.2	25.2285	25.4174	447.919	447.926	25.3042	447.923	68689.2	25.2285	25.4174	447.919	447.926	3		127595
25.946	447.937	5.83896e+06	25.6414	26.1762	447.935	447.939	25.946	447.937	5.83896e+06	25.6414	26.1762	447.935	447.939	3		1.5427e+07
20.3332	448.215	131723	20.2471	20.4643	448.213	448.22	20.3332	448.215	131723	20.2471	20.4643	448.213	448.22	4		170595
20.3332	448.233	83320.2	20.2052	20.3767	448.231	448.239	20.3332	448.233	83320.2	20.2052	20.3767	448.231	448.239	3		109687
26.3237	448.265	53133.3	26.2865	26.5287	448.262	448.272	26.3237	448.265	53133.3	26.2865	26.5287	448.262	448.272	3		172760
22.3163	448.47	101963	22.2064	22.4285	448.466	448.473	22.3163	448.47	101963	22.2064	22.4285	448.466	448.473	4		261579
23.7771	448.579	1.35949e+06	23.6306	23.9301	448.576	448.581	23.7771	448.579	1.35949e+06	23.6306	23.9301	448.576	448.581	3		4.78837e+06
26.1018	448.583	415176	26.017	26.2158	448.58	448.585	26.1018	448.583	415176	26.017	26.2158	448.58	448.585	3		730988
26.9738	448.732	423901	26.8489	27.0976	448.73	448.734	26.9738	448.732	423901	26.8489	27.0976	448.73	448.734	2		848418
26.4037	448.737	404135	26.2522	26.5287	448.735	448.74	26.4037	448.737	404135	26.2522	26.5287	448.735	448.74	2		971278
22.1706	448.741	41126.5	22.0649	22.2763	448.737	448.748	22.1706	448.741	41126.5	22.0649	22.2763	448.737	448.748	2		109250
26.017	448.75	1243974	25.9095	26.1018	448.748	448.753	26.017	448.75	1243974	25.9095	26.1018	448.748	448.753	2		2.36098e+06
27.4887	448.767	59968.8	27.2706	27.5749	448.764	448.769	27.4887	448.767	59968.8	27.2706	27.5749	448.764	448.769	2		170940
19.8043	448.872	17216	19.6679	19.9398	448.869	448.877	19.8043	448.872	17216	19.6679	19.9398	448.869	448.877	3		37080.2
23.449	448.882	534771	23.2477	23.5615	448.88	448.885	23.449	448.882	534771	23.2477	23.5615	448.88	448.885	3		1.83571e+06
24.0741	448.912	303987	23.9646	24.1928	448.907	448.916	24.0741	448.912	303987	23.9646	24.1928	448.907	448.916	3		635112
23.5615	448.928	2.82888e+06	23.4078	23.7094	448.926	448.93	23.5615	448.928	2.82888e+06	23.4078	23.7094	448.926	448.93	3		7.54402e+06
22.1308	449.258	182489	22.0649	22.2446	449.256	449.261	22.1308	449.258	182489	22.0649	22.2446	449.256	449.261	2		349832
22.8627	449.276	158330	22.7931	22.9953	449.273	449.283	22.8627	449.276	158330	22.7931	22.9953	449.273	449.283	2		524648
25.2639	449.277	2.3391e+06	25.1149	25.4174	449.274	449.279	25.2639	449.277	2.3391e+06	25.1149	25.4174	449.274	449.279	2		6.318e+06
22.2064	449.579	62137.4	22.1006	22.3163	449.575	449.582	22.2064	449.579	62137.4	22.1006	22.3163	449.575	449.582	3		141204
24.8516	449.586	60655	24.7305	25.0055	449.583	449.589	24.8516	449.586	60655	24.7305	25.0055	449.583	449.589	3		238917
15.2508	449.713	51987.3	14.9027	15.5661	449.711	449.716	15.2508	449.713	51987.3	14.9027	15.5661	449.711	449.716	2		534176
20.92	449.72	48070.5	20.7947	21	449.717	449.725	20.92	449.72	48070.5	20.7947	21	449.717	449.725	2		94176.4
20.8798	449.747	458664	20.754	21	449.745	449.749	20.8798	449.747	458664	20.754	21	449.745	449.749	2		899314
22.1308	449.89	70141.6	22.0293	22.2446	449.885	449.893	22.1308	449.89	70141.6	22.0293	22.2446	449.885	449.893	3		172986
21.5846	449.908	511096	21.4684	21.7008	449.905	449.91	21.5846	449.908	511096	21.4684	21.7008	449.905	449.91	3		933329
20.3332	449.911	26918.9	20.2471	20.4643	449.909	449.915	20.3332	449.911	26918.9	20.2471	20.4643	449.909	449.915	3		35993.5
23.7094	449.92	328985	23.5615	23.8093	449.917	449.923	23.7094	449.92	328985	23.5615	23.8093	449.917	449.923	3		906405
24.4665	449.92	247363	24.3679	24.5771	449.917	449.922	24.4665	449.92	247363	24.3679	24.5771	449.917	449.922	3		584879
25.0055	450.229	932654	24.9303	25.1922	450.227	450.232	25.0055	450.229	932654	24.9303	25.1922	450.227	450.232	3		2.07526e+06
23.7405	450.237	833404	23.6306	23.849	450.235	450.24	23.7405	450.237	833404	23.6306	23.849	450.235	450.24	2		2.14583e+06
23.8093	450.268	751913	23.7094	23.9301	450.265	450.273	23.8093	450.268	751913	23.7094	23.9301	450.265	450.273	2		1.85056e+06
29.1838	450.278	43676.7	29.0482	29.2735	450.275	450.28	29.1838	450.278	43676.7	29.0482	29.2735	450.275	450.28	2		110660
22.7931	450.284	5146300	22.6802	22.8964	450.281	450.286	22.7931	450.284	5146300	22.6802	22.8964	450.281	450.286	2		9.81937e+06
27.2706	450.29	192710	27.141	27.4448	450.288	450.293	27.2706	450.29	192710	27.141	27.4448	450.288	450.293	2		506502
23.8093	450.576	1.11655e+06	23.6706	23.9301	450.573	450.578	23.8093	450.576	1.11655e+06	23.6706	23.9301	450.573	450.578	3		3.06272e+06
25.2639	450.719	727804	25.0439	25.4174	450.716	450.721	25.2639	450.719	727804	25.0439	25.4174	450.716	450.721	2		2.09946e+06
28.0604	450.737	43367.1	27.9759	28.1887	450.735	450.74	28.0604	450.737	43367.1	27.9759	28.1887	450.735	450.74	2		92738.9
21.8463	450.74	75962.7	21.7356	21.9553	450.734	450.747	21.8463	450.74	75962.7	21.7356	21.9553	450.734	450.747	2		183226
23.2477	450.745	15339	23.1735	23.3328	450.742	450.749	23.2477	450.745	15339	23.1735	23.3328	450.742	450.749	2		40425.7
23.8093	450.755	90636.7	23.7094	23.9301	450.75	450.758	23.8093	450.755	90636.7	23.7094	23.9301	450.75	450.758	2		247903
24.1136	450.764	244377	24.0037	24.1928	450.761	450.767	24.1136	450.764	244377	24.0037	24.1928	450.761	450.767	2		564548
20.7947	450.764	292256	20.6728	20.92	450.761	450.766	20.7947	450.764	292256	20.6728	20.92	450.761	450.766	2		622006
19.8043	450.77	99044	19.622	20.0299	450.767	450.772	19.8043	450.77	99044	19.622	20.0299	450.767	450.772	2		256295
20.7947	450.877	61842.4	20.6728	20.8798	450.875	450.88	20.7947	450.877	61842.4	20.6728	20.8798	450.875	450.88	3		119626
24.7721	450.928	77652.2	24.6174	24.8516	450.922	450.933	24.7721	450.928	77652.2	24.6174	24.8516	450.922	450.933	3		265663
25.6414	450.936	138190	25.5283	25.7597	450.932	450.938	25.6414	450.936	138190	25.5283	25.7597	450.932	450.938	3		313411
21.5058	451.208	418931	21.4272	21.6212	451.206	451.211	21.5058	451.208	418931	21.4272	21.6212	451.206	451.211	2		731947
21.5846	451.237	167976	21.4684	21.7008	451.233	451.243	21.5846	451.237	167976	21.4684	21.7008	451.233	451.243	2		509840
25.1149	451.251	102980	25.0439	25.2285	451.248	451.254	25.1149	451.251	102980	25.0439	25.2285	451.248	451.254	3		195773
24.5045	451.256	210939	24.4002	24.5771	451.253	451.258	24.5045	451.256	210939	24.4002	24.5771	451.253	451.258	2		429270
11.6629	451.27	27511.9	11.5389	11.8397	451.268	451.272	11.6629	451.27	27511.9	11.5389	11.8397	451.268	451.272	2		101291
23.1389	451.273	2.88998e+06	23.0326	23.2904	451.271	451.276	23.1389	451.273	2.88998e+06	23.0326	23.2904	451.271	451.276	2		6.97233e+06
24.8103	451.274	40172.4	24.655	24.9303	451.268	451.28	24.8103	451.274	40172.4	24.655	24.9303	451.268	451.28	2		138710
20.92	451.285	394402	20.8374	21.0408	451.283	451.287	20.92	451.285	394402	20.8374	21.0408	451.283	451.287	2		747988
20.2471	451.486	742117	20.1182	20.3332	451.484	451.488	20.2471	451.486	742117	20.1182	20.3332	451.484	451.488	4		1.38294e+06
21.8104	451.487	27436.4	21.6606	21.8845	451.482	451.49	21.8104	451.487	27436.4	21.6606	21.8845	451.482	451.49	2		73804.5
24.8103	451.748	495118	24.6937	24.9303	451.746	451.751	24.8103	451.748	495118	24.6937	24.9303	451.746	451.751	2		1.04335e+06
22.4285	451.753	179562	22.3585	22.5318	451.751	451.758	22.4285	451.753	179562	22.3585	22.5318	451.751	451.758	2		359374
28.7746	451.769	150289	28.5491	28.9136	451.766	451.772	28.7746	451.769	150289	28.5491	28.9136	451.766	451.772	2		481416
22.0649	451.771	341278	21.9901	22.1706	451.768	451.774	22.0649	451.771	341278	21.9901	22.1706	451.768	451.774	2		703570
28.1028	451.774	63656.1	27.9759	28.2344	451.771	451.776	28.1028	451.774	63656.1	27.9759	28.2344	451.771	451.776	2		133029
20.5473	451.875	36424.7	20.4643	20.7153	451.872	451.881	20.5473	451.875	36424.7	20.4643	20.7153	451.872	451.881	3		106154
19.8043	451.875	17823	19.7129	19.9398	451.872	451.881	19.8043	451.875	17823	19.7129	19.9398	451.872	451.881	3		70101.6
24.4665	451.896	1.17023e+06	24.3679	24.5771	451.893	451.898	24.4665	451.896	1.17023e+06	24.3679	24.5771	451.893	451.898	3		2.32347e+06
27.0581	451.911	95728.2	26.9333	27.2276	451.908	451.913	27.0581	451.911	95728.2	26.9333	27.2276	451.908	451.913	3		277327
20.3332	452.214	37592.8	20.2471	20.4643	452.207	452.217	20.3332	452.214	37592.8	20.2471	20.4643	452.207	452.217	4		64168.8
11.6306	452.232	51977.3	11.5	11.7337	452.23	452.234	11.6306	452.232	51977.3	11.5	11.7337	452.23	452.234	2		107425
23.9301	452.263	208168	23.8093	24.0037	452.261	452.269	23.9301	452.263	208168	23.8093	24.0037	452.261	452.269	2		426842
22.6426	452.263	273320	22.493	22.7931	452.257	452.266	22.6426	452.263	273320	22.493	22.7931	452.257	452.266	2		632912
20.7947	452.263	477974	20.6728	20.8798	452.26	452.266	20.7947	452.263	477974	20.6728	20.8798	452.26	452.266	2		1.01112e+06
27.8069	452.264	464094	27.7277	27.9329	452.262	452.266	27.8069	452.264	464094	27.7277	27.9329	452.262	452.266	3		675052
26.1362	452.588	296304	26.0577	26.2522	452.586	452.591	26.1362	452.588	296304	26.0577	26.2522	452.586	452.591	3		509960
20.7947	452.737	925193	20.6728	20.92	452.735	452.74	20.7947	452.737	925193	20.6728	20.92	452.735	452.74	2		1.8133e+06
22.8964	452.752	134012	22.7568	23.0326	452.747	452.754	22.8964	452.752	134012	22.7568	23.0326	452.747	452.754	4		400535
23.3328	452.769	283688	23.2111	23.5251	452.763	452.771	23.3328	452.769	283688	23.2111	23.5251	452.763	452.771	2		754560
23.3328	452.891	52933.6	23.1735	23.4078	452.889	452.895	23.3328	452.891	52933.6	23.1735	23.4078	452.889	452.895	3		159072
26.1762	452.909	86734.4	26.1018	26.2865	452.907	452.914	26.1762	452.909	86734.4	26.1018	26.2865	452.907	452.914	3		139951
25.8374	452.916	475937	25.7597	25.946	452.914	452.919	25.8374	452.916	475937	25.7597	25.946	452.914	452.919	3		897134
14.994	453.222	36377	14.6183	15.3096	453.219	453.224	14.994	453.222	36377	14.6183	15.3096	453.219	453.224	2		314116
23.8905	453.243	225184	23.7405	24.0037	453.24	453.248	23.8905	453.243	225184	23.7405	24.0037	453.24	453.248	3		566824
24.5045	453.244	325458	24.4326	24.6174	453.241	453.251	24.5045	453.244	325458	24.4326	24.6174	453.241	453.251	2		682778
24.8516	453.251	155309	24.6937	24.972	453.246	453.254	24.8516	453.251	155309	24.6937	24.972	453.246	453.254	3		420769
23.449	453.258	31989.6	23.2904	23.5251	453.254	453.261	23.449	453.258	31989.6	23.2904	23.5251	453.254	453.261	3		80072.1
24.1928	453.266	1.18417e+06	24.0741	24.2963	453.264	453.269	24.1928	453.266	1.18417e+06	24.0741	24.2963	453.264	453.269	2		2.84016e+06
20.2052	453.74	574072	19.8943	20.3767	453.738	453.743	20.2052	453.74	574072	19.8943	20.3767	453.738	453.743	2		1.78969e+06
25.4898	453.74	1.4073e+06	25.4174	25.6803	453.738	453.743	25.4898	453.74	1.4073e+06	25.4174	25.6803	453.738	453.743	2		3.74425e+06
27.0157	453.771	733927	26.8929	27.141	453.769	453.774	27.0157	453.771	733927	26.8929	27.141	453.769	453.774	2		1.65641e+06
21.8845	453.908	88585.4	21.7754	21.9189	453.902	453.914	21.8845	453.908	88585.4	21.7754	21.9189	453.902	453.914	3		182019
24.2963	453.909	55906.1	24.1928	24.4002	453.906	453.915	24.2963	453.909	55906.1	24.1928	24.4002	453.906	453.915	3		137731
30.2547	454.204	107771	30.1156	30.3934	454.202	454.206	30.2547	454.204	107771	30.1156	30.3934	454.202	454.206	2		223507
23.1047	454.214	1.20186e+06	22.9953	23.2904	454.211	454.217	23.1047	454.214	1.20186e+06	22.9953	23.2904	454.211	454.217	3		3.68583e+06
22.9293	454.237	174275	22.7568	23.0326	454.233	454.244	22.9293	454.237	174275	22.7568	23.0326	454.233	454.244	2		516880
29.0482	454.24	40882.6	28.9136	29.1399	454.237	454.242	29.0482	454.24	40882.6	28.9136	29.1399	454.237	454.242	3		74561.3
28.0164	454.258	1.40294e+06	27.891	28.2344	454.256	454.261	28.0164	454.258	1.40294e+06	27.891	28.2344	454.256	454.261	2		3.25335e+06
24.8915	454.268	4783109	24.7305	25.0439	454.266	454.271	24.8915	454.268	4783109	24.7305	25.0439	454.266	454.271	2		1.11002e+07
23.6706	454.279	165737	23.5941	23.8093	454.277	454.282	23.6706	454.279	165737	23.5941	23.8093	454.277	454.282	2		444381
18.0245	454.549	45580.5	17.5759	18.3452	454.546	454.551	18.0245	454.549	45580.5	17.5759	18.3452	454.546	454.551	3		588471
20.6315	454.564	99608.7	20.3767	20.7153	454.561	454.567	20.6315	454.564	99608.7	20.3767	20.7153	454.561	454.567	3		242102
19.3576	454.571	24934.7	19.1882	19.4788	454.568	454.573	19.3576	454.571	24934.7	19.1882	19.4788	454.568	454.573	3		113163
20.162	454.601	20137	20.0299	20.2471	454.598	454.603	20.162	454.601	20137	20.0299	20.2471	454.598	454.603	3		37700.9
29.2735	454.714	130102	29.1838	29.4057	454.712	454.717	29.2735	454.714	130102	29.1838	29.4057	454.712	454.717	2		228548
20.162	454.73	257246	20.0299	20.3332	454.727	454.732	20.162	454.73	257246	20.0299	20.3332	454.727	454.732	2		704984
25.6414	454.752	228622	25.5283	25.7597	454.748	454.754	25.6414	454.752	228622	25.5283	25.7597	454.748	454.754	2		568499
21	455.229	446615	20.92	21.1569	455.226	455.235	21	455.229	446615	20.92	21.1569	455.226	455.235	3		944967
26.6107	455.232	159974	26.4465	26.7288	455.229	455.235	26.6107	455.232	159974	26.4465	26.7288	455.229	455.235	3		458402
21.3902	455.238	300965	21.2395	21.4684	455.235	455.242	21.3902	455.238	300965	21.2395	21.4684	455.235	455.242	2		504355
25.3426	455.247	156265	25.2639	25.4898	455.241	455.25	25.3426	455.247	156265	25.2639	25.4898	455.241	455.25	2		391185
27.3138	455.259	226277	27.141	27.4448	455.256	455.261	27.3138	455.259	226277	27.141	27.4448	455.256	455.261	2		586315
12.2382	455.565	21184.8	12.0846	12.3635	455.563	455.567	12.2382	455.565	21184.8	12.0846	12.3635	455.563	455.567	3		78056
19.2665	455.567	201982	18.9353	19.5277	455.565	455.57	19.2665	455.567	201982	18.9353	19.5277	455.565	455.57	3		1.446e+06
27.2276	455.577	206533	27.0976	27.4887	455.574	455.579	27.2276	455.577	206533	27.0976	27.4887	455.574	455.579	3		722469
25.5283	455.729	256000	25.4174	25.6023	455.726	455.731	25.5283	455.729	256000	25.4174	25.6023	455.726	455.731	2		505861
24.8915	455.919	35903.9	24.5382	25.0439	455.916	455.923	24.8915	455.919	35903.9	24.5382	25.0439	455.916	455.923	3		312828
25.379	455.976	52847.3	25.3426	25.4898	455.973	455.979	25.379	455.976	52847.3	25.3426	25.4898	455.973	455.979	4		107708
14.7105	456.217	28807.9	14.2909	15.0262	456.214	456.219	14.7105	456.217	28807.9	14.2909	15.0262	456.214	456.219	2		339543
21.9901	456.219	323754	21.9189	22.1308	456.216	456.222	21.9901	456.219	323754	21.9189	22.1308	456.216	456.222	2		771387
24.5382	456.57	35043.6	24.4665	24.6174	456.566	456.576	24.5382	456.57	35043.6	24.4665	24.6174	456.566	456.576	3		80477.3
22.3931	456.577	202359	22.2763	22.4603	456.574	456.581	22.3931	456.577	202359	22.2763	22.4603	456.574	456.581	3		386368
24.2963	456.582	5.14995e+06	24.1928	24.4002	456.58	456.584	24.2963	456.582	5.14995e+06	24.1928	24.4002	456.58	456.584	3		1.21615e+07
22.3931	456.588	165905	22.2763	22.4603	456.586	456.591	22.3931	456.588	165905	22.2763	22.4603	456.586	456.591	3		339364
23.7094	456.781	917690	23.5251	23.8905	456.779	456.784	23.7094	456.781	917690	23.5251	23.8905	456.779	456.784	2		3.22033e+06
23.9301	456.8	2.66683e+06	23.7771	24.0741	456.797	456.802	23.9301	456.8	2.66683e+06	23.7771	24.0741	456.797	456.802	2		6.244e+06
20.2901	456.906	113728	20.1182	20.4201	456.904	456.91	20.2901	456.906	113728	20.1182	20.4201	456.904	456.91	3		279192
24.1136	456.916	3.60223e+06	24.0037	24.1928	456.914	456.919	24.1136	456.916	3.60223e+06	24.0037	24.1928	456.914	456.919	3		7.71175e+06
27.4887	456.918	20498.7	27.3576	27.5749	456.915	456.921	27.4887	456.918	20498.7	27.3576	27.5749	456.915	456.921	3		46697.1
25.1922	456.918	34749.2	25.1149	25.3042	456.912	456.922	25.1922	456.918	34749.2	25.1149	25.3042	456.912	456.922	3		73892.9
24.4002	456.93	136623	24.2963	24.4665	456.926	456.933	24.4002	456.93	136623	24.2963	24.4665	456.926	456.933	3		356881
25.1544	457.234	204583	25.0782	25.2639	457.231	457.236	25.1544	457.234	204583	25.0782	25.2639	457.231	457.236	3		374411
22.8964	457.298	5153933	22.83	22.9953	457.295	457.3	22.8964	457.298	5153933	22.83	22.9953	457.295	457.3	2		8.41732e+06
25.2285	457.554	558686	25.1149	25.3426	457.552	457.557	25.2285	457.554	558686	25.1149	25.3426	457.552	457.557	3		1.47019e+06
30.2089	457.573	96314.4	30.0767	30.3008	457.571	457.575	30.2089	457.573	96314.4	30.0767	30.3008	457.571	457.575	3		156651
26.4037	457.597	61937.4	26.3237	26.5705	457.595	457.602	26.4037	457.597	61937.4	26.3237	26.5705	457.595	457.602	3		167465
22.6075	457.604	255520	22.4603	22.7204	457.601	457.607	22.6075	457.604	255520	22.4603	22.7204	457.601	457.607	3		598549
19.8943	457.736	214649	19.7129	20.0299	457.733	457.738	19.8943	457.736	214649	19.7129	20.0299	457.733	457.738	2		508506
29.3622	457.764	357222	29.2735	29.4946	457.761	457.766	29.3622	457.764	357222	29.2735	29.4946	457.761	457.766	2		582744
22.6426	457.79	2.0433e+06	22.5318	22.7931	457.787	457.792	22.6426	457.79	2.0433e+06	22.5318	22.7931	457.787	457.792	2		4.87837e+06
23.7405	457.923	47258.2	23.6706	23.849	457.92	457.928	23.7405	457.923	47258.2	23.6706	23.849	457.92	457.928	3		103109
26.7673	457.932	44506.4	26.6923	26.8929	457.929	457.935	26.7673	457.932	44506.4	26.6923	26.8929	457.929	457.935	3		98910.1
21.1569	458.25	715290	21.0794	21.2395	458.248	458.253	21.1569	458.25	715290	21.0794	21.2395	458.248	458.253	2		1.37004e+06
23.0326	458.263	3.48621e+06	22.9293	23.1389	458.261	458.266	23.0326	458.263	3.48621e+06	22.9293	23.1389	458.261	458.266	2		6.51098e+06
22.1706	458.269	107102	22.0649	22.2446	458.262	458.275	22.1706	458.269	107102	22.0649	22.2446	458.262	458.275	2		241829
24.6174	458.273	112360	24.5045	24.6937	458.271	458.276	24.6174	458.273	112360	24.5045	24.6937	458.271	458.276	2		238129
25.3426	458.277	309031	25.2639	25.4539	458.27	458.279	25.3426	458.277	309031	25.2639	25.4539	458.27	458.279	2		660954
24.1486	458.282	228950	24.0394	24.2253	458.279	458.288	24.1486	458.282	228950	24.0394	24.2253	458.279	458.288	2		500501
24.4326	458.577	1.24558e+06	24.3679	24.5771	458.575	458.58	24.4326	458.577	1.24558e+06	24.3679	24.5771	458.575	458.58	3		2.66316e+06
23.7094	458.587	63918	23.6306	23.8093	458.582	458.592	23.7094	458.587	63918	23.6306	23.8093	458.582	458.592	3		186907
25.5283	458.745	68608.6	25.4174	25.5667	458.74	458.748	25.5283	458.745	68608.6	25.4174	25.5667	458.74	458.748	4		117529
26.1762	458.752	317839	26.0577	26.2522	458.75	458.754	26.1762	458.752	317839	26.0577	26.2522	458.75	458.754	2		635338
19.8043	458.884	63365.7	19.7129	20.0299	458.882	458.887	19.8043	458.884	63365.7	19.7129	20.0299	458.882	458.887	3		162749
24.4326	458.894	116347	24.3332	24.5045	458.892	458.899	24.4326	458.894	116347	24.3332	24.5045	458.892	458.899	3		313177
20.162	458.897	28858.8	19.985	20.2471	458.894	458.902	20.162	458.897	28858.8	19.985	20.2471	458.894	458.902	3		49910.2
24.972	458.995	387980	24.8915	25.0782	458.992	458.997	24.972	458.995	387980	24.8915	25.0782	458.992	458.997	4		810627
26.6107	459.232	41318.7	26.4889	26.7288	459.228	459.239	26.6107	459.232	41318.7	26.4889	26.7288	459.228	459.239	2		113792
22.7568	459.253	743220	22.6426	22.8627	459.25	459.255	22.7568	459.253	743220	22.6426	22.8627	459.25	459.255	2		1.60855e+06
23.3328	459.26	143726	23.1735	23.4906	459.254	459.263	23.3328	459.26	143726	23.1735	23.4906	459.254	459.263	3		557339
25.2285	459.262	120726	25.1544	25.379	459.255	459.265	25.2285	459.262	120726	25.1544	25.379	459.255	459.265	3		355014
21.0408	459.271	88170.4	20.9572	21.1569	459.268	459.273	21.0408	459.271	88170.4	20.9572	21.1569	459.268	459.273	2		186792
22.9635	459.582	2535205	22.7568	23.0661	459.58	459.584	22.9635	459.582	2535205	22.7568	23.0661	459.58	459.584	3		6.89309e+06
22.7568	459.724	442313	22.6426	22.83	459.721	459.726	22.7568	459.724	442313	22.6426	22.83	459.721	459.726	2		913021
23.449	459.758	335569	23.3328	23.5615	459.755	459.76	23.449	459.758	335569	23.3328	23.5615	459.755	459.76	2		955285
26.4465	459.776	42194.6	26.3644	26.5287	459.774	459.78	26.4465	459.776	42194.6	26.3644	26.5287	459.774	459.78	2		85001.9
23.849	459.905	2.07634e+06	23.7094	24.0037	459.903	459.907	23.849	459.905	2.07634e+06	23.7094	24.0037	459.903	459.907	3		5.07089e+06
21.7008	460.009	84994.6	21.5456	21.7754	460.006	460.012	21.7008	460.009	84994.6	21.5456	21.7754	460.006	460.012	4		205636
25.4898	460.246	155925	25.4174	25.6414	460.243	460.25	25.4898	460.246	155925	25.4174	25.6414	460.243	460.25	3		312192
25.0439	460.247	92218.9	24.9303	25.0782	460.244	460.25	25.0439	460.247	92218.9	24.9303	25.0782	460.244	460.25	2		177276
24.0394	460.565	169194	23.9301	24.1486	460.562	460.568	24.0394	460.565	169194	23.9301	24.1486	460.562	460.568	3		390639
26.6923	460.574	37136.7	26.5705	26.7673	460.571	460.58	26.6923	460.574	37136.7	26.5705	26.7673	460.571	460.58	3		82955.8
23.5941	460.582	100094	23.5251	23.7094	460.577	460.589	23.5941	460.582	100094	23.5251	23.7094	460.577	460.589	3		244515
26.5287	460.601	24892	26.4037	26.6107	460.596	460.604	26.5287	460.601	24892	26.4037	26.6107	460.596	460.604	3		59501
22.493	460.747	132411	22.3163	22.5691	460.743	460.75	22.493	460.747	132411	22.3163	22.5691	460.743	460.75	2		356093
27.0976	460.761	2.9682e+06	26.9333	27.3576	460.758	460.764	27.0976	460.761	2.9682e+06	26.9333	27.3576	460.758	460.764	2		9.37552e+06
25.6803	460.761	100297	25.5667	25.7974	460.758	460.764	25.6803	460.761	100297	25.5667	25.7974	460.758	460.764	2		233516
28.9588	460.761	255400	28.6391	29.0937	460.759	460.764	28.9588	460.761	255400	28.6391	29.0937	460.759	460.764	2		648914
23.6306	460.766	282409	23.4906	23.7094	460.764	460.768	23.6306	460.766	282409	23.4906	23.7094	460.764	460.768	2		733868
24.4002	460.766	1.27015e+06	24.2963	24.5045	460.763	460.769	24.4002	460.766	1.27015e+06	24.2963	24.5045	460.763	460.769	2		2.65853e+06
20.7153	460.891	21013.9	20.6315	20.8374	460.885	460.894	20.7153	460.891	21013.9	20.6315	20.8374	460.885	460.894	3		42028.2
23.849	460.908	123549	23.7405	23.9301	460.905	460.912	23.849	460.908	123549	23.7405	23.9301	460.905	460.912	3		244201
24.1486	461.234	217461	24.0741	24.2963	461.23	461.239	24.1486	461.234	217461	24.0741	24.2963	461.23	461.239	3		448562
24.4326	461.238	529367	24.3332	24.5045	461.235	461.243	24.4326	461.238	529367	24.3332	24.5045	461.235	461.243	2		1.04997e+06
22.5318	461.239	531362	22.4285	22.6426	461.237	461.242	22.5318	461.239	531362	22.4285	22.6426	461.237	461.242	3		1.06919e+06
25.1544	461.24	773606	25.0439	25.2639	461.238	461.243	25.1544	461.24	773606	25.0439	25.2639	461.238	461.243	2		1.707e+06
22.8964	461.245	276182	22.83	22.9953	461.242	461.252	22.8964	461.245	276182	22.83	22.9953	461.242	461.252	2		519615
11.5855	461.478	21781.4	11.3829	11.7601	461.476	461.481	11.5855	461.478	21781.4	11.3829	11.7601	461.476	461.481	4		58371.7
21.4684	461.492	865962	21.3164	21.5846	461.49	461.495	21.4684	461.492	865962	21.3164	21.5846	461.49	461.495	4		2.20612e+06
21.1973	461.576	50548.8	21.1569	21.3164	461.573	461.579	21.1973	461.576	50548.8	21.1569	21.3164	461.573	461.579	3		96824.9
21.8463	461.737	490325	21.7356	21.9189	461.735	461.74	21.8463	461.737	490325	21.7356	21.9189	461.735	461.74	2		1.00421e+06
22.6802	461.75	2.92365e+06	22.5318	22.83	461.748	461.753	22.6802	461.75	2.92365e+06	22.5318	22.83	461.748	461.753	2		7.45649e+06
19.7129	461.915	57370.3	19.5745	19.8043	461.913	461.918	19.7129	461.915	57370.3	19.5745	19.8043	461.913	461.918	3		114061
22.8627	462.236	1.26174e+06	22.7204	22.9293	462.233	462.238	22.8627	462.236	1.26174e+06	22.7204	22.9293	462.233	462.238	3		2.58662e+06
26.9333	462.249	34445.1	26.8489	27.0157	462.244	462.255	26.9333	462.249	34445.1	26.8489	27.0157	462.244	462.255	3		69749.5
20.074	462.29	216106	19.8943	20.2052	462.288	462.293	20.074	462.29	216106	19.8943	20.2052	462.288	462.293	2		534237
23.449	462.565	47396.4	23.3328	23.4906	462.562	462.57	23.449	462.565	47396.4	23.3328	23.4906	462.562	462.57	3		84873.5
22.3931	462.718	782776	22.2763	22.5318	462.716	462.721	22.3931	462.718	782776	22.2763	22.5318	462.716	462.721	2		1.62322e+06
21.5058	462.727	275865	21.3902	21.6212	462.725	462.729	21.5058	462.727	275865	21.3902	21.6212	462.725	462.729	2		638766
23.9301	462.74	94401.5	23.8093	24.0037	462.733	462.746	23.9301	462.74	94401.5	23.8093	24.0037	462.733	462.746	2		170816
21.9901	462.74	328839	21.8845	22.0293	462.737	462.743	21.9901	462.74	328839	21.8845	22.0293	462.737	462.743	2		647558
19.9398	462.74	10373.2	19.8043	20.074	462.738	462.743	19.9398	462.74	10373.2	19.8043	20.074	462.738	462.743	2		23111.7
24.7721	462.753	202398	24.6174	24.8915	462.751	462.756	24.7721	462.753	202398	24.6174	24.8915	462.751	462.756	2		490334
30.5295	462.928	66963.5	30.438	30.6717	462.925	462.93	30.5295	462.928	66963.5	30.438	30.6717	462.925	462.93	3		118942
22.1308	463.227	92558.6	22.0293	22.2064	463.223	463.232	22.1308	463.227	92558.6	22.0293	22.2064	463.223	463.232	3		234526
20.92	463.231	415666	20.7153	21	463.228	463.234	20.92	463.231	415666	20.7153	21	463.228	463.234	3		803475
19.4788	463.238	47981.9	19.299	19.5745	463.236	463.242	19.4788	463.238	47981.9	19.299	19.5745	463.236	463.242	3		137092
27.0976	463.245	39888.6	27.0157	27.2276	463.242	463.247	27.0976	463.245	39888.6	27.0157	27.2276	463.242	463.247	2		89272.2
25.6803	463.263	377198	25.5667	25.7974	463.258	463.266	25.6803	463.263	377198	25.5667	25.7974	463.258	463.266	2		920292
27.0157	463.285	12312.4	26.8929	27.0976	463.281	463.288	27.0157	463.285	12312.4	26.8929	27.0976	463.281	463.288	3		40651.8
24.972	463.58	76615.5	24.8516	25.0782	463.577	463.586	24.972	463.58	76615.5	24.8516	25.0782	463.577	463.586	3		168286
26.017	463.725	799119	25.946	26.1762	463.722	463.727	26.017	463.725	799119	25.946	26.1762	463.722	463.727	4		1.20093e+06
20.0299	463.736	59159.3	19.85	20.162	463.733	463.738	20.0299	463.736	59159.3	19.85	20.162	463.733	463.738	2		174398
24.8915	463.742	66770.1	24.8103	25.0439	463.74	463.748	24.8915	463.742	66770.1	24.8103	25.0439	463.74	463.748	2		178045
26.3237	463.756	60277.7	26.2158	26.4037	463.753	463.758	26.3237	463.756	60277.7	26.2158	26.4037	463.753	463.758	2		115135
23.3328	463.771	124012	23.1389	23.4078	463.768	463.774	23.3328	463.771	124012	23.1389	23.4078	463.768	463.774	2		366396
25.1544	463.784	69001.7	25.0439	25.2285	463.781	463.787	25.1544	463.784	69001.7	25.0439	25.2285	463.781	463.787	2		162332
26.2522	464.244	96191.6	26.1018	26.3644	464.238	464.249	26.2522	464.244	96191.6	26.1018	26.3644	464.238	464.249	3		276634
24.2963	464.253	4.03651e+06	24.1486	24.4002	464.25	464.255	24.2963	464.253	4.03651e+06	24.1486	24.4002	464.25	464.255	2		9.15326e+06
23.6306	464.263	96768.4	23.5251	23.7771	464.259	464.266	23.6306	464.263	96768.4	23.5251	23.7771	464.259	464.266	2		294690
27.141	464.478	23498.4	27.0157	27.2706	464.476	464.481	27.141	464.478	23498.4	27.0157	27.2706	464.476	464.481	4		62608.5
23.5615	464.561	138020	23.4906	23.7094	464.558	464.564	23.5615	464.561	138020	23.4906	23.7094	464.558	464.564	3		351144
21.4272	464.568	258770	21.3164	21.5456	464.565	464.571	21.4272	464.568	258770	21.3164	21.5456	464.565	464.571	3		576650
25.9095	464.723	930250	25.7974	25.9776	464.721	464.726	25.9095	464.723	930250	25.7974	25.9776	464.721	464.726	4		1.57633e+06
25.6023	464.769	83240.9	25.4539	25.7203	464.764	464.772	25.6023	464.769	83240.9	25.4539	25.7203	464.764	464.772	2		265485
30.0767	464.771	71807.6	29.8884	30.2089	464.769	464.774	30.0767	464.771	71807.6	29.8884	30.2089	464.769	464.774	2		185707
12.9824	464.882	17665.7	12.8115	13.1893	464.879	464.885	12.9824	464.882	17665.7	12.8115	13.1893	464.879	464.885	3		78966
23.7405	464.89	86953.3	23.6306	23.8905	464.887	464.893	23.7405	464.89	86953.3	23.6306	23.8905	464.887	464.893	3		298810
26.5287	464.894	34485.2	26.4037	26.6107	464.889	464.897	26.5287	464.894	34485.2	26.4037	26.6107	464.889	464.897	3		78791.6
25.3426	465.224	1.11407e+06	25.2285	25.5283	465.221	465.226	25.3426	465.224	1.11407e+06	25.2285	25.5283	465.221	465.226	4		2.79558e+06
23.7405	465.271	192023	23.6306	23.849	465.268	465.274	23.7405	465.271	192023	23.6306	23.849	465.268	465.274	2		532272
26.4037	465.297	2.19362e+06	26.2865	26.6107	465.295	465.3	26.4037	465.297	2.19362e+06	26.2865	26.6107	465.295	465.3	2		6.31426e+06
23.2904	465.571	164107	23.1735	23.4078	465.565	465.573	23.2904	465.571	164107	23.1735	23.4078	465.565	465.573	3		348328
23.8905	465.589	239600	23.7771	24.0394	465.587	465.592	23.8905	465.589	239600	23.7771	24.0394	465.587	465.592	3		564487
20.4201	465.75	36873.8	20.2901	20.5055	465.744	465.755	20.4201	465.75	36873.8	20.2901	20.5055	465.744	465.755	2		81849
23.3328	465.754	81711.1	23.1735	23.449	465.752	465.761	23.3328	465.754	81711.1	23.1735	23.449	465.752	465.761	2		268438
21.4272	466.218	349141	21.3164	21.5058	466.216	466.221	21.4272	466.218	349141	21.3164	21.5058	466.216	466.221	4		589329
21.1973	466.242	1.38643e+06	21.0794	21.3164	466.24	466.245	21.1973	466.242	1.38643e+06	21.0794	21.3164	466.24	466.245	2		2.84318e+06
21.5456	466.248	227030	21.4272	21.6212	466.246	466.25	21.5456	466.248	227030	21.4272	21.6212	466.246	466.25	2		397515
23.6306	466.27	293772	23.5251	23.7405	466.267	466.273	23.6306	466.27	293772	23.5251	23.7405	466.267	466.273	2		706410
24.8103	466.288	346107	24.655	24.9303	466.283	466.291	24.8103	466.288	346107	24.655	24.9303	466.283	466.291	3		779699
26.1362	466.288	130946	26.017	26.2158	466.286	466.295	26.1362	466.288	130946	26.017	26.2158	466.286	466.295	2		225606
27.4887	466.298	115869	27.3576	27.5749	466.295	466.301	27.4887	466.298	115869	27.3576	27.5749	466.295	466.301	2		198724
26.8489	466.604	377855	26.7288	26.9333	466.602	466.607	26.8489	466.604	377855	26.7288	26.9333	466.602	466.607	3		754970
20.754	466.74	1437745	20.5914	20.8374	466.738	466.747	20.754	466.74	1437745	20.5914	20.8374	466.738	466.747	2		3.26296e+06
25.2639	466.75	362084	25.1149	25.3426	466.747	466.752	25.2639	466.75	362084	25.1149	25.3426	466.747	466.752	2		936411
26.9738	466.75	520840	26.8489	27.141	466.748	466.753	26.9738	466.75	520840	26.8489	27.141	466.748	466.753	2		1.10763e+06
26.7673	466.779	587526	26.6107	26.8489	466.777	466.782	26.7673	466.779	587526	26.6107	26.8489	466.777	466.782	2		1.32221e+06
29.0937	466.785	102214	28.9588	29.1838	466.783	466.788	29.0937	466.785	102214	28.9588	29.1838	466.783	466.788	2		165306
24.5382	466.91	528617	24.4665	24.6937	466.908	466.913	24.5382	466.91	528617	24.4665	24.6937	466.908	466.913	3		1.11048e+06
26.0577	466.922	266660	25.9776	26.2158	466.918	466.924	26.0577	466.922	266660	25.9776	26.2158	466.918	466.924	3		469134
26.2865	466.944	113711	26.1762	26.4465	466.94	466.947	26.2865	466.944	113711	26.1762	26.4465	466.94	466.947	3		360289
21.6606	467.233	57159.8	21.5456	21.7356	467.226	467.24	21.6606	467.233	57159.8	21.5456	21.7356	467.226	467.24	4		161668
26.9333	467.268	1.53982e+06	26.6923	27.141	467.265	467.271	26.9333	467.268	1.53982e+06	26.6923	27.141	467.265	467.271	2		5.60314e+06
28.1448	467.277	431709	28.0164	28.3241	467.274	467.279	28.1448	467.277	431709	28.0164	28.3241	467.274	467.279	2		1.00162e+06
26.5287	467.295	380348	26.4037	26.6923	467.292	467.297	26.5287	467.295	380348	26.4037	26.6923	467.292	467.297	2		1.05796e+06
29.1838	467.305	344267	29.003	29.3188	467.302	467.307	29.1838	467.305	344267	29.003	29.3188	467.302	467.307	2		827013
21.6606	467.583	625694	21.5456	21.7754	467.581	467.586	21.6606	467.583	625694	21.5456	21.7754	467.581	467.586	3		1.31162e+06
34.3255	467.606	37895.9	34.1617	34.4499	467.602	467.609	34.3255	467.606	37895.9	34.1617	34.4499	467.602	467.609	2		224348
20.162	467.74	60283.8	20.0299	20.2471	467.736	467.745	20.162	467.74	60283.8	20.0299	20.2471	467.736	467.745	2		133614
25.1544	467.756	92974.6	25.0782	25.2285	467.75	467.759	25.1544	467.756	92974.6	25.0782	25.2285	467.75	467.759	2		178623
27.9759	467.769	395063	27.8476	28.1028	467.767	467.771	27.9759	467.769	395063	27.8476	28.1028	467.767	467.771	2		786725
25.3042	467.774	552680	25.1922	25.4174	467.772	467.777	25.3042	467.774	552680	25.1922	25.4174	467.772	467.777	2		1.26857e+06
27.141	467.787	460189	27.0157	27.3138	467.78	467.79	27.141	467.787	460189	27.0157	27.3138	467.78	467.79	2		1.36269e+06
22.7568	467.889	129381	22.6802	22.83	467.882	467.893	22.7568	467.889	129381	22.6802	22.83	467.882	467.893	3		239666
23.1735	467.918	355791	23.0661	23.4078	467.915	467.92	23.1735	467.918	355791	23.0661	23.4078	467.915	467.92	3		1.60803e+06
24.2253	467.923	152335	24.1486	24.2963	467.918	467.93	24.2253	467.923	152335	24.1486	24.2963	467.918	467.93	3		282772
19.4788	467.948	73152.6	19.3912	19.622	467.945	467.95	19.4788	467.948	73152.6	19.3912	19.622	467.945	467.95	4		122069
22.1706	468.245	55995.3	22.1308	22.3163	468.239	468.252	22.1706	468.245	55995.3	22.1308	22.3163	468.239	468.252	3		117182
24.972	468.266	245937	24.8103	25.0782	468.26	468.269	24.972	468.266	245937	24.8103	25.0782	468.26	468.269	2		535240
23.6706	468.719	164092	23.5615	23.7771	468.716	468.721	23.6706	468.719	164092	23.5615	23.7771	468.716	468.721	4		343828
24.1928	468.758	1.27605e+06	24.0741	24.2963	468.755	468.76	24.1928	468.758	1.27605e+06	24.0741	24.2963	468.755	468.76	2		2.77225e+06
22.7931	468.763	151594	22.6802	22.8627	468.761	468.767	22.7931	468.763	151594	22.6802	22.8627	468.761	468.767	2		292509
20.5914	468.764	543792	20.5055	20.7153	468.761	468.766	20.5914	468.764	543792	20.5055	20.7153	468.761	468.766	2		801470
24.1928	468.776	438844	24.1136	24.3332	468.773	468.778	24.1928	468.776	438844	24.1136	24.3332	468.773	468.778	2		997433
21.5846	468.891	68026.3	21.4684	21.7356	468.888	468.894	21.5846	468.891	68026.3	21.4684	21.7356	468.888	468.894	3		187101
24.5771	468.916	3792947	24.4326	24.7721	468.914	468.919	24.5771	468.916	3792947	24.4326	24.7721	468.914	468.919	3		8.37628e+06
20.8798	468.927	161205	20.754	21.0794	468.925	468.93	20.8798	468.927	161205	20.754	21.0794	468.925	468.93	3		383714
25.7974	468.93	41928.9	25.6414	25.8771	468.926	468.933	25.7974	468.93	41928.9	25.6414	25.8771	468.926	468.933	3		113900
22.493	469.231	217210	22.3931	22.6075	469.229	469.234	22.493	469.231	217210	22.3931	22.6075	469.229	469.234	4		511984
23.2477	469.234	147517	23.1047	23.3703	469.229	469.241	23.2477	469.234	147517	23.1047	23.3703	469.229	469.241	2		396063
21.2783	469.234	246678	21.1569	21.3902	469.232	469.237	21.2783	469.234	246678	21.1569	21.3902	469.232	469.237	3		440722
19.4392	469.238	77835.9	19.1699	19.622	469.235	469.24	19.4392	469.238	77835.9	19.1699	19.622	469.235	469.24	2		471308
25.1922	469.243	59889.4	25.0782	25.2285	469.239	469.246	25.1922	469.243	59889.4	25.0782	25.2285	469.239	469.246	3		129631
25.379	469.256	1.60364e+06	25.2639	25.5283	469.253	469.258	25.379	469.256	1.60364e+06	25.2639	25.5283	469.253	469.258	2		3.93266e+06
28.3241	469.261	54478.7	28.0604	28.5037	469.257	469.267	28.3241	469.261	54478.7	28.0604	28.5037	469.257	469.267	3		201634
23.3328	469.279	56964	23.2111	23.449	469.277	469.285	23.3328	469.279	56964	23.2111	23.449	469.277	469.285	3		180909
20.92	469.563	77025.5	20.7947	21	469.56	469.569	20.92	469.563	77025.5	20.7947	21	469.56	469.569	3		170728
23.849	469.568	481991	23.7094	23.9646	469.565	469.57	23.849	469.568	481991	23.7094	23.9646	469.565	469.57	3		1.07938e+06
26.5705	469.58	718509	26.4037	26.7288	469.577	469.582	26.5705	469.58	718509	26.4037	26.7288	469.577	469.582	3		1.97187e+06
24.1136	469.593	2.95477e+06	23.9646	24.2253	469.59	469.595	24.1136	469.593	2.95477e+06	23.9646	24.2253	469.59	469.595	3		6.7968e+06
23.7771	469.747	72817.4	23.6706	23.8905	469.745	469.75	23.7771	469.747	72817.4	23.6706	23.8905	469.745	469.75	2		197834
23.5251	469.753	752008	23.4078	23.6706	469.75	469.756	23.5251	469.753	752008	23.4078	23.6706	469.75	469.756	2		1.86929e+06
22.1308	469.753	407519	22.1006	22.2064	469.75	469.76	22.1308	469.753	407519	22.1006	22.2064	469.75	469.76	2		658717
20.9572	469.757	29133.7	20.8374	21.0408	469.751	469.76	20.9572	469.757	29133.7	20.8374	21.0408	469.751	469.76	4		64979.1
23.849	469.927	849138	23.7094	23.9646	469.924	469.929	23.849	469.927	849138	23.7094	23.9646	469.924	469.929	3		2.00759e+06
22.5318	469.997	105434	22.4285	22.6802	469.991	470.001	22.5318	469.997	105434	22.4285	22.6802	469.991	470.001	4		316685
26.017	470.28	208981	25.8374	26.1018	470.277	470.282	26.017	470.28	208981	25.8374	26.1018	470.277	470.282	3		433767
21.3521	470.494	504821	21.2395	21.4272	470.491	470.496	21.3521	470.494	504821	21.2395	21.4272	470.491	470.496	4		828863
28.729	470.62	21354.2	28.5037	28.9136	470.617	470.623	28.729	470.62	21354.2	28.5037	28.9136	470.617	470.623	3		81837.1
24.4002	470.737	2.26822e+06	24.26	24.5045	470.735	470.74	24.4002	470.737	2.26822e+06	24.26	24.5045	470.735	470.74	2		5.82699e+06
23.6306	470.738	289712	23.5251	23.7405	470.735	470.74	23.6306	470.738	289712	23.5251	23.7405	470.735	470.74	2		660135
25.8771	470.744	311275	25.7597	25.946	470.741	470.746	25.8771	470.744	311275	25.7597	25.946	470.741	470.746	2		571215
25.9776	470.763	1.4683e+06	25.8771	26.1018	470.761	470.766	25.9776	470.763	1.4683e+06	25.8771	26.1018	470.761	470.766	2		2.53384e+06
26.8929	470.767	99125.5	26.8083	26.9738	470.764	470.771	26.8929	470.767	99125.5	26.8083	26.9738	470.764	470.771	2		186836
23.3328	470.779	45897.7	23.2477	23.449	470.776	470.781	23.3328	470.779	45897.7	23.2477	23.449	470.776	470.781	2		119512
24.0741	470.797	219079	23.8905	24.1486	470.794	470.8	24.0741	470.797	219079	23.8905	24.1486	470.794	470.8	2		618191
19.5277	470.904	29953	19.4392	19.6679	470.901	470.906	19.5277	470.904	29953	19.4392	19.6679	470.901	470.906	3		51910.7
22.3931	470.929	99791.2	22.3163	22.493	470.926	470.934	22.3931	470.929	99791.2	22.3163	22.493	470.926	470.934	3		227853
24.655	470.958	45176.5	24.5771	24.7721	470.952	470.96	24.655	470.958	45176.5	24.5771	24.7721	470.952	470.96	3		120078
22.0649	470.987	242809	21.9553	22.1706	470.985	470.993	22.0649	470.987	242809	21.9553	22.1706	470.985	470.993	4		598737
19.85	471.214	28672.4	19.7587	19.985	471.212	471.217	19.85	471.214	28672.4	19.7587	19.985	471.212	471.217	2		62546.2
25.1544	471.23	219504	25.0782	25.2639	471.228	471.234	25.1544	471.23	219504	25.0782	25.2639	471.228	471.234	2		460949
26.4465	471.242	156258	26.3237	26.6107	471.24	471.245	26.4465	471.242	156258	26.3237	26.6107	471.24	471.245	2		416594
19.299	471.259	61689.2	19.1241	19.622	471.256	471.261	19.299	471.259	61689.2	19.1241	19.622	471.256	471.261	2		537713
25.2285	471.271	1.61946e+06	24.972	25.379	471.268	471.273	25.2285	471.271	1.61946e+06	24.972	25.379	471.268	471.273	3		5.94792e+06
21.8104	471.282	894782	21.7008	21.8845	471.28	471.285	21.8104	471.282	894782	21.7008	21.8845	471.28	471.285	2		1.7529e+06
23.9646	471.294	140776	23.8093	24.0037	471.292	471.301	23.9646	471.294	140776	23.8093	24.0037	471.292	471.301	2		309374
24.7721	471.308	242532	24.6174	24.8915	471.305	471.31	24.7721	471.308	242532	24.6174	24.8915	471.305	471.31	2		713477
26.9738	471.549	164165	26.8929	27.141	471.546	471.551	26.9738	471.549	164165	26.8929	27.141	471.546	471.551	3		326431
24.26	471.555	137555	24.1928	24.3679	471.553	471.558	24.26	471.555	137555	24.1928	24.3679	471.553	471.558	3		266264
19.1699	471.598	21759.3	18.9665	19.4788	471.595	471.601	19.1699	471.598	21759.3	18.9665	19.4788	471.595	471.601	3		200914
21.5456	471.627	286782	21.4272	21.6212	471.624	471.629	21.5456	471.627	286782	21.4272	21.6212	471.624	471.629	3		518876
21.5058	471.733	947902	21.3902	21.5846	471.731	471.736	21.5058	471.733	947902	21.3902	21.5846	471.731	471.736	4		1.74052e+06
24.4002	471.757	151017	24.3332	24.5045	471.75	471.76	24.4002	471.757	151017	24.3332	24.5045	471.75	471.76	2		257565
28.1887	471.761	31070.1	28.1028	28.3241	471.758	471.763	28.1887	471.761	31070.1	28.1028	28.3241	471.758	471.763	2		58632.6
22.493	471.774	1.07568e+06	22.3931	22.5691	471.772	471.777	22.493	471.774	1.07568e+06	22.3931	22.5691	471.772	471.777	2		2.4751e+06
25.6023	471.932	109402	25.5283	25.6803	471.93	471.938	25.6023	471.932	109402	25.5283	25.6803	471.93	471.938	3		226932
21.5846	472.256	97201.6	21.4684	21.6606	472.249	472.258	21.5846	472.256	97201.6	21.4684	21.6606	472.249	472.258	4		203064
23.8093	472.265	716226	23.6306	23.9301	472.258	472.267	23.8093	472.265	716226	23.6306	23.9301	472.258	472.267	3		2.43312e+06
11.1276	472.284	33765.9	11.0408	11.2446	472.281	472.287	11.1276	472.284	33765.9	11.0408	11.2446	472.281	472.287	2		64781.4
22.0293	472.292	1.23212e+06	21.9189	22.2763	472.29	472.295	22.0293	472.292	1.23212e+06	21.9189	22.2763	472.29	472.295	2		3.2758e+06
23.4906	472.563	26107	23.3703	23.5615	472.556	472.57	23.4906	472.563	26107	23.3703	23.5615	472.556	472.57	3		62421.1
25.0055	472.584	497127	24.8915	25.0782	472.577	472.589	25.0055	472.584	497127	24.8915	25.0782	472.577	472.589	3		1.03616e+06
26.8083	472.592	170187	26.6923	26.8929	472.589	472.595	26.8083	472.592	170187	26.6923	26.8929	472.589	472.595	3		307243
28.5491	472.606	22525.8	28.3692	28.6839	472.603	472.608	28.5491	472.606	22525.8	28.3692	28.6839	472.603	472.608	3		77198.4
26.6923	472.612	24630.8	26.6107	26.8083	472.608	472.615	26.6923	472.612	24630.8	26.6107	26.8083	472.608	472.615	3		51907.5
22.1308	472.768	2.18033e+06	21.8845	22.2446	472.765	472.77	22.1308	472.768	2.18033e+06	21.8845	22.2446	472.765	472.77	2		6.32171e+06
25.1149	472.772	12180420	24.972	25.6023	472.769	472.774	25.1149	472.772	12180420	24.972	25.6023	472.769	472.774	2		5.20633e+07
27.3576	472.773	29805.4	27.1842	27.6894	472.769	472.775	27.3576	472.773	29805.4	27.1842	27.6894	472.769	472.775	2		241144
26.6107	472.799	80865.8	26.5287	26.7288	472.796	472.801	26.6107	472.799	80865.8	26.5287	26.7288	472.796	472.801	2		174565
26.3237	472.943	101079	26.2158	26.4465	472.94	472.948	26.3237	472.943	101079	26.2158	26.4465	472.94	472.948	3		244852
23.849	472.952	119987	23.7405	23.9646	472.95	472.955	23.849	472.952	119987	23.7405	23.9646	472.95	472.955	3		314315
23.8093	473.004	294643	23.6706	23.9301	473.002	473.007	23.8093	473.004	294643	23.6706	23.9301	473.002	473.007	4		756654
31.698	473.196	63780.2	31.6164	31.7925	473.193	473.198	31.698	473.196	63780.2	31.6164	31.7925	473.193	473.198	2		96077.4
12.4918	473.234	26701.1	12.338	12.7202	473.231	473.237	12.4918	473.234	26701.1	12.338	12.7202	473.231	473.237	3		118820
24.0741	473.263	117557	23.9301	24.1928	473.256	473.269	24.0741	473.263	117557	23.9301	24.1928	473.256	473.269	2		394130
25.8374	473.282	1.6133e+06	25.6414	25.946	473.28	473.285	25.8374	473.282	1.6133e+06	25.6414	25.946	473.28	473.285	2		4.39276e+06
24.1136	473.294	368618	24.0037	24.26	473.292	473.297	24.1136	473.294	368618	24.0037	24.26	473.292	473.297	2		1.10176e+06
25.4539	473.305	640476	25.3426	25.5667	473.303	473.308	25.4539	473.305	640476	25.3426	25.5667	473.303	473.308	2		1.53001e+06
22.3931	473.486	96914	22.2446	22.5318	473.482	473.489	22.3931	473.486	96914	22.2446	22.5318	473.482	473.489	4		309600
14.8379	473.57	32335.6	14.5839	15.116	473.568	473.574	14.8379	473.57	32335.6	14.5839	15.116	473.568	473.574	3		281278
22.7204	473.583	227940	22.5691	22.7931	473.579	473.586	22.7204	473.583	227940	22.5691	22.7931	473.579	473.586	3		655086
25.5667	473.583	43961	25.4898	25.7203	473.58	473.586	25.5667	473.583	43961	25.4898	25.7203	473.58	473.586	3		123512
19.622	473.754	34117.7	19.4392	19.8043	473.751	473.758	19.622	473.754	34117.7	19.4392	19.8043	473.751	473.758	2		105659
24.5045	473.761	349620	24.4002	24.6174	473.758	473.767	24.5045	473.761	349620	24.4002	24.6174	473.758	473.767	2		626381
23.1047	473.77	239811	23.0326	23.2111	473.764	473.773	23.1047	473.77	239811	23.0326	23.2111	473.764	473.773	2		497197
22.9635	473.896	146157	22.8964	23.1047	473.891	473.9	22.9635	473.896	146157	22.8964	23.1047	473.891	473.9	3		247959
25.8771	473.905	4206519	25.7597	26.1018	473.903	473.908	25.8771	473.905	4206519	25.7597	26.1018	473.903	473.908	3		8.95275e+06
26.4889	474.233	301062	26.3644	26.6107	474.231	474.236	26.4889	474.233	301062	26.3644	26.6107	474.231	474.236	3		732557
20.8374	474.241	536004	20.5914	21	474.238	474.243	20.8374	474.241	536004	20.5914	21	474.238	474.243	2		1.05151e+06
22.9635	474.263	104323	22.8627	23.0326	474.258	474.27	22.9635	474.263	104323	22.8627	23.0326	474.258	474.27	3		201021
26.6107	474.302	921848	26.4889	26.7288	474.3	474.305	26.6107	474.302	921848	26.4889	26.7288	474.3	474.305	2		2.12523e+06
25.1149	474.605	197051	24.972	25.2285	474.602	474.608	25.1149	474.605	197051	24.972	25.2285	474.602	474.608	3		549699
22.9953	474.729	1.85797e+06	22.8964	23.1047	474.726	474.732	22.9953	474.729	1.85797e+06	22.8964	23.1047	474.726	474.732	2		3.32701e+06
22.0293	474.732	281662	21.9189	22.1308	474.73	474.735	22.0293	474.732	281662	21.9189	22.1308	474.73	474.735	2		542026
21.7008	474.756	421713	21.5846	21.8104	474.749	474.758	21.7008	474.756	421713	21.5846	21.8104	474.749	474.758	2		759643
25.4898	474.776	110103	25.379	25.6023	474.774	474.783	25.4898	474.776	110103	25.379	25.6023	474.774	474.783	2		269487
24.5045	474.782	175805	24.4326	24.6174	474.779	474.784	24.5045	474.782	175805	24.4326	24.6174	474.779	474.784	2		412440
21.5058	474.879	175862	21.3902	21.5846	474.877	474.883	21.5058	474.879	175862	21.3902	21.5846	474.877	474.883	3		344593
22.4603	474.914	97316.8	22.3585	22.5318	474.911	474.917	22.4603	474.914	97316.8	22.3585	22.5318	474.911	474.917	3		215355
28.6839	475.182	80320.6	28.5037	28.7746	475.18	475.185	28.6839	475.182	80320.6	28.5037	28.7746	475.18	475.185	2		197792
23.1735	475.27	63266.4	23.0661	23.2477	475.265	475.277	23.1735	475.27	63266.4	23.0661	23.2477	475.265	475.277	3		178277
25.8771	475.292	1181395	25.7597	26.017	475.289	475.294	25.8771	475.292	1181395	25.7597	26.017	475.289	475.294	2		2.58951e+06
23.5941	475.315	182676	23.4906	23.7094	475.313	475.318	23.5941	475.315	182676	23.4906	23.7094	475.313	475.318	2		462793
21.8845	475.57	115535	21.7356	21.9553	475.568	475.577	21.8845	475.57	115535	21.7356	21.9553	475.568	475.577	3		209819
25.5667	475.574	33301.7	25.5283	25.7597	475.569	475.578	25.5667	475.574	33301.7	25.5283	25.7597	475.569	475.578	3		133239
20.4201	475.585	168399	20.2471	20.5055	475.582	475.587	20.4201	475.585	168399	20.2471	20.5055	475.582	475.587	3		393217
25.1922	475.747	3.00375e+06	25.0439	25.3426	475.745	475.75	25.1922	475.747	3.00375e+06	25.0439	25.3426	475.745	475.75	2		8.11289e+06
26.1018	475.748	227777	26.0577	26.1762	475.742	475.751	26.1018	475.748	227777	26.0577	26.1762	475.742	475.751	2		429333
24.6174	475.753	229559	24.5382	24.7305	475.75	475.756	24.6174	475.753	229559	24.5382	24.7305	475.75	475.756	2		489999
26.3237	475.754	1.16056e+06	26.2522	26.4889	475.751	475.756	26.3237	475.754	1.16056e+06	26.2522	26.4889	475.751	475.756	2		2.63547e+06
24.9303	475.784	143770	24.8516	25.0439	475.781	475.789	24.9303	475.784	143770	24.8516	25.0439	475.781	475.789	2		332424
21.8104	476.228	60383.2	21.7356	21.9553	476.223	476.236	21.8104	476.228	60383.2	21.7356	21.9553	476.223	476.236	3		162800
26.8929	476.242	90858.9	26.7673	27.0157	476.239	476.245	26.8929	476.242	90858.9	26.7673	27.0157	476.239	476.245	2		230515
22.4285	476.245	503463	22.3163	22.5318	476.243	476.248	22.4285	476.245	503463	22.3163	22.5318	476.243	476.248	2		1.09972e+06
23.1047	476.268	232024	23.0326	23.2111	476.266	476.272	23.1047	476.268	232024	23.0326	23.2111	476.266	476.272	2		554537
23.3703	476.471	24609	23.2111	23.4906	476.468	476.476	23.3703	476.471	24609	23.2111	23.4906	476.468	476.476	4		86297.2
22.2064	476.553	202479	22.1308	22.3163	476.55	476.555	22.2064	476.553	202479	22.1308	22.3163	476.55	476.555	3		382544
19.3912	476.59	18681.6	19.2665	19.5277	476.588	476.594	19.3912	476.59	18681.6	19.2665	19.5277	476.588	476.594	3		77467.3
27.0157	476.738	504230	26.9333	27.2276	476.735	476.74	27.0157	476.738	504230	26.9333	27.2276	476.735	476.74	2		1.18058e+06
24.972	476.816	129629	24.8915	25.0439	476.813	476.818	24.972	476.816	129629	24.8915	25.0439	476.813	476.818	2		266823
20.8374	476.9	71385.5	20.7153	21.0408	476.894	476.907	20.8374	476.9	71385.5	20.7153	21.0408	476.894	476.907	3		205411
23.4078	476.911	157197	23.2904	23.5615	476.908	476.917	23.4078	476.911	157197	23.2904	23.5615	476.908	476.917	3		415223
25.5667	477.263	188993	25.4539	25.6803	477.26	477.265	25.5667	477.263	188993	25.4539	25.6803	477.26	477.265	3		437438
24.5771	477.271	72116.1	24.5045	24.6937	477.266	477.275	24.5771	477.271	72116.1	24.5045	24.6937	477.266	477.275	3		154623
25.9776	477.307	18221934	25.7974	26.4465	477.305	477.31	25.9776	477.307	18221934	25.7974	26.4465	477.305	477.31	2		5.21619e+07
27.3576	477.308	60073.1	27.1842	27.4887	477.305	477.311	27.3576	477.308	60073.1	27.1842	27.4887	477.305	477.311	2		229893
24.26	477.569	167931	24.1928	24.3679	477.566	477.572	24.26	477.569	167931	24.1928	24.3679	477.566	477.572	3		360347
24.4326	477.584	190820	24.3679	24.5771	477.581	477.588	24.4326	477.584	190820	24.3679	24.5771	477.581	477.588	3		414026
24.4326	477.735	226662	24.3679	24.5382	477.731	477.737	24.4326	477.735	226662	24.3679	24.5382	477.731	477.737	2		476835
25.379	477.759	554653	25.3042	25.4898	477.756	477.761	25.379	477.759	554653	25.3042	25.4898	477.756	477.761	4		1.23951e+06
27.7676	477.777	737047	27.6894	27.891	477.775	477.779	27.7676	477.777	737047	27.6894	27.891	477.775	477.779	2		1.22192e+06
27.141	477.787	16719.1	27.0581	27.2706	477.785	477.79	27.141	477.787	16719.1	27.0581	27.2706	477.785	477.79	2		42964.5
24.1928	477.92	597750	24.0741	24.2963	477.917	477.922	24.1928	477.92	597750	24.0741	24.2963	477.917	477.922	3		1.14362e+06
20.7947	478.227	93289.6	20.6315	20.9572	478.223	478.231	20.7947	478.227	93289.6	20.6315	20.9572	478.223	478.231	3		214685
22.8964	478.269	597839	22.7931	22.9953	478.266	478.271	22.8964	478.269	597839	22.7931	22.9953	478.266	478.271	2		1.0873e+06
24.7721	478.269	193645	24.655	24.972	478.265	478.273	24.7721	478.269	193645	24.655	24.972	478.265	478.273	2		525458
27.3138	478.316	50089.9	27.141	27.4017	478.31	478.319	27.3138	478.316	50089.9	27.141	27.4017	478.31	478.319	2		145183
22.6075	478.583	358063	22.493	22.6802	478.581	478.586	22.6075	478.583	358063	22.493	22.6802	478.581	478.586	3		747093
26.9738	478.743	811717	26.8489	27.141	478.74	478.745	26.9738	478.743	811717	26.8489	27.141	478.74	478.745	2		1.84789e+06
24.6174	478.795	154386	24.5382	24.7305	478.792	478.798	24.6174	478.795	154386	24.5382	24.7305	478.792	478.798	2		335372
23.5251	478.937	56715.3	23.4078	23.5941	478.934	478.94	23.5251	478.937	56715.3	23.4078	23.5941	478.934	478.94	3		129031
24.1486	478.984	171920	24.0394	24.2963	478.977	478.987	24.1486	478.984	171920	24.0394	24.2963	478.977	478.987	2		421585
20.1182	479.225	69454.3	20.0299	20.2471	479.218	479.227	20.1182	479.225	69454.3	20.0299	20.2471	479.218	479.227	4		109461
22.2763	479.23	352845	22.1706	22.3931	479.228	479.233	22.2763	479.23	352845	22.1706	22.3931	479.228	479.233	3		714187
25.6414	479.238	54864.6	25.5667	25.7597	479.234	479.24	25.6414	479.238	54864.6	25.5667	25.7597	479.234	479.24	3		117698
21.6606	479.246	256618	21.5846	21.7754	479.243	479.251	21.6606	479.246	256618	21.5846	21.7754	479.243	479.251	2		464110
20.7947	479.247	135511	20.754	20.9572	479.242	479.249	20.7947	479.247	135511	20.754	20.9572	479.242	479.249	3		279477
23.7094	479.274	852061	23.5615	23.849	479.272	479.277	23.7094	479.274	852061	23.5615	23.849	479.272	479.277	2		2.6467e+06
20.8374	479.275	348548	20.7153	20.92	479.272	479.277	20.8374	479.275	348548	20.7153	20.92	479.272	479.277	2		591481
23.7771	479.292	325430	23.6706	23.8905	479.286	479.295	23.7771	479.292	325430	23.6706	23.8905	479.286	479.295	2		907190
26.6923	479.297	54019.6	26.5705	26.7673	479.293	479.303	26.6923	479.297	54019.6	26.5705	26.7673	479.293	479.303	2		113108
27.4448	479.313	1.63554e+06	27.2276	27.6476	479.311	479.316	27.4448	479.313	1.63554e+06	27.2276	27.6476	479.311	479.316	2		4.1296e+06
22.493	479.559	786642	22.3931	22.6075	479.556	479.562	22.493	479.559	786642	22.3931	22.6075	479.556	479.562	3		1.89644e+06
21.7754	479.571	45019.9	21.7008	21.8845	479.567	479.577	21.7754	479.571	45019.9	21.7008	21.8845	479.567	479.577	3		112813
23.6706	479.723	130255	23.5941	23.7771	479.72	479.725	23.6706	479.723	130255	23.5941	23.7771	479.72	479.725	4		325753
29.3622	479.733	110476	29.2293	29.4946	479.73	479.735	29.3622	479.733	110476	29.2293	29.4946	479.73	479.735	2		229065
23.849	479.754	83943.6	23.7771	23.9646	479.747	479.759	23.849	479.754	83943.6	23.7771	23.9646	479.747	479.759	2		222668
19.5277	479.754	89586.7	19.3319	19.7129	479.751	479.757	19.5277	479.754	89586.7	19.3319	19.7129	479.751	479.757	2		284681
25.8374	479.756	341506	25.6803	26.017	479.753	479.759	25.8374	479.756	341506	25.6803	26.017	479.753	479.759	2		1.17142e+06
23.3328	479.785	63559.7	23.2477	23.4906	479.781	479.792	23.3328	479.785	63559.7	23.2477	23.4906	479.781	479.792	2		160835
19.7587	479.791	365627	19.5745	19.8943	479.788	479.793	19.7587	479.791	365627	19.5745	19.8943	479.788	479.793	2		973648
25.1544	479.802	162164	25.0782	25.3042	479.799	479.805	25.1544	479.802	162164	25.0782	25.3042	479.799	479.805	2		450177
28.0604	479.805	191354	27.9329	28.1887	479.803	479.808	28.0604	479.805	191354	27.9329	28.1887	479.803	479.808	2		363381
26.8929	479.899	231549	26.7288	27.0581	479.897	479.902	26.8929	479.899	231549	26.7288	27.0581	479.897	479.902	3		678943
23.2477	479.909	58321.6	23.1389	23.4078	479.905	479.915	23.2477	479.909	58321.6	23.1389	23.4078	479.905	479.915	3		184052
25.7597	480.009	24218.3	25.6803	25.946	480.002	480.014	25.7597	480.009	24218.3	25.6803	25.946	480.002	480.014	2		100190
24.5045	480.241	160864	24.4326	24.6937	480.238	480.247	24.5045	480.241	160864	24.4326	24.6937	480.238	480.247	3		308328
26.8083	480.258	96904.6	26.6923	26.9333	480.255	480.261	26.8083	480.258	96904.6	26.6923	26.9333	480.255	480.261	2		232502
22.1706	480.264	143561	22.1006	22.2446	480.258	480.271	22.1706	480.264	143561	22.1006	22.2446	480.258	480.271	2		314459
22.5318	480.264	146161	22.3163	22.6075	480.26	480.271	22.5318	480.264	146161	22.3163	22.6075	480.26	480.271	2		458599
28.5491	480.267	215179	28.3692	28.8207	480.264	480.269	28.5491	480.267	215179	28.3692	28.8207	480.264	480.269	2		750518
28.1448	480.267	301096	28.0164	28.2799	480.264	480.269	28.1448	480.267	301096	28.0164	28.2799	480.264	480.269	2		798150
23.449	480.271	192212	23.2904	23.5615	480.268	480.276	23.449	480.271	192212	23.2904	23.5615	480.268	480.276	2		480095
24.1928	480.276	203892	24.1136	24.3332	480.273	480.28	24.1928	480.276	203892	24.1136	24.3332	480.273	480.28	2		433763
22.6075	480.277	326967	22.4603	22.7204	480.271	480.281	22.6075	480.277	326967	22.4603	22.7204	480.271	480.281	2		851859
31.0305	480.28	31025.7	30.8633	31.1294	480.277	480.283	31.0305	480.28	31025.7	30.8633	31.1294	480.277	480.283	2		100971
22.8627	480.282	5.24647e+06	22.7568	22.9293	480.28	480.285	22.8627	480.282	5.24647e+06	22.7568	22.9293	480.28	480.285	2		8.95959e+06
24.3332	480.291	269594	24.26	24.4326	480.285	480.293	24.3332	480.291	269594	24.26	24.4326	480.285	480.293	3		499250
23.5941	480.581	892109	23.449	23.7094	480.578	480.583	23.5941	480.581	892109	23.449	23.7094	480.578	480.583	3		2.19566e+06
20.1182	480.591	64859	19.985	20.2471	480.589	480.594	20.1182	480.591	64859	19.985	20.2471	480.589	480.594	3		130151
24.8103	480.593	761231	24.6937	24.972	480.59	480.595	24.8103	480.593	761231	24.6937	24.972	480.59	480.595	3		1.74981e+06
24.1486	480.611	2.31113e+06	24.0037	24.3332	480.609	480.614	24.1486	480.611	2.31113e+06	24.0037	24.3332	480.609	480.614	3		5.32045e+06
20.2471	480.756	389096	20.074	20.3767	480.754	480.759	20.2471	480.756	389096	20.074	20.3767	480.754	480.759	2		857278
24.655	480.769	929261	24.5382	24.7721	480.766	480.771	24.655	480.769	929261	24.5382	24.7721	480.766	480.771	2		2.22881e+06
20.1182	480.898	22256	19.985	20.2471	480.895	480.903	20.1182	480.898	22256	19.985	20.2471	480.895	480.903	3		70267.6
23.7405	480.902	733384	23.6306	23.8905	480.9	480.906	23.7405	480.902	733384	23.6306	23.8905	480.9	480.906	3		2.163e+06
23.2111	480.995	73486.5	23.0661	23.3328	480.992	480.999	23.2111	480.995	73486.5	23.0661	23.3328	480.992	480.999	4		220915
28.729	481.256	54167.7	28.5491	28.8668	481.253	481.259	28.729	481.256	54167.7	28.5491	28.8668	481.253	481.259	2		157682
26.5287	481.269	28836	26.4037	26.6107	481.264	481.272	26.5287	481.269	28836	26.4037	26.6107	481.264	481.272	2		80876.4
22.6802	481.279	124120	22.6075	22.7931	481.273	481.284	22.6802	481.279	124120	22.6075	22.7931	481.273	481.284	3		332998
26.3237	481.28	72658.8	26.2158	26.4465	481.274	481.287	26.3237	481.28	72658.8	26.2158	26.4465	481.274	481.287	2		205090
22.9953	481.598	258922	22.8964	23.1047	481.596	481.602	22.9953	481.598	258922	22.8964	23.1047	481.596	481.602	3		663651
27.2276	481.709	36871.4	27.0976	27.3576	481.704	481.711	27.2276	481.709	36871.4	27.0976	27.3576	481.704	481.711	2		97844.4
26.5705	481.74	80587	26.4465	26.6923	481.737	481.742	26.5705	481.74	80587	26.4465	26.6923	481.737	481.742	4		161192
20.4201	482.022	196919	20.3332	20.5473	482.02	482.025	20.4201	482.022	196919	20.3332	20.5473	482.02	482.025	4		295581
29.936	482.201	24785.8	29.8143	30.1156	482.198	482.203	29.936	482.201	24785.8	29.8143	30.1156	482.198	482.203	2		72450.3
26.2158	482.214	459462	26.1018	26.3237	482.212	482.217	26.2158	482.214	459462	26.1018	26.3237	482.212	482.217	3		857401
23.449	482.25	59497.8	23.3328	23.5615	482.243	482.256	23.449	482.25	59497.8	23.3328	23.5615	482.243	482.256	3		148295
23.0661	482.587	126386	23.0326	23.2111	482.582	482.592	23.0661	482.587	126386	23.0326	23.2111	482.582	482.592	3		256928
26.8083	482.594	33773.9	26.7288	26.8929	482.587	482.598	26.8083	482.594	33773.9	26.7288	26.8929	482.587	482.598	3		80669.6
23.1047	482.742	827542	22.9953	23.1735	482.74	482.747	23.1047	482.742	827542	22.9953	23.1735	482.74	482.747	2		1.58883e+06
24.0037	482.761	1.35503e+06	23.8905	24.1486	482.758	482.763	24.0037	482.761	1.35503e+06	23.8905	24.1486	482.758	482.763	2		3.04771e+06
27.7277	482.769	81668.2	27.6476	27.891	482.766	482.772	27.7277	482.769	81668.2	27.6476	27.891	482.766	482.772	2		203394
22.1706	482.89	747072	22.0649	22.2763	482.888	482.893	22.1706	482.89	747072	22.0649	22.2763	482.888	482.893	3		1.57485e+06
22.1006	483.24	1.14193e+06	21.9901	22.2064	483.238	483.246	22.1006	483.24	1.14193e+06	21.9901	22.2064	483.238	483.246	2		2.19367e+06
23.2477	483.25	124434	23.1389	23.4078	483.244	483.257	23.2477	483.25	124434	23.1389	23.4078	483.244	483.257	3		405008
26.2158	483.26	459359	26.0577	26.4037	483.257	483.263	26.2158	483.26	459359	26.0577	26.4037	483.257	483.263	3		983004
23.5615	483.271	1.13228e+06	23.449	23.6706	483.268	483.274	23.5615	483.271	1.13228e+06	23.449	23.6706	483.268	483.274	2		2.86324e+06
30.1625	483.284	21186.4	29.9836	30.2547	483.281	483.286	30.1625	483.284	21186.4	29.9836	30.2547	483.281	483.286	3		37846.9
20.5473	483.733	29319.2	20.4201	20.6315	483.73	483.736	20.5473	483.733	29319.2	20.4201	20.6315	483.73	483.736	2		58340.8
23.5615	483.75	411406	23.449	23.6706	483.743	483.753	23.5615	483.75	411406	23.449	23.6706	483.743	483.753	2		1.01769e+06
29.4057	483.79	473530	29.3188	29.5845	483.787	483.792	29.4057	483.79	473530	29.3188	29.5845	483.787	483.792	2		767727
34.5913	484.111	104008	34.1617	34.797	484.108	484.114	34.5913	484.111	104008	34.1617	34.797	484.108	484.114	2		1.45371e+06
25.6803	484.244	93590.4	25.6023	25.7597	484.24	484.251	25.6803	484.244	93590.4	25.6023	25.7597	484.24	484.251	3		176212
24.8516	484.246	325350	24.7305	24.972	484.244	484.249	24.8516	484.246	325350	24.7305	24.972	484.244	484.249	3		640153
26.5705	484.248	35285	26.4037	26.6522	484.241	484.255	26.5705	484.248	35285	26.4037	26.6522	484.241	484.255	4		103241
25.0782	484.286	85602.4	25.0439	25.1922	484.284	484.292	25.0782	484.286	85602.4	25.0439	25.1922	484.284	484.292	3		189680
24.4326	484.506	45111.1	24.3679	24.5382	484.501	484.509	24.4326	484.506	45111.1	24.3679	24.5382	484.501	484.509	4		127740
21.4684	484.575	790014	21.3521	21.5846	484.572	484.577	21.4684	484.575	790014	21.3521	21.5846	484.572	484.577	3		1.52116e+06
26.6923	484.593	151893	26.5705	26.8083	484.591	484.596	26.6923	484.593	151893	26.5705	26.8083	484.591	484.596	3		303861
24.1928	484.742	827861	24.0741	24.4326	484.739	484.745	24.1928	484.742	827861	24.0741	24.4326	484.739	484.745	2		2.34474e+06
25.3426	484.766	1.09948e+06	25.1922	25.5667	484.763	484.769	25.3426	484.766	1.09948e+06	25.1922	25.5667	484.763	484.769	2		2.99793e+06
27.5322	484.796	72071.6	27.4017	27.617	484.793	484.798	27.5322	484.796	72071.6	27.4017	27.617	484.793	484.798	2		121125
27.2706	485.222	25121.7	27.141	27.3576	485.22	485.225	27.2706	485.222	25121.7	27.141	27.3576	485.22	485.225	2		64343.8
23.449	485.245	64988.8	23.2904	23.5615	485.242	485.252	23.449	485.245	64988.8	23.2904	23.5615	485.242	485.252	4		181259
26.9333	485.258	349046	26.7673	27.0157	485.256	485.265	26.9333	485.258	349046	26.7673	27.0157	485.256	485.265	2		770665
22.2446	485.28	1.59686e+06	22.1006	22.3585	485.278	485.283	22.2446	485.28	1.59686e+06	22.1006	22.3585	485.278	485.283	2		4.12617e+06
20.6728	485.767	329012	20.5473	20.754	485.764	485.769	20.6728	485.767	329012	20.5473	20.754	485.764	485.769	2		553107
22.9293	485.785	1.0512e+06	22.7204	23.0326	485.782	485.787	22.9293	485.785	1.0512e+06	22.7204	23.0326	485.782	485.787	2		2.86511e+06
23.2111	485.808	260785	23.1389	23.3328	485.806	485.811	23.2111	485.808	260785	23.1389	23.3328	485.806	485.811	2		571574
23.9646	485.904	219940	23.849	24.0741	485.901	485.906	23.9646	485.904	219940	23.849	24.0741	485.901	485.906	3		460796
23.2904	485.916	37979.6	23.2477	23.449	485.912	485.92	23.2904	485.916	37979.6	23.2477	23.449	485.912	485.92	3		106275
30.1625	486.222	18924	30.0293	30.2547	486.218	486.224	30.1625	486.222	18924	30.0293	30.2547	486.218	486.224	3		33234.1
26.6923	486.238	42459.7	26.5705	26.8083	486.235	486.245	26.6923	486.238	42459.7	26.5705	26.8083	486.235	486.245	2		112918
24.7721	486.244	1.61848e+06	24.5771	24.9303	486.241	486.247	24.7721	486.244	1.61848e+06	24.5771	24.9303	486.241	486.247	3		5.15962e+06
25.946	486.257	1.12169e+06	25.8771	26.0577	486.254	486.259	25.946	486.257	1.12169e+06	25.8771	26.0577	486.254	486.259	2		2.22894e+06
22.1308	486.259	253991	22.0293	22.2446	486.256	486.266	22.1308	486.259	253991	22.0293	22.2446	486.256	486.266	3		571349
24.1486	486.267	680892	24.0394	24.26	486.264	486.27	24.1486	486.267	680892	24.0394	24.26	486.264	486.27	3		1.20659e+06
26.8929	486.584	157420	26.7673	27.0157	486.581	486.588	26.8929	486.584	157420	26.7673	27.0157	486.581	486.588	3		308710
23.3328	486.591	30650.9	23.2477	23.449	486.584	486.595	23.3328	486.591	30650.9	23.2477	23.449	486.584	486.595	3		87252.2
21.0408	486.739	328950	20.9572	21.1973	486.737	486.743	21.0408	486.739	328950	20.9572	21.1973	486.737	486.743	2		634568
20.92	486.753	269545	20.754	21.0408	486.75	486.758	20.92	486.753	269545	20.754	21.0408	486.75	486.758	2		734547
23.4078	486.774	406700	23.2477	23.5615	486.771	486.777	23.4078	486.774	406700	23.2477	23.5615	486.771	486.777	2		1.28155e+06
25.8374	486.792	1.70157e+06	25.7203	25.9776	486.789	486.795	25.8374	486.792	1.70157e+06	25.7203	25.9776	486.789	486.795	2		4.20625e+06
25.0439	486.798	319928	24.972	25.1922	486.795	486.801	25.0439	486.798	319928	24.972	25.1922	486.795	486.801	2		667732
23.5615	486.905	26013.1	23.4906	23.6706	486.899	486.911	23.5615	486.905	26013.1	23.4906	23.6706	486.899	486.911	3		62523.9
23.7771	486.915	1.22846e+06	23.6706	23.9301	486.912	486.917	23.7771	486.915	1.22846e+06	23.6706	23.9301	486.912	486.917	3		3.68317e+06
21.4684	486.934	133043	21.3164	21.5456	486.931	486.937	21.4684	486.934	133043	21.3164	21.5456	486.931	486.937	3		268120
23.0326	487.225	98503.2	22.9635	23.1389	487.221	487.231	23.0326	487.225	98503.2	22.9635	23.1389	487.221	487.231	3		208237
22.7204	487.234	73980.9	22.6426	22.8627	487.229	487.24	22.7204	487.234	73980.9	22.6426	22.8627	487.229	487.24	4		245374
21.8104	487.256	215960	21.6606	21.8463	487.25	487.26	21.8104	487.256	215960	21.6606	21.8463	487.25	487.26	4		480406
28.9588	487.266	31712.5	28.8207	29.0482	487.262	487.269	28.9588	487.266	31712.5	28.8207	29.0482	487.262	487.269	4		71348.5
24.2253	487.266	98951.9	24.0741	24.2963	487.26	487.273	24.2253	487.266	98951.9	24.0741	24.2963	487.26	487.273	3		283432
24.3332	487.298	301086	24.26	24.4326	487.295	487.302	24.3332	487.298	301086	24.26	24.4326	487.295	487.302	2		750761
22.2064	487.586	42092.5	22.1706	22.3163	487.58	487.59	22.2064	487.586	42092.5	22.1706	22.3163	487.58	487.59	3		88440.6
26.9738	487.594	81838.5	26.8489	27.0976	487.592	487.597	26.9738	487.594	81838.5	26.8489	27.0976	487.592	487.597	3		172360
21.1203	487.745	232706	21.0408	21.2395	487.742	487.748	21.1203	487.745	232706	21.0408	21.2395	487.742	487.748	2		476185
29.4502	487.754	28445.6	29.3188	29.5395	487.751	487.758	29.4502	487.754	28445.6	29.3188	29.5395	487.751	487.758	2		56357.4
22.9293	487.755	149658	22.83	23.0661	487.751	487.757	22.9293	487.755	149658	22.83	23.0661	487.751	487.757	2		391219
23.3328	487.764	260067	23.1735	23.449	487.761	487.766	23.3328	487.764	260067	23.1735	23.449	487.761	487.766	2		732026
22.1308	487.764	669976	22.0293	22.2064	487.761	487.766	22.1308	487.764	669976	22.0293	22.2064	487.761	487.766	2		1.2443e+06
29.0937	487.791	28748	28.9588	29.1838	487.788	487.793	29.0937	487.791	28748	28.9588	29.1838	487.788	487.793	2		46023.9
23.8093	487.906	135939	23.6706	23.8905	487.904	487.909	23.8093	487.906	135939	23.6706	23.8905	487.904	487.909	3		348558
24.972	487.924	79161.4	24.8516	25.0782	487.919	487.927	24.972	487.924	79161.4	24.8516	25.0782	487.919	487.927	3		196396
23.7771	487.949	277864	23.6306	23.8905	487.947	487.952	23.7771	487.949	277864	23.6306	23.8905	487.947	487.952	3		740695
21.8104	488.233	2.16767e+06	21.7356	21.8845	488.231	488.236	21.8104	488.233	2.16767e+06	21.7356	21.8845	488.231	488.236	2		3.94532e+06
13.7102	488.249	24887.8	13.507	13.9473	488.246	488.251	13.7102	488.249	24887.8	13.507	13.9473	488.246	488.251	2		176055
22.0649	488.251	111607	21.9553	22.1706	488.246	488.258	22.0649	488.251	111607	21.9553	22.1706	488.246	488.258	2		311719
23.7405	488.269	177430	23.5615	23.8093	488.262	488.275	23.7405	488.269	177430	23.5615	23.8093	488.262	488.275	2		479285
25.1149	488.282	1.33069e+06	24.8915	25.1922	488.279	488.284	25.1149	488.282	1.33069e+06	24.8915	25.1922	488.279	488.284	2		3.32167e+06
24.4002	488.282	2101288	24.1928	24.5382	488.279	488.284	24.4002	488.282	2101288	24.1928	24.5382	488.279	488.284	2		5.62221e+06
25.8771	488.287	852864	25.7203	25.9776	488.284	488.29	25.8771	488.287	852864	25.7203	25.9776	488.284	488.29	2		2.10449e+06
14.8379	488.537	87744.1	14.3843	15.2238	488.534	488.54	14.8379	488.537	87744.1	14.3843	15.2238	488.534	488.54	3		894250
25.6023	488.58	778798	25.3426	25.7597	488.577	488.582	25.6023	488.58	778798	25.3426	25.7597	488.577	488.582	3		2.51122e+06
21.3902	488.73	6647167	21.2395	21.6212	488.728	488.737	21.3902	488.73	6647167	21.2395	21.6212	488.728	488.737	2		1.63195e+07
28.0164	488.78	122156	27.9329	28.1887	488.773	488.786	28.0164	488.78	122156	27.9329	28.1887	488.773	488.786	2		228135
24.1486	488.899	124611	24.0741	24.2253	488.895	488.901	24.1486	488.899	124611	24.0741	24.2253	488.895	488.901	3		271013
22.6075	488.911	246402	22.493	22.6802	488.909	488.914	22.6075	488.911	246402	22.493	22.6802	488.909	488.914	3		485178
26.3237	488.92	194095	26.2522	26.4465	488.917	488.922	26.3237	488.92	194095	26.2522	26.4465	488.917	488.922	3		414870
19.985	489.194	106745	19.85	20.1182	489.191	489.196	19.985	489.194	106745	19.85	20.1182	489.191	489.196	3		222557
25.4898	489.259	363744	25.379	25.5667	489.256	489.262	25.4898	489.259	363744	25.379	25.5667	489.256	489.262	2		767692
27.2706	489.272	150597	27.141	27.4448	489.269	489.275	27.2706	489.272	150597	27.141	27.4448	489.269	489.275	2		468322
24.3679	489.278	2696997	24.26	24.4665	489.276	489.281	24.3679	489.278	2696997	24.26	24.4665	489.276	489.281	3		6.08804e+06
29.4057	489.318	297883	29.2735	29.6304	489.315	489.32	29.4057	489.318	297883	29.2735	29.6304	489.315	489.32	2		737176
25.0439	489.525	135345	25.0055	25.1544	489.521	489.528	25.0439	489.525	135345	25.0055	25.1544	489.521	489.528	4		284683
22.493	489.551	306961	22.3931	22.6075	489.549	489.554	22.493	489.551	306961	22.3931	22.6075	489.549	489.554	3		715619
22.0293	489.566	973822	21.9553	22.1308	489.564	489.569	22.0293	489.566	973822	21.9553	22.1308	489.564	489.569	3		1.59745e+06
23.7094	489.622	276579	23.5941	23.8093	489.619	489.624	23.7094	489.622	276579	23.5941	23.8093	489.619	489.624	3		684092
22.6075	489.742	450159	22.4603	22.7204	489.739	489.745	22.6075	489.742	450159	22.4603	22.7204	489.739	489.745	2		1.13762e+06
20.9572	489.751	89856.5	20.7947	21.0408	489.748	489.753	20.9572	489.751	89856.5	20.7947	21.0408	489.748	489.753	2		248609
22.83	489.769	1.15481e+06	22.7568	22.9293	489.766	489.771	22.83	489.769	1.15481e+06	22.7568	22.9293	489.766	489.771	2		2.10943e+06
23.7771	489.769	174257	23.6706	23.8905	489.766	489.772	23.7771	489.769	174257	23.6706	23.8905	489.766	489.772	2		415074
22.1308	489.769	129365	22.0293	22.2064	489.766	489.773	22.1308	489.769	129365	22.0293	22.2064	489.766	489.773	2		247813
28.0164	489.769	19387.8	27.9329	28.1448	489.766	489.774	28.0164	489.769	19387.8	27.9329	28.1448	489.766	489.774	4		34284.1
19.8043	489.793	121413	19.622	19.985	489.79	489.796	19.8043	489.793	121413	19.622	19.985	489.79	489.796	2		403748
22.6426	489.811	180580	22.5318	22.7204	489.808	489.813	22.6426	489.811	180580	22.5318	22.7204	489.808	489.813	2		421526
27.3138	489.824	24570.2	27.1842	27.4448	489.82	489.828	27.3138	489.824	24570.2	27.1842	27.4448	489.82	489.828	2		75380.3
23.1047	489.919	157267	23.0326	23.1735	489.915	489.924	23.1047	489.919	157267	23.0326	23.1735	489.915	489.924	3		284499
19.8943	490.233	76484.9	19.7587	20.074	490.23	490.235	19.8943	490.233	76484.9	19.7587	20.074	490.23	490.235	3		215905
31.2596	490.233	50779.8	31.1842	31.434	490.231	490.236	31.2596	490.233	50779.8	31.1842	31.434	490.231	490.236	2		150077
22.493	490.257	93806.6	22.3931	22.6075	490.254	490.264	22.493	490.257	93806.6	22.3931	22.6075	490.254	490.264	2		288495
24.0741	490.257	154215	23.9301	24.1486	490.253	490.263	24.0741	490.257	154215	23.9301	24.1486	490.253	490.263	2		347897
26.4889	490.262	98896.6	26.3644	26.6107	490.255	490.264	26.4889	490.262	98896.6	26.3644	26.6107	490.255	490.264	2		183893
27.4448	490.266	247538	27.3138	27.5749	490.263	490.268	27.4448	490.266	247538	27.3138	27.5749	490.263	490.268	2		515926
25.0055	490.279	255837	24.9303	25.1149	490.274	490.282	25.0055	490.279	255837	24.9303	25.1149	490.274	490.282	2		594310
23.4906	490.303	239138	23.2477	23.6306	490.3	490.306	23.4906	490.303	239138	23.2477	23.6306	490.3	490.306	2		767913
23.0661	490.501	98497.3	22.9953	23.1735	490.495	490.504	23.0661	490.501	98497.3	22.9953	23.1735	490.495	490.504	4		185567
25.7974	490.522	171784	25.6023	25.8771	490.519	490.525	25.7974	490.522	171784	25.6023	25.8771	490.519	490.525	4		449652
22.7204	490.786	198315	22.6075	22.7931	490.783	490.789	22.7204	490.786	198315	22.6075	22.7931	490.783	490.789	2		425709
19.299	490.91	29058.7	19.1882	19.4788	490.907	490.913	19.299	490.91	29058.7	19.1882	19.4788	490.907	490.913	3		139260
23.5251	490.927	108317	23.4078	23.7405	490.92	490.934	23.5251	490.927	108317	23.4078	23.7405	490.92	490.934	3		402403
26.4465	490.927	137456	26.2865	26.5705	490.924	490.934	26.4465	490.927	137456	26.2865	26.5705	490.924	490.934	3		331614
25.1149	490.934	136830	25.0055	25.1544	490.927	490.937	25.1149	490.934	136830	25.0055	25.1544	490.927	490.937	3		284615
26.9333	491.246	123461	26.8489	27.0581	491.243	491.252	26.9333	491.246	123461	26.8489	27.0581	491.243	491.252	2		323191
22.4285	491.25	468735	22.3585	22.5691	491.248	491.254	22.4285	491.25	468735	22.3585	22.5691	491.248	491.254	2		1.29066e+06
23.2477	491.251	381198	23.1735	23.4078	491.244	491.253	23.2477	491.251	381198	23.1735	23.4078	491.244	491.253	2		1.01475e+06
27.3138	491.333	39015.8	27.141	27.4887	491.331	491.338	27.3138	491.333	39015.8	27.141	27.4887	491.331	491.338	2		126482
22.2446	491.748	607609	22.1706	22.3585	491.746	491.755	22.2446	491.748	607609	22.1706	22.3585	491.746	491.755	2		1.28676e+06
23.9301	491.921	49041.7	23.849	24.0394	491.916	491.927	23.9301	491.921	49041.7	23.849	24.0394	491.916	491.927	3		84109.6
24.3679	491.929	608843	24.2963	24.4665	491.926	491.932	24.3679	491.929	608843	24.2963	24.4665	491.926	491.932	3		1.12223e+06
23.1047	491.949	684248	22.9953	23.2477	491.947	491.952	23.1047	491.949	684248	22.9953	23.2477	491.947	491.952	3		1.58269e+06
20.9572	492.258	31768.6	20.8374	21.1203	492.252	492.265	20.9572	492.258	31768.6	20.8374	21.1203	492.252	492.265	3		174632
23.3703	492.26	231284	23.2111	23.4906	492.257	492.264	23.3703	492.26	231284	23.2111	23.4906	492.257	492.264	3		716451
23.7771	492.277	161954	23.6706	23.8905	492.27	492.28	23.7771	492.277	161954	23.6706	23.8905	492.27	492.28	2		441298
24.5045	492.287	98321.4	24.4326	24.6174	492.282	492.292	24.5045	492.287	98321.4	24.4326	24.6174	492.282	492.292	3		230736
20.5914	492.738	221250	20.4643	20.6728	492.735	492.741	20.5914	492.738	221250	20.4643	20.6728	492.735	492.741	2		373016
27.8069	492.74	192552	27.7277	27.9759	492.738	492.743	27.8069	492.74	192552	27.7277	27.9759	492.738	492.743	2		398967
24.8516	492.745	427642	24.6937	24.9303	492.743	492.748	24.8516	492.745	427642	24.6937	24.9303	492.743	492.748	2		894493
20.754	492.937	75681.3	20.6315	20.8374	492.934	492.94	20.754	492.937	75681.3	20.6315	20.8374	492.934	492.94	3		157323
19.8943	493.255	56175.1	19.7129	19.985	493.252	493.257	19.8943	493.255	56175.1	19.7129	19.985	493.252	493.257	3		123613
26.3237	493.311	87211.3	26.2158	26.4889	493.308	493.315	26.3237	493.311	87211.3	26.2158	26.4889	493.308	493.315	2		216331
27.3576	493.591	91715.9	27.1842	27.4887	493.588	493.598	27.3576	493.591	91715.9	27.1842	27.4887	493.588	493.598	3		240684
23.1389	493.606	346926	23.0326	23.2904	493.603	493.609	23.1389	493.606	346926	23.0326	23.2904	493.603	493.609	3		885188
20.9572	493.731	26425.6	20.8374	21.0408	493.725	493.735	20.9572	493.731	26425.6	20.8374	21.0408	493.725	493.735	2		50549.7
22.4285	493.764	852484	22.2446	22.6075	493.761	493.766	22.4285	493.764	852484	22.2446	22.6075	493.761	493.766	2		2.80791e+06
27.3576	493.809	41258	27.1842	27.4887	493.802	493.811	27.3576	493.809	41258	27.1842	27.4887	493.802	493.811	2		133957
24.972	493.927	81750.4	24.8915	25.0782	493.923	493.931	24.972	493.927	81750.4	24.8915	25.0782	493.923	493.931	3		160736
24.1486	494.241	135014	24.0741	24.2963	494.237	494.248	24.1486	494.241	135014	24.0741	24.2963	494.237	494.248	3		448324
22.7568	494.254	617208	22.6802	22.8627	494.251	494.256	22.7568	494.254	617208	22.6802	22.8627	494.251	494.256	4		1.14459e+06
26.4037	494.259	806326	26.2865	26.6107	494.256	494.262	26.4037	494.259	806326	26.2865	26.6107	494.256	494.262	3		2.38399e+06
29.6304	494.304	36131.3	29.4946	29.8143	494.3	494.307	29.6304	494.304	36131.3	29.4946	29.8143	494.3	494.307	2		91998.7
30.3471	494.542	12849.3	30.2089	30.438	494.54	494.546	30.3471	494.542	12849.3	30.2089	30.438	494.54	494.546	4		23335.4
23.9301	494.61	3.1735e+06	23.7405	24.0741	494.607	494.612	23.9301	494.61	3.1735e+06	23.7405	24.0741	494.607	494.612	3		7.72898e+06
23.8905	494.627	206907	23.7771	23.9646	494.624	494.63	23.8905	494.627	206907	23.7771	23.9646	494.624	494.63	3		405538
21.2395	494.753	175641	21.0794	21.3164	494.747	494.758	21.2395	494.753	175641	21.0794	21.3164	494.747	494.758	2		346185
21.9901	494.772	233785	21.9189	22.0649	494.766	494.775	21.9901	494.772	233785	21.9189	22.0649	494.766	494.775	2		369086
20.0299	494.904	182953	19.85	20.2471	494.901	494.907	20.0299	494.904	182953	19.85	20.2471	494.901	494.907	3		537848
21.9553	495.245	1.22994e+06	21.8845	22.1006	495.242	495.247	21.9553	495.245	1.22994e+06	21.8845	22.1006	495.242	495.247	4		2.15074e+06
23.5941	495.272	36527.2	23.5615	23.7094	495.265	495.275	23.5941	495.272	36527.2	23.5615	23.7094	495.265	495.275	2		92561.7
26.4037	495.295	12866465	26.2522	26.6923	495.292	495.298	26.4037	495.295	12866465	26.2522	26.6923	495.292	495.298	2		3.75966e+07
27.4887	495.296	74696.4	27.3576	27.617	495.292	495.3	27.4887	495.296	74696.4	27.3576	27.617	495.292	495.3	2		186396
29.3622	495.296	95561.5	29.2735	29.4946	495.293	495.299	29.3622	495.296	95561.5	29.2735	29.4946	495.293	495.299	2		171087
26.6107	495.596	35856.1	26.5287	26.7673	495.59	495.6	26.6107	495.596	35856.1	26.5287	26.7673	495.59	495.6	3		98129.4
26.1762	495.607	874906	26.0577	26.2865	495.605	495.61	26.1762	495.607	874906	26.0577	26.2865	495.605	495.61	3		1.56238e+06
19.6679	495.751	63075.5	19.4788	19.8043	495.748	495.754	19.6679	495.751	63075.5	19.4788	19.8043	495.748	495.754	2		183416
24.8103	495.771	659142	24.655	24.9303	495.768	495.773	24.8103	495.771	659142	24.655	24.9303	495.768	495.773	2		1.58259e+06
26.7673	495.806	1658725	26.6522	26.8929	495.803	495.808	26.7673	495.806	1658725	26.6522	26.8929	495.803	495.808	2		3.95417e+06
20.6728	495.899	91043.4	20.5055	20.754	495.896	495.902	20.6728	495.899	91043.4	20.5055	20.754	495.896	495.902	3		218131
24.0394	496.013	54113.7	23.9646	24.1486	496.008	496.017	24.0394	496.013	54113.7	23.9646	24.1486	496.008	496.017	4		134165
24.4002	496.236	1.24245e+06	24.2963	24.5382	496.233	496.239	24.4002	496.236	1.24245e+06	24.2963	24.5382	496.233	496.239	3		3.12454e+06
20.0299	496.236	37145.2	19.9398	20.162	496.233	496.239	20.0299	496.236	37145.2	19.9398	20.162	496.233	496.239	4		70870.9
21.5456	496.248	85279.5	21.4684	21.7008	496.243	496.251	21.5456	496.248	85279.5	21.4684	21.7008	496.243	496.251	3		209917
22.6426	496.254	349871	22.5318	22.7568	496.252	496.257	22.6426	496.254	349871	22.5318	22.7568	496.252	496.257	2		854963
21.3521	496.263	155570	21.2783	21.5058	496.257	496.266	21.3521	496.263	155570	21.2783	21.5058	496.257	496.266	2		363685
28.2799	496.268	26639.3	28.1448	28.3692	496.262	496.272	28.2799	496.268	26639.3	28.1448	28.3692	496.262	496.272	3		56306.9
20.6728	496.278	57703.9	20.5473	20.754	496.275	496.281	20.6728	496.278	57703.9	20.5473	20.754	496.275	496.281	2		113235
29.4946	496.28	368420	29.4057	29.722	496.277	496.283	29.4946	496.28	368420	29.4057	29.722	496.277	496.283	2		828825
25.0439	496.285	70208.7	24.972	25.1544	496.28	496.289	25.0439	496.285	70208.7	24.972	25.1544	496.28	496.289	2		170130
23.449	496.46	90632.8	23.3328	23.5251	496.457	496.463	23.449	496.46	90632.8	23.3328	23.5251	496.457	496.463	4		233424
26.6522	496.767	286406	26.5287	26.7673	496.764	496.769	26.6522	496.767	286406	26.5287	26.7673	496.764	496.769	2		740333
24.3332	496.777	623013	24.26	24.4326	496.774	496.78	24.3332	496.777	623013	24.26	24.4326	496.774	496.78	2		1.3094e+06
20.3332	496.807	22034.2	20.2471	20.4643	496.804	496.809	20.3332	496.807	22034.2	20.2471	20.4643	496.804	496.809	2		50116.7
20.8374	496.911	118707	20.754	20.9572	496.909	496.914	20.8374	496.911	118707	20.754	20.9572	496.909	496.914	3		206077
23.4078	496.921	31817.4	23.2904	23.4906	496.919	496.927	23.4078	496.921	31817.4	23.2904	23.4906	496.919	496.927	3		81345.6
30.3471	497.031	18848.7	30.2089	30.438	497.029	497.035	30.3471	497.031	18848.7	30.2089	30.438	497.029	497.035	4		38034.9
25.1149	497.233	33601.9	25.0055	25.2285	497.228	497.238	25.1149	497.233	33601.9	25.0055	25.2285	497.228	497.238	2		86119.1
23.1735	497.245	19766.1	23.1389	23.3703	497.239	497.252	23.1735	497.245	19766.1	23.1389	23.3703	497.239	497.252	2		72351.6
25.0055	497.251	259976	24.8915	25.1149	497.248	497.253	25.0055	497.251	259976	24.8915	25.1149	497.248	497.253	2		589564
21.5058	497.251	125686	21.4272	21.6212	497.248	497.257	21.5058	497.251	125686	21.4272	21.6212	497.248	497.257	3		303507
23.6706	497.269	2117684	23.5615	23.8093	497.266	497.271	23.6706	497.269	2117684	23.5615	23.8093	497.266	497.271	2		5.20961e+06
25.5667	497.282	92423.8	25.4539	25.9095	497.275	497.287	25.5667	497.282	92423.8	25.4539	25.9095	497.275	497.287	2		579523
25.1544	497.292	267634	25.0055	25.2639	497.288	497.299	25.1544	497.292	267634	25.0055	25.2639	497.288	497.299	2		666638
26.2865	497.297	179234	26.1762	26.4037	497.289	497.303	26.2865	497.297	179234	26.1762	26.4037	497.289	497.303	2		456359
20.074	497.52	47741.2	19.85	20.162	497.517	497.523	20.074	497.52	47741.2	19.85	20.162	497.517	497.523	4		117110
27.0157	497.594	29427.1	26.9333	27.141	497.59	497.602	27.0157	497.594	29427.1	26.9333	27.141	497.59	497.602	3		66151.7
23.6706	497.615	69914.8	23.5941	23.7771	497.607	497.617	23.6706	497.615	69914.8	23.5941	23.7771	497.607	497.617	3		228388
23.7094	497.748	491324	23.5941	23.849	497.745	497.751	23.7094	497.748	491324	23.5941	23.849	497.745	497.751	2		1.43388e+06
22.83	497.755	895556	22.7568	22.8964	497.753	497.763	22.83	497.755	895556	22.7568	22.8964	497.753	497.763	2		1.51287e+06
23.1735	497.761	310964	23.1047	23.3328	497.756	497.763	23.1735	497.761	310964	23.1047	23.3328	497.756	497.763	2		902065
24.5045	497.997	75086.1	24.4326	24.6174	497.995	498.002	24.5045	497.997	75086.1	24.4326	24.6174	497.995	498.002	4		154929
22.9953	498	195612	22.9293	23.1047	497.997	498.003	22.9953	498	195612	22.9293	23.1047	497.997	498.003	4		421367
19.3912	498.029	10394	19.2665	19.4788	498.026	498.032	19.3912	498.029	10394	19.2665	19.4788	498.026	498.032	4		25439.9
24.972	498.247	86891.6	24.8103	25.0782	498.242	498.255	24.972	498.247	86891.6	24.8103	25.0782	498.242	498.255	4		265545
25.1922	498.258	175284	25.0782	25.3042	498.255	498.263	25.1922	498.258	175284	25.0782	25.3042	498.255	498.263	2		440878
26.8929	498.263	65753.8	26.8083	26.9738	498.26	498.269	26.8929	498.263	65753.8	26.8083	26.9738	498.26	498.269	3		115423
26.1762	498.29	119053	26.0577	26.2522	498.283	498.297	26.1762	498.29	119053	26.0577	26.2522	498.283	498.297	3		229981
22.2446	498.3	487701	22.1706	22.3585	498.298	498.303	22.2446	498.3	487701	22.1706	22.3585	498.298	498.303	2		1.06452e+06
21.5846	498.512	152341	21.4272	21.6606	498.508	498.514	21.5846	498.512	152341	21.4272	21.6606	498.508	498.514	4		342517
23.0326	498.756	838580	22.8964	23.1047	498.754	498.761	23.0326	498.756	838580	22.8964	23.1047	498.754	498.761	2		1.80552e+06
26.4889	498.756	345966	26.4037	26.6107	498.753	498.759	26.4889	498.756	345966	26.4037	26.6107	498.753	498.759	2		803103
24.972	498.806	1.22274e+06	24.8516	25.0782	498.804	498.809	24.972	498.806	1.22274e+06	24.8516	25.0782	498.804	498.809	2		2.65487e+06
30.7676	498.942	84399.5	30.624	30.9101	498.94	498.945	30.7676	498.942	84399.5	30.624	30.9101	498.94	498.945	3		142476
21.8463	498.95	266830	21.7356	21.9553	498.947	498.954	21.8463	498.95	266830	21.7356	21.9553	498.947	498.954	3		564025
19.9398	499.254	42920.5	19.8043	20.074	499.251	499.258	19.9398	499.254	42920.5	19.8043	20.074	499.251	499.258	2		114666
23.6306	499.259	176156	23.4906	23.7405	499.253	499.262	23.6306	499.259	176156	23.4906	23.7405	499.253	499.262	2		510905
23.2111	499.27	1553733	23.0326	23.449	499.267	499.272	23.2111	499.27	1553733	23.0326	23.449	499.267	499.272	3		6.1582e+06
27.4017	499.279	40452.1	27.1842	27.5322	499.272	499.287	27.4017	499.279	40452.1	27.1842	27.5322	499.272	499.287	2		152689
22.3931	499.282	182571	22.2446	22.493	499.278	499.286	22.3931	499.282	182571	22.2446	22.493	499.278	499.286	3		638358
30.9509	499.304	406564	30.7676	31.0764	499.301	499.306	30.9509	499.304	406564	30.7676	31.0764	499.301	499.306	2		1.15398e+06
23.849	499.552	53199.8	23.7771	23.9646	499.546	499.556	23.849	499.552	53199.8	23.7771	23.9646	499.546	499.556	3		107117
20.2052	499.57	24036.5	20.074	20.3332	499.567	499.575	20.2052	499.57	24036.5	20.074	20.3332	499.567	499.575	3		60493.6
19.9398	499.576	24666	19.8943	20.1182	499.57	499.58	19.9398	499.576	24666	19.8943	20.1182	499.57	499.58	3		68201.5
24.4326	499.589	185545	24.3332	24.5045	499.587	499.595	24.4326	499.589	185545	24.3332	24.5045	499.587	499.595	3		390913
27.9329	499.75	607319	27.8476	28.1028	499.747	499.753	27.9329	499.75	607319	27.8476	28.1028	499.747	499.753	2		1.17152e+06
21.5058	499.769	246344	21.3521	21.5846	499.762	499.772	21.5058	499.769	246344	21.3521	21.5846	499.762	499.772	2		630258
25.7203	499.772	29517.2	25.6023	25.7974	499.767	499.774	25.7203	499.772	29517.2	25.6023	25.7974	499.767	499.774	2		50441.1
22.4285	499.991	72180.1	22.3585	22.5691	499.987	499.993	22.4285	499.991	72180.1	22.3585	22.5691	499.987	499.993	4		194657
24.26	499.992	131864	24.1486	24.3679	499.989	499.995	24.26	499.992	131864	24.1486	24.3679	499.989	499.995	4		344663
24.2253	500.262	140034	24.1136	24.2963	500.255	500.267	24.2253	500.262	140034	24.1136	24.2963	500.255	500.267	3		266540
22.7204	500.264	295908	22.5691	22.7931	500.261	500.266	22.7204	500.264	295908	22.5691	22.7931	500.261	500.266	4		515099
24.0394	500.777	1.72177e+06	23.9301	24.1486	500.775	500.78	24.0394	500.777	1.72177e+06	23.9301	24.1486	500.775	500.78	2		3.88269e+06
23.7094	500.789	4529446	23.5941	23.8905	500.787	500.792	23.7094	500.789	4529446	23.5941	23.8905	500.787	500.792	2		1.26382e+07
28.4142	500.809	23793.9	28.2799	28.5491	500.806	500.812	28.4142	500.809	23793.9	28.2799	28.5491	500.806	500.812	2		58246.9
21.4272	501.002	106040	21.3521	21.5456	500.995	501.004	21.4272	501.002	106040	21.3521	21.5456	500.995	501.004	4		164074
26.7673	501.262	284717	26.6522	26.8929	501.259	501.265	26.7673	501.262	284717	26.6522	26.8929	501.259	501.265	3		739629
23.0326	501.266	86537.4	22.9293	23.1047	501.259	501.272	23.0326	501.266	86537.4	22.9293	23.1047	501.259	501.272	3		201229
25.5283	501.27	81063.8	25.4898	25.6414	501.262	501.277	25.5283	501.27	81063.8	25.4898	25.6414	501.262	501.277	3		194199
29.6304	501.278	29226.8	29.4946	29.722	501.275	501.28	29.6304	501.278	29226.8	29.4946	29.722	501.275	501.28	2		59510
26.1018	501.279	811884	26.017	26.2158	501.276	501.282	26.1018	501.279	811884	26.017	26.2158	501.276	501.282	2		1.59812e+06
27.9759	501.283	1.42093e+06	27.891	28.1028	501.28	501.285	27.9759	501.283	1.42093e+06	27.891	28.1028	501.28	501.285	2		3.07401e+06
26.6923	501.509	89907.8	26.6107	26.8083	501.506	501.512	26.6923	501.509	89907.8	26.6107	26.8083	501.506	501.512	4		173546
19.4788	501.533	53437.5	19.3576	19.5745	501.53	501.536	19.4788	501.533	53437.5	19.3576	19.5745	501.53	501.536	2		99352.2
21.6212	501.566	323621	21.4684	21.7008	501.563	501.571	21.6212	501.566	323621	21.4684	21.7008	501.563	501.571	3		784763
26.6107	501.608	86963.1	26.4889	26.7288	501.604	501.613	26.6107	501.608	86963.1	26.4889	26.7288	501.604	501.613	3		192750
22.3931	501.761	119284	22.2763	22.5318	501.756	501.768	22.3931	501.761	119284	22.2763	22.5318	501.756	501.768	2		302224
27.617	501.78	1.1899e+06	27.5322	27.7676	501.777	501.787	27.617	501.78	1.1899e+06	27.5322	27.7676	501.777	501.787	2		2.48522e+06
25.0782	501.798	3103852	24.9303	25.1922	501.795	501.8	25.0782	501.798	3103852	24.9303	25.1922	501.795	501.8	2		7.71251e+06
25.8374	501.807	49251.2	25.7597	25.9095	501.804	501.811	25.8374	501.807	49251.2	25.7597	25.9095	501.804	501.811	2		96691.2
22.3585	502.251	309182	22.2446	22.4285	502.249	502.259	22.3585	502.251	309182	22.2446	22.4285	502.249	502.259	3		831845
22.8964	502.267	171818	22.83	22.9635	502.261	502.271	22.8964	502.267	171818	22.83	22.9635	502.261	502.271	2		383730
30.7676	502.281	15223.3	30.624	30.9101	502.279	502.284	30.7676	502.281	15223.3	30.624	30.9101	502.279	502.284	3		34424.1
21.8845	502.281	513220	21.7356	21.9189	502.276	502.285	21.8845	502.281	513220	21.7356	21.9189	502.276	502.285	2		1.16617e+06
26.5287	502.303	250472	26.4037	26.6522	502.301	502.306	26.5287	502.303	250472	26.4037	26.6522	502.301	502.306	2		631096
26.6107	502.732	92620	26.4889	26.7288	502.729	502.735	26.6107	502.732	92620	26.4889	26.7288	502.729	502.735	2		195915
23.8093	502.755	282903	23.7094	23.9301	502.752	502.758	23.8093	502.755	282903	23.7094	23.9301	502.752	502.758	2		741883
29.5845	502.762	37698.6	29.4946	29.7677	502.758	502.765	29.5845	502.762	37698.6	29.4946	29.7677	502.758	502.765	2		88616.6
27.0157	502.814	145226	26.9333	27.141	502.811	502.816	27.0157	502.814	145226	26.9333	27.141	502.811	502.816	2		285141
20.7153	502.914	97644.4	20.6315	20.8374	502.911	502.918	20.7153	502.914	97644.4	20.6315	20.8374	502.911	502.918	3		177644
25.7974	502.935	667665	25.6803	25.9095	502.932	502.937	25.7974	502.935	667665	25.6803	25.9095	502.932	502.937	3		1.46455e+06
23.7771	502.935	32055.6	23.7094	23.8905	502.928	502.938	23.7771	502.935	32055.6	23.7094	23.8905	502.928	502.938	3		93112.8
24.1136	502.962	202183	23.9646	24.2253	502.959	502.966	24.1136	502.962	202183	23.9646	24.2253	502.959	502.966	3		600467
22.7931	503.248	196972	22.7204	22.8964	503.245	503.255	22.7931	503.248	196972	22.7204	22.8964	503.245	503.255	4		486074
25.5283	503.922	33902.1	25.4174	25.6023	503.915	503.926	25.5283	503.922	33902.1	25.4174	25.6023	503.915	503.926	3		79536
23.9301	504.234	467592	23.849	24.0394	504.231	504.237	23.9301	504.234	467592	23.849	24.0394	504.231	504.237	3		895778
20.3767	504.243	241479	20.162	20.5055	504.239	504.246	20.3767	504.243	241479	20.162	20.5055	504.239	504.246	3		757178
23.7094	504.263	129610	23.5615	23.7771	504.256	504.269	23.7094	504.263	129610	23.5615	23.7771	504.256	504.269	2		450600
25.8374	504.272	212951	25.7597	25.946	504.269	504.279	25.8374	504.272	212951	25.7597	25.946	504.269	504.279	2		475423
24.8516	504.281	110523	24.6937	24.8915	504.274	504.285	24.8516	504.281	110523	24.6937	24.8915	504.274	504.285	4		247134
26.7288	504.285	674902	26.5705	26.8489	504.282	504.287	26.7288	504.285	674902	26.5705	26.8489	504.282	504.287	2		1.70064e+06
25.1922	504.621	794434	25.0055	25.3426	504.619	504.625	25.1922	504.621	794434	25.0055	25.3426	504.619	504.625	3		2.77528e+06
23.6306	504.628	320698	23.5251	23.7405	504.625	504.631	23.6306	504.628	320698	23.5251	23.7405	504.625	504.631	3		753481
23.5251	504.758	3.22184e+06	23.2904	23.6706	504.755	504.761	23.5251	504.758	3.22184e+06	23.2904	23.6706	504.755	504.761	2		1.12947e+07
27.9759	504.765	16616.3	27.8069	28.1028	504.758	504.772	27.9759	504.765	16616.3	27.8069	28.1028	504.758	504.772	2		43036.4
23.9646	504.774	295744	23.7771	24.1486	504.772	504.781	23.9646	504.774	295744	23.7771	24.1486	504.772	504.781	4		969422
21.8463	504.989	36671.9	21.7356	21.9189	504.983	504.995	21.8463	504.989	36671.9	21.7356	21.9189	504.983	504.995	4		84644.7
24.1486	505.241	3.40029e+06	24.0037	24.2963	505.238	505.244	24.1486	505.241	3.40029e+06	24.0037	24.2963	505.238	505.244	4		8.03269e+06
29.003	505.258	171176	28.8207	29.1838	505.256	505.261	29.003	505.258	171176	28.8207	29.1838	505.256	505.261	2		364348
26.4889	505.269	693126	26.3644	26.6522	505.266	505.272	26.4889	505.269	693126	26.3644	26.6522	505.266	505.272	3		1.84803e+06
28.3692	505.293	59493.9	28.1887	28.5037	505.29	505.296	28.3692	505.293	59493.9	28.1887	28.5037	505.29	505.296	2		183643
26.2865	505.321	53872.6	26.1762	26.4037	505.317	505.324	26.2865	505.321	53872.6	26.1762	26.4037	505.317	505.324	2		157032
24.6937	505.59	41765.2	24.6174	24.8103	505.583	505.593	24.6937	505.59	41765.2	24.6174	24.8103	505.583	505.593	3		85551.1
25.6803	505.609	52589.7	25.5283	25.7974	505.603	505.613	25.6803	505.609	52589.7	25.5283	25.7974	505.603	505.613	3		186373
26.1018	505.819	1.1103e+06	26.017	26.2522	505.816	505.821	26.1018	505.819	1.1103e+06	26.017	26.2522	505.816	505.821	2		2.55772e+06
21.7356	505.913	292561	21.5846	21.8463	505.911	505.916	21.7356	505.913	292561	21.5846	21.8463	505.911	505.916	3		888007
23.1389	505.923	1.72647e+06	22.9953	23.4078	505.921	505.926	23.1389	505.923	1.72647e+06	22.9953	23.4078	505.921	505.926	3		6.44075e+06
20.5473	506.244	180418	20.4201	20.6315	506.241	506.246	20.5473	506.244	180418	20.4201	20.6315	506.241	506.246	2		302348
25.7597	506.264	671339	25.6023	25.8771	506.262	506.268	25.7597	506.264	671339	25.6023	25.8771	506.262	506.268	4		1.69665e+06
24.26	506.269	35951	24.1486	24.3679	506.261	506.273	24.26	506.269	35951	24.1486	24.3679	506.261	506.273	3		122797
23.7094	506.28	64125.1	23.5941	23.849	506.276	506.284	23.7094	506.28	64125.1	23.5941	23.849	506.276	506.284	3		182099
30.438	506.311	35250.5	30.3471	30.5773	506.309	506.314	30.438	506.311	35250.5	30.3471	30.5773	506.309	506.314	2		69022.8
22.6075	506.572	90889.3	22.493	22.7204	506.566	506.577	22.6075	506.572	90889.3	22.493	22.7204	506.566	506.577	3		218651
23.9301	506.572	113897	23.849	24.0394	506.569	506.575	23.9301	506.572	113897	23.849	24.0394	506.569	506.575	3		256916
23.5615	506.761	321011	23.4906	23.6706	506.753	506.768	23.5615	506.761	321011	23.4906	23.6706	506.753	506.768	2		851806
22.8627	506.927	522953	22.7568	22.9293	506.921	506.93	22.8627	506.927	522953	22.7568	22.9293	506.921	506.93	3		846442
26.5705	506.974	20666.3	26.4465	26.6522	506.971	506.979	26.5705	506.974	20666.3	26.4465	26.6522	506.971	506.979	3		50998.1
23.5615	507.228	1.55984e+06	23.449	23.6706	507.225	507.231	23.5615	507.228	1.55984e+06	23.449	23.6706	507.225	507.231	2		4.05919e+06
21.5846	507.236	2204077	21.5058	21.7008	507.233	507.239	21.5846	507.236	2204077	21.5058	21.7008	507.233	507.239	3		3.92476e+06
20.5473	507.257	363262	20.3332	20.6728	507.254	507.26	20.5473	507.257	363262	20.3332	20.6728	507.254	507.26	2		816315
23.0661	507.258	234541	22.9953	23.1389	507.255	507.266	23.0661	507.258	234541	22.9953	23.1389	507.255	507.266	3		372101
25.946	507.267	68347.8	25.8374	26.017	507.26	507.274	25.946	507.267	68347.8	25.8374	26.017	507.26	507.274	3		156542
24.3679	507.271	664384	24.2963	24.4665	507.269	507.274	24.3679	507.271	664384	24.2963	24.4665	507.269	507.274	2		1.29428e+06
21.9189	507.288	1.07359e+06	21.8104	22.0293	507.285	507.291	21.9189	507.288	1.07359e+06	21.8104	22.0293	507.285	507.291	2		2.35064e+06
22.2763	507.622	349766	22.1706	22.3931	507.615	507.625	22.2763	507.622	349766	22.1706	22.3931	507.615	507.625	3		856527
25.0782	507.626	40306.3	25.0055	25.1922	507.622	507.629	25.0782	507.626	40306.3	25.0055	25.1922	507.622	507.629	3		95761.7
26.2865	507.747	1.90502e+06	26.1362	26.4889	507.744	507.75	26.2865	507.747	1.90502e+06	26.1362	26.4889	507.744	507.75	2		4.89083e+06
24.26	507.763	569666	24.1136	24.3332	507.76	507.766	24.26	507.763	569666	24.1136	24.3332	507.76	507.766	2		1.34227e+06
28.1887	507.777	27149.1	28.1028	28.3241	507.775	507.78	28.1887	507.777	27149.1	28.1028	28.3241	507.775	507.78	2		54690.1
26.8489	507.816	927051	26.7288	26.9738	507.813	507.819	26.8489	507.816	927051	26.7288	26.9738	507.813	507.819	2		1.86642e+06
24.5045	507.926	416904	24.4326	24.655	507.92	507.929	24.5045	507.926	416904	24.4326	24.655	507.92	507.929	3		882277
25.6414	508.243	671462	25.4898	25.7597	508.241	508.246	25.6414	508.243	671462	25.4898	25.7597	508.241	508.246	2		1.65359e+06
23.7405	508.286	145912	23.5941	23.8093	508.284	508.293	23.7405	508.286	145912	23.5941	23.8093	508.284	508.293	3		404075
25.5667	508.29	695010	25.4539	25.7203	508.287	508.293	25.5667	508.29	695010	25.4539	25.7203	508.287	508.293	2		2.15258e+06
23.2111	508.295	2.08111e+06	23.0661	23.3703	508.292	508.298	23.2111	508.295	2.08111e+06	23.0661	23.3703	508.292	508.298	2		5.61374e+06
24.5382	508.295	5.34304e+06	24.4002	24.6937	508.293	508.298	24.5382	508.295	5.34304e+06	24.4002	24.6937	508.293	508.298	2		1.19675e+07
20.3767	508.302	45500.4	20.2901	20.5473	508.298	508.304	20.3767	508.302	45500.4	20.2901	20.5473	508.298	508.304	2		80288.3
26.8489	508.806	963791	26.7288	27.0157	508.803	508.809	26.8489	508.806	963791	26.7288	27.0157	508.803	508.809	2		1.82643e+06
25.1544	508.955	144378	25.0055	25.3426	508.947	508.958	25.1544	508.955	144378	25.0055	25.3426	508.947	508.958	3		451679
20.7947	509.227	87626.7	20.7153	20.92	509.225	509.23	20.7947	509.227	87626.7	20.7153	20.92	509.225	509.23	3		157980
23.4906	509.24	51184.5	23.4078	23.6306	509.234	509.245	23.4906	509.24	51184.5	23.4078	23.6306	509.234	509.245	4		177011
22.2064	509.275	97961.2	22.1706	22.2763	509.268	509.282	22.2064	509.275	97961.2	22.1706	22.2763	509.268	509.282	2		218896
22.8964	509.295	245221	22.7931	22.9635	509.292	509.3	22.8964	509.295	245221	22.7931	22.9635	509.292	509.3	2		441766
26.4037	509.298	24189.8	26.3237	26.5287	509.292	509.305	26.4037	509.298	24189.8	26.3237	26.5287	509.292	509.305	3		61636.8
21.6606	509.754	72473.2	21.5456	21.7356	509.747	509.759	21.6606	509.754	72473.2	21.5456	21.7356	509.747	509.759	2		138670
21.8845	509.765	1.30125e+06	21.8104	21.9901	509.762	509.767	21.8845	509.765	1.30125e+06	21.8104	21.9901	509.762	509.767	2		2.36111e+06
23.5251	509.776	177175	23.4078	23.5941	509.77	509.781	23.5251	509.776	177175	23.4078	23.5941	509.77	509.781	2		405459
25.5283	509.922	2.72191e+06	25.379	25.6414	509.92	509.925	25.5283	509.922	2.72191e+06	25.379	25.6414	509.92	509.925	3		5.76143e+06
27.3576	509.958	61323	27.1842	27.4887	509.955	509.963	27.3576	509.958	61323	27.1842	27.4887	509.955	509.963	3		175711
19.8943	510.257	210988	19.5745	20.0299	510.254	510.26	19.8943	510.257	210988	19.5745	20.0299	510.254	510.26	2		750732
28.1028	510.258	165447	28.0164	28.2799	510.255	510.261	28.1028	510.258	165447	28.0164	28.2799	510.255	510.261	2		335476
23.1735	510.29	100026	23.0661	23.2904	510.282	510.297	23.1735	510.29	100026	23.0661	23.2904	510.282	510.297	2		251892
15.8319	510.512	17236.3	15.733	15.9522	510.51	510.516	15.8319	510.512	17236.3	15.733	15.9522	510.51	510.516	4		114152
24.0394	510.597	389397	23.8905	24.1486	510.593	510.599	24.0394	510.597	389397	23.8905	24.1486	510.593	510.599	3		931434
26.6107	510.626	30149.2	26.4889	26.6923	510.622	510.63	26.6107	510.626	30149.2	26.4889	26.6923	510.622	510.63	3		68253.7
24.1136	510.765	509018	23.8905	24.26	510.762	510.769	24.1136	510.765	509018	23.8905	24.26	510.762	510.769	2		1.99993e+06
25.1544	510.798	79867.5	25.0439	25.2639	510.791	510.803	25.1544	510.798	79867.5	25.0439	25.2639	510.791	510.803	2		169230
25.5667	510.939	3.44354e+06	25.4539	25.7974	510.936	510.942	25.5667	510.939	3.44354e+06	25.4539	25.7974	510.936	510.942	3		9.22425e+06
20.4201	511.241	52142.9	20.2901	20.5055	511.238	511.249	20.4201	511.241	52142.9	20.2901	20.5055	511.238	511.249	2		109009
24.2253	511.263	162350	24.1928	24.3332	511.258	511.27	24.2253	511.263	162350	24.1928	24.3332	511.258	511.27	3		298554
22.3163	511.264	269899	22.1706	22.3931	511.258	511.267	22.3163	511.264	269899	22.1706	22.3931	511.258	511.267	2		528760
23.1047	511.271	296400	23.0326	23.1735	511.267	511.275	23.1047	511.271	296400	23.0326	23.1735	511.267	511.275	2		553353
28.2344	511.282	42737.1	28.1028	28.3692	511.278	511.287	28.2344	511.282	42737.1	28.1028	28.3692	511.278	511.287	2		115296
27.141	511.285	235725	26.9738	27.3138	511.279	511.289	27.141	511.285	235725	26.9738	27.3138	511.279	511.289	2		564794
29.6304	511.331	187546	29.4946	29.8884	511.328	511.333	29.6304	511.331	187546	29.4946	29.8884	511.328	511.333	2		571036
21.1973	511.579	198415	21.1203	21.3164	511.576	511.583	21.1973	511.579	198415	21.1203	21.3164	511.576	511.583	3		343003
29.4502	511.736	75754.6	29.3188	29.5845	511.733	511.739	29.4502	511.736	75754.6	29.3188	29.5845	511.733	511.739	2		153937
27.3576	511.754	270001	27.1842	27.5322	511.751	511.757	27.3576	511.754	270001	27.1842	27.5322	511.751	511.757	2		768205
25.1922	511.758	301110	25.0439	25.3042	511.755	511.763	25.1922	511.758	301110	25.0439	25.3042	511.755	511.763	2		730347
24.4002	511.766	1.5002e+06	24.2963	24.5045	511.763	511.769	24.4002	511.766	1.5002e+06	24.2963	24.5045	511.763	511.769	2		3.34437e+06
22.9953	511.769	269231	22.8627	23.0326	511.766	511.777	22.9953	511.769	269231	22.8627	23.0326	511.766	511.777	2		422821
25.0439	511.908	185666	24.9303	25.1544	511.905	511.911	25.0439	511.908	185666	24.9303	25.1544	511.905	511.911	3		453961
26.9333	511.959	867955	26.8489	27.0976	511.956	511.961	26.9333	511.959	867955	26.8489	27.0976	511.956	511.961	3		1.44674e+06
26.5705	511.966	195388	26.4037	26.6923	511.963	511.969	26.5705	511.966	195388	26.4037	26.6923	511.963	511.969	3		526600
26.8083	512.015	190420	26.6923	26.8929	512.013	512.019	26.8083	512.015	190420	26.6923	26.8929	512.013	512.019	4		377926
16.2151	512.231	43135.1	15.8574	16.6078	512.228	512.233	16.2151	512.231	43135.1	15.8574	16.6078	512.228	512.233	2		490194
20.8798	512.247	68396.8	20.7947	21.0408	512.243	512.254	20.8798	512.247	68396.8	20.7947	21.0408	512.243	512.254	3		140169
19.985	512.256	76827.2	19.85	20.2052	512.254	512.264	19.985	512.256	76827.2	19.85	20.2052	512.254	512.264	3		216164
19.7129	512.262	36383.5	19.5277	19.85	512.259	512.266	19.7129	512.262	36383.5	19.5277	19.85	512.259	512.266	2		104686
24.8915	512.293	134724	24.6937	24.972	512.285	512.296	24.8915	512.293	134724	24.6937	24.972	512.285	512.296	2		360744
24.7305	512.517	19892.6	24.6174	24.8103	512.514	512.522	24.7305	512.517	19892.6	24.6174	24.8103	512.514	512.522	4		53478.5
23.8093	512.518	475381	23.7405	23.9301	512.515	512.52	23.8093	512.518	475381	23.7405	23.9301	512.515	512.52	2		1.02955e+06
26.6522	512.55	194312	26.5287	26.8083	512.547	512.553	26.6522	512.55	194312	26.5287	26.8083	512.547	512.553	4		523252
27.0976	512.598	40313.8	26.9738	27.2706	512.595	512.604	27.0976	512.598	40313.8	26.9738	27.2706	512.595	512.604	3		103166
24.0394	512.614	315343	23.9301	24.1486	512.611	512.616	24.0394	512.614	315343	23.9301	24.1486	512.611	512.616	3		652048
20.8374	512.994	248705	20.7153	20.92	512.992	512.997	20.8374	512.994	248705	20.7153	20.92	512.992	512.997	4		425491
23.0326	513.015	222015	22.9635	23.1735	513.011	513.017	23.0326	513.015	222015	22.9635	23.1735	513.011	513.017	4		547130
22.7204	513.239	856282	22.6802	22.83	513.236	513.242	22.7204	513.239	856282	22.6802	22.83	513.236	513.242	4		1.5274e+06
22.5691	513.306	979121	22.4285	22.7204	513.303	513.309	22.5691	513.306	979121	22.4285	22.7204	513.303	513.309	2		2.74034e+06
23.6306	513.311	7.951e+06	23.4906	23.9301	513.308	513.314	23.6306	513.311	7.951e+06	23.4906	23.9301	513.308	513.314	2		2.8547e+07
27.2706	513.319	69970.2	27.141	27.4017	513.316	513.322	27.2706	513.319	69970.2	27.141	27.4017	513.316	513.322	2		208192
[truncated: 2,437 more rows]

## Sheet: hela_bsa96amol_n2_ab3d_i2_sn14
RT	m/z	Intensity	RT (Start)	RT (End)	m/z (Start)	m/z (End)	Cluster RT	Cluster m/z	Cluster Intensity	Cluster RT (Start)	Cluster RT (End)	Cluster m/z (Start)	Cluster m/z (End)	Charge	Precursor Mass	Area
22.348	350.231	869710	22.2381	22.4155	350.23	350.233	22.348	350.231	869710	22.2381	22.4155	350.23	350.233	2		1.77636e+06
22.5917	350.527	161732	22.4825	22.7053	350.525	350.529	22.5917	350.527	161732	22.4825	22.7053	350.525	350.529	3		375114
23.9912	350.711	379773	23.9147	24.0658	350.709	350.713	23.9912	350.711	379773	23.9147	24.0658	350.709	350.713	2		945403
24.1005	350.723	206442	24.0305	24.2179	350.721	350.727	24.1005	350.723	206442	24.0305	24.2179	350.721	350.727	2		424872
20.887	350.723	435696	20.7632	21.0092	350.722	350.725	20.887	350.723	435696	20.7632	21.0092	350.722	350.725	2		915532
23.6591	350.736	304124	23.5207	23.737	350.734	350.738	23.6591	350.736	304124	23.5207	23.737	350.734	350.738	2		804963
24.1005	350.736	349305	23.9536	24.2179	350.734	350.738	24.1005	350.736	349305	23.9536	24.2179	350.734	350.738	2		733729
22.5917	350.736	903675	22.5226	22.7053	350.731	350.738	22.5917	350.736	903675	22.5226	22.7053	350.731	350.738	2		2.14823e+06
22.7404	351.196	611052	22.4825	22.8503	351.195	351.2	22.7404	351.196	611052	22.4825	22.8503	351.195	351.2	3		1.4484e+06
19.9941	351.203	100787	19.7661	20.1709	351.201	351.205	19.9941	351.203	100787	19.7661	20.1709	351.201	351.205	2		364623
20.5988	351.21	301952	20.4727	20.7632	351.209	351.212	20.5988	351.21	301952	20.4727	20.7632	351.209	351.212	2		534871
21.1719	351.215	80907.2	21.0936	21.2522	351.213	351.217	21.1719	351.215	80907.2	21.0936	21.2522	351.213	351.217	2		175288
24.0305	351.233	214864	23.8763	24.1005	351.231	351.235	24.0305	351.233	214864	23.8763	24.1005	351.231	351.235	2		555919
21.6495	351.234	453610	21.4894	21.7667	351.232	351.236	21.6495	351.234	453610	21.4894	21.7667	351.232	351.236	2		1.03715e+06
22.348	351.523	348120	22.2758	22.4467	351.521	351.525	22.348	351.523	348120	22.2758	22.4467	351.521	351.525	3		531560
23.7712	351.725	386187	23.6591	23.8763	351.724	351.728	23.7712	351.725	386187	23.6591	23.8763	351.724	351.728	2		1.03648e+06
24.2179	351.725	292928	24.0658	24.2835	351.724	351.728	24.2179	351.725	292928	24.0658	24.2835	351.724	351.728	2		621857
22.8859	351.731	487835	22.7404	22.9648	351.729	351.733	22.8859	351.731	487835	22.7404	22.9648	351.729	351.733	2		1.22042e+06
12.093	351.851	22701.9	11.922	12.2303	351.849	351.853	12.093	351.851	22701.9	11.922	12.2303	351.849	351.853	3		88230.7
21.7667	351.888	899161	21.6495	21.9162	351.885	351.889	21.7667	351.888	899161	21.6495	21.9162	351.885	351.889	3		2.16461e+06
20.8057	351.948	95665.6	20.7226	20.9275	351.945	351.952	20.8057	351.948	95665.6	20.7226	20.9275	351.945	351.952	4		206497
11.5876	352.192	137914	11.3846	11.7296	352.19	352.194	11.5876	352.192	137914	11.3846	11.7296	352.19	352.194	2		277520
20.1282	352.198	43498.4	20.0392	20.2563	352.196	352.203	20.1282	352.198	43498.4	20.0392	20.2563	352.196	352.203	3		91889
22.7404	352.214	250171	22.6644	22.8503	352.211	352.219	22.7404	352.214	250171	22.6644	22.8503	352.211	352.219	2		481897
25.2138	352.51	6.49064e+06	25.0714	25.3559	352.508	352.512	25.2138	352.51	6.49064e+06	25.0714	25.3559	352.508	352.512	3		1.54214e+07
13.1598	352.523	23462.7	12.936	13.3521	352.521	352.525	13.1598	352.523	23462.7	12.936	13.3521	352.521	352.525	3		125078
22.1312	352.71	1.46573e+06	22.0626	22.348	352.708	352.712	22.1312	352.71	1.46573e+06	22.0626	22.348	352.708	352.712	2		3.92239e+06
19.6733	352.848	118027	19.3897	19.8576	352.846	352.85	19.6733	352.848	118027	19.3897	19.8576	352.846	352.85	3		430143
23.5564	352.947	109670	23.4816	23.6591	352.945	352.949	23.5564	352.947	109670	23.4816	23.6591	352.945	352.949	4		220376
32.9139	353.105	30371.6	32.8114	33.0333	353.103	353.107	32.9139	353.105	30371.6	32.8114	33.0333	353.103	353.107	2		140997
11.8285	353.194	71286.9	11.704	12.093	353.192	353.196	11.8285	353.194	71286.9	11.704	12.093	353.192	353.196	2		216409
23.408	353.219	93211.1	23.3248	23.5207	353.217	353.223	23.408	353.219	93211.1	23.3248	23.5207	353.217	353.223	3		187660
21.8415	353.22	894881	21.7312	21.9504	353.219	353.222	21.8415	353.22	894881	21.7312	21.9504	353.219	353.222	2		2.0081e+06
19.4855	353.43	100865	19.3418	19.6733	353.427	353.431	19.4855	353.43	100865	19.3418	19.6733	353.427	353.431	4		227384
21.2522	353.507	83091.6	21.1316	21.3688	353.505	353.509	21.2522	353.507	83091.6	21.1316	21.3688	353.505	353.509	3		203900
22.3849	353.527	125189	22.2758	22.4825	353.525	353.532	22.3849	353.527	125189	22.2758	22.4825	353.525	353.532	3		322261
12.4123	353.694	41647.6	12.2625	12.5142	353.692	353.696	12.4123	353.694	41647.6	12.2625	12.5142	353.692	353.696	2		104190
24.1005	353.712	225246	23.9912	24.2179	353.71	353.715	24.1005	353.712	225246	23.9912	24.2179	353.71	353.715	2		630068
23.0399	353.718	148334	22.9258	23.117	353.715	353.72	23.0399	353.718	148334	22.9258	23.117	353.715	353.72	2		300928
24.3914	353.731	194616	24.2835	24.4595	353.729	353.733	24.3914	353.731	194616	24.2835	24.4595	353.729	353.733	2		389959
21.6908	353.86	549849	21.5323	21.807	353.858	353.862	21.6908	353.86	549849	21.5323	21.807	353.858	353.862	3		1.02538e+06
22.4467	354.192	421790	22.348	22.5226	354.19	354.194	22.4467	354.192	421790	22.348	22.5226	354.19	354.194	2		884350
23.408	354.2	742873	23.2204	23.5564	354.198	354.202	23.408	354.2	742873	23.2204	23.5564	354.198	354.202	3		1.99923e+06
23.3248	354.699	247517	23.2204	23.4462	354.697	354.701	23.3248	354.699	247517	23.2204	23.4462	354.697	354.701	2		585369
21.8415	354.702	31581	21.7667	21.9162	354.698	354.705	21.8415	354.702	31581	21.7667	21.9162	354.698	354.705	2		76424.6
21.407	354.708	199172	21.2926	21.4894	354.706	354.709	21.407	354.708	199172	21.2926	21.4894	354.706	354.709	2		419324
23.6591	354.863	439894	23.5564	23.7712	354.861	354.865	23.6591	354.863	439894	23.5564	23.7712	354.861	354.865	3		897785
22.5917	354.884	860895	22.4467	22.7053	354.882	354.886	22.5917	354.884	860895	22.4467	22.7053	354.882	354.886	3		1.86358e+06
20.2998	355.192	18420.3	20.1282	20.343	355.189	355.195	20.2998	355.192	18420.3	20.1282	20.343	355.189	355.195	3		40356.8
22.8126	355.209	987846	22.6644	23.0025	355.207	355.21	22.8126	355.209	987846	22.6644	23.0025	355.207	355.21	3		2.72456e+06
20.6426	355.443	94976.2	20.5151	20.7226	355.44	355.445	20.6426	355.443	94976.2	20.5151	20.7226	355.44	355.445	4		205803
20.3866	355.447	159714	20.2563	20.4727	355.445	355.449	20.3866	355.447	159714	20.2563	20.4727	355.445	355.449	4		240717
20.1282	355.691	34646.3	19.9941	20.2563	355.689	355.694	20.1282	355.691	34646.3	19.9941	20.2563	355.689	355.694	4		66384.3
19.903	356.191	98685.8	19.7199	20.0392	356.19	356.195	19.903	356.191	98685.8	19.7199	20.0392	356.19	356.195	3		191386
23.7712	356.197	230894	23.6591	23.8763	356.195	356.199	23.7712	356.197	230894	23.6591	23.8763	356.195	356.199	2		558782
20.887	356.45	23331.7	20.8057	21.0092	356.447	356.453	20.887	356.45	23331.7	20.8057	21.0092	356.447	356.453	4		51500.8
22.6644	356.54	40668.4	22.5592	22.7404	356.536	356.544	22.6644	356.54	40668.4	22.5592	22.7404	356.536	356.544	3		115883
21.3688	356.854	39875.1	21.2522	21.4466	356.852	356.857	21.3688	356.854	39875.1	21.2522	21.4466	356.852	356.857	3		76742.6
23.9147	356.872	52673.1	23.737	23.9912	356.87	356.874	23.9147	356.872	52673.1	23.737	23.9912	356.87	356.874	3		185251
24.2504	356.881	2.0512e+06	24.1393	24.3558	356.88	356.883	24.2504	356.881	2.0512e+06	24.1393	24.3558	356.88	356.883	3		4.54941e+06
12.5142	356.954	19035.8	12.3277	12.8295	356.952	356.956	12.5142	356.954	19035.8	12.3277	12.8295	356.952	356.956	4		128387
20.0834	357.195	327798	19.903	20.2147	357.193	357.197	20.0834	357.195	327798	19.903	20.2147	357.193	357.197	3		790329
25.1789	357.216	10683912	25.0362	25.3559	357.214	357.219	25.1789	357.216	10683912	25.0362	25.3559	357.214	357.219	2		2.81235e+07
26.4151	357.217	61728.8	26.262	26.6014	357.214	357.22	26.4151	357.217	61728.8	26.262	26.6014	357.214	357.22	2		231508
27.5102	357.238	721230	27.3414	27.8091	357.236	357.24	27.5102	357.238	721230	27.3414	27.8091	357.236	357.24	2		2.01426e+06
22.9648	357.252	1.19772e+06	22.8503	23.0814	357.25	357.254	22.9648	357.252	1.19772e+06	22.8503	23.0814	357.25	357.254	2		2.93285e+06
15.5581	357.523	45819.7	15.2738	15.8658	357.52	357.525	15.5581	357.523	45819.7	15.2738	15.8658	357.52	357.525	3		513344
23.0814	357.698	83737.1	23.0025	23.2204	357.694	357.702	23.0814	357.698	83737.1	23.0025	23.2204	357.694	357.702	4		181906
22.5226	357.711	40447.9	22.4155	22.5592	357.707	357.714	22.5226	357.711	40447.9	22.4155	22.5592	357.707	357.714	4		81123.4
24.7615	357.744	417931	24.5636	24.8823	357.742	357.746	24.7615	357.744	417931	24.5636	24.8823	357.742	357.746	2		1.19646e+06
25.5759	357.744	128157	25.3953	25.653	357.742	357.746	25.5759	357.744	128157	25.3953	25.653	357.742	357.746	2		377741
24.4933	357.868	49732	24.3558	24.6017	357.866	357.871	24.4933	357.868	49732	24.3558	24.6017	357.866	357.871	3		136602
24.7261	357.873	27934.4	24.6432	24.8823	357.87	357.875	24.7261	357.873	27934.4	24.6432	24.8823	357.87	357.875	3		104532
19.3418	357.946	56896.1	19.1842	19.5346	357.943	357.947	19.3418	357.946	56896.1	19.1842	19.5346	357.943	357.947	4		277188
19.5813	358.177	502308	19.3897	19.7661	358.175	358.179	19.5813	358.177	502308	19.3897	19.7661	358.175	358.179	3		1.47511e+06
23.117	358.184	2.20255e+06	23.0025	23.2204	358.182	358.186	23.117	358.184	2.20255e+06	23.0025	23.2204	358.182	358.186	3		5.01008e+06
22.2045	358.211	6.64293e+06	22.0626	22.3849	358.209	358.213	22.2045	358.211	6.64293e+06	22.0626	22.3849	358.209	358.213	2		1.34382e+07
21.407	358.223	280857	21.2122	21.611	358.221	358.225	21.407	358.223	280857	21.2122	21.611	358.221	358.225	2		914596
24.0305	358.241	78691.2	23.9147	24.1005	358.239	358.243	24.0305	358.241	78691.2	23.9147	24.1005	358.239	358.243	2		148806
19.5813	358.427	18594.6	19.3897	19.7199	358.425	358.429	19.5813	358.427	18594.6	19.3897	19.7199	358.425	358.429	4		47377.1
23.117	358.552	237606	23.0025	23.2204	358.55	358.554	23.117	358.552	237606	23.0025	23.2204	358.55	358.554	3		660359
22.5592	358.703	80213	22.5226	22.7404	358.698	358.706	22.5592	358.703	80213	22.5226	22.7404	358.698	358.706	2		188274
23.0814	358.705	59700.3	22.9648	23.2595	358.702	358.709	23.0814	358.705	59700.3	22.9648	23.2595	358.702	358.709	2		223933
20.7226	358.721	141294	20.5988	20.8472	358.718	358.723	20.7226	358.721	141294	20.5988	20.8472	358.718	358.723	2		309208
23.1834	358.733	846901	23.0399	23.2926	358.732	358.736	23.1834	358.733	846901	23.0399	23.2926	358.732	358.736	2		1.93805e+06
12.7703	358.835	46785	12.5808	12.936	358.833	358.837	12.7703	358.835	46785	12.5808	12.936	358.833	358.837	3		229622
23.408	358.875	56448.3	23.3248	23.5207	358.874	358.878	23.408	358.875	56448.3	23.3248	23.5207	358.874	358.878	3		117352
21.6908	358.876	116047	21.611	21.7667	358.871	358.881	21.6908	358.876	116047	21.611	21.7667	358.871	358.881	3		217378
15.84	359.207	75306.4	15.5275	16.2195	359.205	359.208	15.84	359.207	75306.4	15.5275	16.2195	359.205	359.208	3		963159
13.7921	359.212	33518.1	13.4352	13.9609	359.21	359.215	13.7921	359.212	33518.1	13.4352	13.9609	359.21	359.215	2		227200
19.628	359.22	67546.5	19.3897	19.8119	359.219	359.222	19.628	359.22	67546.5	19.3897	19.8119	359.219	359.222	2		252883
22.7792	359.231	3.98655e+06	22.6293	22.9258	359.229	359.233	22.7792	359.231	3.98655e+06	22.6293	22.9258	359.229	359.233	2		1.06415e+07
25.8537	359.243	85530.2	25.6939	26.0129	359.241	359.245	25.8537	359.243	85530.2	25.6939	26.0129	359.241	359.245	2		308571
19.2887	359.511	34672.4	19.107	19.4855	359.509	359.513	19.2887	359.511	34672.4	19.107	19.4855	359.509	359.513	3		167333
21.6908	359.528	67534.5	21.611	21.807	359.523	359.533	21.6908	359.528	67534.5	21.611	21.807	359.523	359.533	3		163020
21.7312	359.547	797866	21.611	21.807	359.546	359.549	21.7312	359.547	797866	21.611	21.807	359.546	359.549	3		1.40045e+06
10.7972	359.674	45259.2	10.6794	10.8761	359.672	359.676	10.7972	359.674	45259.2	10.6794	10.8761	359.672	359.676	2		75956.2
25.4296	359.736	1.53061e+06	25.3559	25.5346	359.735	359.738	25.4296	359.736	1.53061e+06	25.3559	25.5346	359.735	359.738	2		3.20468e+06
19.9484	359.851	555852	19.8119	20.2147	359.849	359.853	19.9484	359.851	555852	19.8119	20.2147	359.849	359.853	3		1.58159e+06
22.024	359.867	287618	21.8779	22.0994	359.865	359.869	22.024	359.867	287618	21.8779	22.0994	359.865	359.869	3		628562
20.1282	360.194	775155	19.9941	20.2563	360.192	360.196	20.1282	360.194	775155	19.9941	20.2563	360.192	360.196	4		1.47189e+06
23.8356	360.198	172871	23.737	23.9536	360.196	360.202	23.8356	360.198	172871	23.737	23.9536	360.196	360.202	3		478456
22.4825	360.204	70381.1	22.4155	22.5917	360.199	360.206	22.4825	360.204	70381.1	22.4155	22.5917	360.199	360.206	3		120439
24.5306	360.216	165914	24.4595	24.6855	360.212	360.218	24.5306	360.216	165914	24.4595	24.6855	360.212	360.218	3		487160
22.1659	360.708	1.2059e+06	22.0626	22.2758	360.706	360.71	22.1659	360.708	1.2059e+06	22.0626	22.2758	360.706	360.71	2		2.08714e+06
23.7712	360.9	180095	23.6591	23.8763	360.898	360.902	23.7712	360.9	180095	23.6591	23.8763	360.898	360.902	3		468440
22.4825	361.2	532288	22.3849	22.7053	361.198	361.202	22.4825	361.2	532288	22.3849	22.7053	361.198	361.202	2		1.38022e+06
22.8859	361.209	270770	22.7404	22.9648	361.207	361.211	22.8859	361.209	270770	22.7404	22.9648	361.207	361.211	2		573354
24.2504	361.218	1.65093e+06	24.1393	24.3558	361.216	361.22	24.2504	361.218	1.65093e+06	24.1393	24.3558	361.216	361.22	2		3.86839e+06
26.5658	361.233	691467	26.4502	26.6761	361.231	361.235	26.5658	361.233	691467	26.4502	26.6761	361.231	361.235	3		1.42631e+06
22.5592	361.438	210308	22.4155	22.6293	361.436	361.44	22.5592	361.438	210308	22.4155	22.6293	361.436	361.44	4		508429
20.2563	361.688	23248.7	20.1282	20.343	361.683	361.691	20.2563	361.688	23248.7	20.1282	20.343	361.683	361.691	4		49040.6
13.7335	361.849	64700.9	13.5853	13.9609	361.847	361.853	13.7335	361.849	64700.9	13.5853	13.9609	361.847	361.853	3		380123
19.6733	362.189	11809.6	19.5346	19.8119	362.185	362.193	19.6733	362.189	11809.6	19.5346	19.8119	362.185	362.193	4		22395.4
21.0092	362.199	35710.6	20.887	21.0936	362.195	362.203	21.0092	362.199	35710.6	20.887	21.0936	362.195	362.203	3		96253.8
22.2758	362.231	353995	22.2045	22.4467	362.229	362.233	22.2758	362.231	353995	22.2045	22.4467	362.229	362.233	2		921332
19.8576	362.521	37839.5	19.7199	19.9941	362.519	362.523	19.8576	362.521	37839.5	19.7199	19.9941	362.519	362.523	3		78107.3
22.7404	362.696	233606	22.6293	22.8503	362.694	362.702	22.7404	362.696	233606	22.6293	22.8503	362.694	362.702	2		613611
24.7615	362.76	31874.6	24.6855	24.8823	362.758	362.763	24.7615	362.76	31874.6	24.6855	24.8823	362.758	362.763	2		70795.8
24.9224	362.87	441879	24.8442	24.9994	362.865	362.874	24.9224	362.87	441879	24.8442	24.9994	362.865	362.874	3		683319
20.6426	363.205	15526.3	20.5575	20.7632	363.203	363.211	20.6426	363.205	15526.3	20.5575	20.7632	363.203	363.211	3		35418.8
25.5346	363.435	152634	25.4296	25.6134	363.434	363.438	25.5346	363.435	152634	25.4296	25.6134	363.434	363.438	4		322790
21.2926	363.513	34841.8	21.1719	21.407	363.511	363.517	21.2926	363.513	34841.8	21.1719	21.407	363.511	363.517	3		96492.4
15.4693	363.538	99051.1	15.0616	15.7612	363.536	363.54	15.4693	363.538	99051.1	15.0616	15.7612	363.536	363.54	3		994793
20.0392	364.451	111039	19.903	20.1709	364.449	364.453	20.0392	364.451	111039	19.903	20.1709	364.449	364.453	4		222236
20.6426	364.466	223746	20.5575	20.7632	364.464	364.468	20.6426	364.466	223746	20.5575	20.7632	364.464	364.468	4		406843
23.3248	364.524	2.58002e+06	23.2204	23.4816	364.522	364.526	23.3248	364.524	2.58002e+06	23.2204	23.4816	364.522	364.526	3		6.15087e+06
22.6293	364.705	341496	22.5226	22.7404	364.702	364.707	22.6293	364.705	341496	22.5226	22.7404	364.702	364.707	2		790910
24.7615	364.739	1170743	24.6432	24.9224	364.737	364.741	24.7615	364.739	1170743	24.6432	24.9224	364.737	364.741	2		3.18087e+06
20.9275	364.739	313515	20.8057	21.0506	364.737	364.741	20.9275	364.739	313515	20.8057	21.0506	364.737	364.741	2		569740
23.698	364.739	266994	23.5564	23.7712	364.737	364.741	23.698	364.739	266994	23.5564	23.7712	364.737	364.741	2		668641
22.4825	364.867	1.35487e+06	22.3849	22.5917	364.865	364.869	22.4825	364.867	1.35487e+06	22.3849	22.5917	364.865	364.869	3		3.59205e+06
23.8356	365.208	79542.2	23.698	23.9147	365.205	365.21	23.8356	365.208	79542.2	23.698	23.9147	365.205	365.21	2		232764
23.6223	365.231	629729	23.5207	23.737	365.229	365.233	23.6223	365.231	629729	23.5207	23.737	365.229	365.233	2		1.62443e+06
24.3558	365.231	323390	24.2504	24.4595	365.229	365.233	24.3558	365.231	323390	24.2504	24.4595	365.229	365.233	2		678177
22.2381	365.465	133981	22.1659	22.3849	365.463	365.468	22.2381	365.465	133981	22.1659	22.3849	365.463	365.468	4		514820
21.8415	365.523	154121	21.7667	21.9875	365.518	365.525	21.8415	365.523	154121	21.7667	21.9875	365.518	365.525	3		360187
25.2138	365.559	1.76618e+06	25.1043	25.3235	365.557	365.561	25.2138	365.559	1.76618e+06	25.1043	25.3235	365.557	365.561	3		2.8288e+06
24.4595	365.559	374094	24.3558	24.5636	365.557	365.562	24.4595	365.559	374094	24.3558	24.5636	365.557	365.562	3		850192
14.5748	365.71	42410	14.2624	14.8472	365.708	365.712	14.5748	365.71	42410	14.2624	14.8472	365.708	365.712	2		285272
23.1518	365.729	6.19682e+06	23.0025	23.2595	365.727	365.731	23.1518	365.729	6.19682e+06	23.0025	23.2595	365.727	365.731	2		1.61898e+07
21.5723	365.867	46125.5	21.4894	21.6908	365.862	365.871	21.5723	365.867	46125.5	21.4894	21.6908	365.862	365.871	3		123704
21.807	365.884	1.00188e+06	21.6908	21.8779	365.882	365.886	21.807	365.884	1.00188e+06	21.6908	21.8779	365.882	365.886	3		1.7217e+06
22.5592	365.885	565639	22.4825	22.7404	365.88	365.887	22.5592	365.885	565639	22.4825	22.7404	365.88	365.887	3		1.39648e+06
26.8714	365.896	33009.1	26.7878	26.9994	365.893	365.898	26.8714	365.896	33009.1	26.7878	26.9994	365.893	365.898	3		90105.1
25.5759	365.941	89936	25.4619	25.6939	365.938	365.943	25.5759	365.941	89936	25.4619	25.6939	365.938	365.943	4		245432
21.8779	366.203	529763	21.6908	22.024	366.201	366.205	21.8779	366.203	529763	21.6908	22.024	366.201	366.205	2		1.37224e+06
20.6426	366.221	200057	20.5151	20.8057	366.219	366.223	20.6426	366.221	200057	20.5151	20.8057	366.219	366.223	2		366196
24.1005	366.231	557119	23.9912	24.2179	366.226	366.233	24.1005	366.231	557119	23.9912	24.2179	366.226	366.233	3		1.26136e+06
21.2522	366.529	827399	21.1316	21.3688	366.527	366.531	21.2522	366.529	827399	21.1316	21.3688	366.527	366.531	3		1.93864e+06
24.8442	366.54	521814	24.6855	24.9224	366.538	366.542	24.8442	366.54	521814	24.6855	24.9224	366.538	366.542	3		1.18526e+06
22.9258	366.545	84543.4	22.7792	23.0814	366.542	366.547	22.9258	366.545	84543.4	22.7792	23.0814	366.542	366.547	3		279989
27.9383	366.556	65976.5	27.8091	28.0254	366.554	366.558	27.9383	366.556	65976.5	27.8091	28.0254	366.554	366.558	3		134409
20.8057	366.695	47546.4	20.684	20.887	366.69	366.697	20.8057	366.695	47546.4	20.684	20.887	366.69	366.697	2		99546.8
23.9147	366.72	177852	23.8051	24.0305	366.718	366.723	23.9147	366.72	177852	23.8051	24.0305	366.718	366.723	2		457000
20.887	366.934	94020.2	20.7632	21.0092	366.931	366.936	20.887	366.934	94020.2	20.7632	21.0092	366.931	366.936	4		246964
22.5226	366.936	484885	22.4155	22.6293	366.934	366.938	22.5226	366.936	484885	22.4155	22.6293	366.934	366.938	4		998883
21.4466	367.205	87891	21.2926	21.5723	367.202	367.209	21.4466	367.205	87891	21.2926	21.5723	367.202	367.209	2		195396
25.0714	367.215	513065	24.9994	25.1789	367.213	367.218	25.0714	367.215	513065	24.9994	25.1789	367.213	367.218	3		1.00237e+06
12.9759	367.216	88640.1	12.738	13.1598	367.214	367.218	12.9759	367.216	88640.1	12.738	13.1598	367.214	367.218	2		437381
10.7972	367.234	21057	10.704	10.8761	367.232	367.236	10.7972	367.234	21057	10.704	10.8761	367.232	367.236	3		32704.9
23.5929	367.236	3.66373e+06	23.4816	23.737	367.234	367.238	23.5929	367.236	3.66373e+06	23.4816	23.737	367.234	367.238	2		1.00473e+07
24.1393	367.236	3.10158e+06	23.9912	24.2504	367.234	367.238	24.1393	367.236	3.10158e+06	23.9912	24.2504	367.234	367.238	2		7.90302e+06
25.3235	367.236	1.56054e+06	25.2138	25.3953	367.234	367.238	25.3235	367.236	1.56054e+06	25.2138	25.3953	367.234	367.238	2		3.21337e+06
20.7632	367.438	46483.9	20.6426	20.8057	367.434	367.441	20.7632	367.438	46483.9	20.6426	20.8057	367.434	367.441	4		69637
23.4462	367.716	2004566	23.3248	23.6223	367.714	367.717	23.4462	367.716	2004566	23.3248	23.6223	367.714	367.717	2		5.63096e+06
26.7488	367.728	1894164	26.6369	26.9133	367.726	367.73	26.7488	367.728	1894164	26.6369	26.9133	367.726	367.73	2		4.15376e+06
21.9162	367.885	220903	21.807	21.9875	367.883	367.887	21.9162	367.885	220903	21.807	21.9875	367.883	367.887	3		348458
20.9275	367.931	123174	20.8472	21.0506	367.929	367.935	20.9275	367.931	123174	20.8472	21.0506	367.929	367.935	4		233157
20.7226	368.197	30328.3	20.684	20.887	368.193	368.201	20.7226	368.197	30328.3	20.684	20.887	368.193	368.201	4		66002
21.0092	368.202	101267	20.9275	21.1719	368.2	368.206	21.0092	368.202	101267	20.9275	21.1719	368.2	368.206	3		309382
19.903	368.204	23540.1	19.7661	19.9941	368.199	368.209	19.903	368.204	23540.1	19.7661	19.9941	368.199	368.209	4		47284.5
21.2926	368.207	78447.1	21.1719	21.3688	368.203	368.213	21.2926	368.207	78447.1	21.1719	21.3688	368.203	368.213	2		166270
23.8356	368.208	81634.2	23.6591	23.9147	368.205	368.211	23.8356	368.208	81634.2	23.6591	23.9147	368.205	368.211	2		223536
24.8823	368.226	420383	24.7261	24.962	368.224	368.228	24.8823	368.226	420383	24.7261	24.962	368.224	368.228	2		1.03125e+06
21.5723	368.453	32939.8	21.407	21.6908	368.448	368.457	21.5723	368.453	32939.8	21.407	21.6908	368.448	368.457	4		115400
19.8576	368.677	29756	19.6733	19.9941	368.674	368.679	19.8576	368.677	29756	19.6733	19.9941	368.674	368.679	4		89591.7
24.2504	368.705	115020	24.1393	24.3212	368.703	368.71	24.2504	368.705	115020	24.1393	24.3212	368.703	368.71	2		240326
23.5564	368.718	1.15958e+06	23.408	23.6591	368.716	368.721	23.5564	368.718	1.15958e+06	23.408	23.6591	368.716	368.721	2		3.03266e+06
23.9536	368.899	300336	23.8051	24.0658	368.898	368.902	23.9536	368.899	300336	23.8051	24.0658	368.898	368.902	3		727820
19.8119	368.936	26692.3	19.7199	19.9484	368.935	368.939	19.8119	368.936	26692.3	19.7199	19.9484	368.935	368.939	4		47103
16.1238	369.184	110361	15.8144	16.5612	369.182	369.186	16.1238	369.184	110361	15.8144	16.5612	369.182	369.186	2		1.32089e+06
19.1652	369.186	18279.4	18.9975	19.2887	369.183	369.191	19.1652	369.186	18279.4	18.9975	19.2887	369.183	369.191	3		127093
23.5929	369.192	117416	23.4816	23.698	369.19	369.197	23.5929	369.192	117416	23.4816	23.698	369.19	369.197	2		287312
12.093	369.206	45263.4	11.9612	12.2625	369.204	369.209	12.093	369.206	45263.4	11.9612	12.2625	369.204	369.209	3		196049
10.7972	369.208	79458	10.7308	10.9035	369.204	369.21	10.7972	369.208	79458	10.7308	10.9035	369.204	369.21	2		125272
22.2381	369.216	774505	22.1312	22.3849	369.213	369.218	22.2381	369.216	774505	22.1312	22.3849	369.213	369.218	2		1.60091e+06
21.4894	369.547	354412	21.3688	21.611	369.545	369.549	21.4894	369.547	354412	21.3688	21.611	369.545	369.549	3		652669
22.5917	369.551	174926	22.4825	22.6644	369.549	369.553	22.5917	369.551	174926	22.4825	22.6644	369.549	369.553	3		348017
21.9504	369.726	322085	21.8779	22.0626	369.724	369.728	21.9504	369.726	322085	21.8779	22.0626	369.724	369.728	2		614773
11.0292	369.727	48069.2	10.9035	11.1144	369.725	369.729	11.0292	369.727	48069.2	10.9035	11.1144	369.725	369.729	4		97837.6
20.343	369.865	83500.5	20.2563	20.4727	369.863	369.867	20.343	369.865	83500.5	20.2563	20.4727	369.863	369.867	3		114979
21.6908	369.933	113533	21.611	21.807	369.931	369.935	21.6908	369.933	113533	21.611	21.807	369.931	369.935	4		202355
20.684	369.955	133231	20.5988	20.8057	369.953	369.957	20.684	369.955	133231	20.5988	20.8057	369.953	369.957	4		254173
15.963	370.187	140250	15.5581	16.3956	370.185	370.189	15.963	370.187	140250	15.5581	16.3956	370.185	370.189	2		1.73441e+06
22.8503	370.189	47207.3	22.8126	23.0399	370.185	370.193	22.8503	370.189	47207.3	22.8126	23.0399	370.185	370.193	3		134710
19.903	370.205	21258.5	19.7199	19.9941	370.203	370.208	19.903	370.205	21258.5	19.7199	19.9941	370.203	370.208	3		65804.8
21.1719	370.539	38492.2	21.0936	21.2522	370.534	370.541	21.1719	370.539	38492.2	21.0936	21.2522	370.534	370.541	3		89251.8
22.8126	370.544	141926	22.7404	22.9258	370.539	370.546	22.8126	370.544	141926	22.7404	22.9258	370.539	370.546	3		495424
20.4301	370.701	22218.5	20.2563	20.4727	370.696	370.706	20.4301	370.701	22218.5	20.2563	20.4727	370.696	370.706	2		30268
27.8951	370.738	102653	27.8091	28.0254	370.736	370.74	27.8951	370.738	102653	27.8091	28.0254	370.736	370.74	2		229195
21.6495	371.19	253181	21.4466	21.7312	371.187	371.191	21.6495	371.19	253181	21.4466	21.7312	371.187	371.191	3		585156
21.1316	371.214	185588	20.9703	21.2522	371.209	371.216	21.1316	371.214	185588	20.9703	21.2522	371.209	371.216	3		406929
25.7776	371.216	126299	25.6939	25.9305	371.214	371.221	25.7776	371.216	126299	25.6939	25.9305	371.214	371.221	3		304479
15.0041	371.222	30928.4	14.6739	15.3058	371.22	371.224	15.0041	371.222	30928.4	14.6739	15.3058	371.22	371.224	3		275127
21.8415	371.231	276113	21.6908	21.9162	371.229	371.233	21.8415	371.231	276113	21.6908	21.9162	371.229	371.233	2		646306
24.8442	371.255	1.13531e+06	24.7261	24.962	371.253	371.257	24.8442	371.255	1.13531e+06	24.7261	24.962	371.253	371.257	2		3.02914e+06
19.7661	371.695	83112.4	19.628	19.903	371.693	371.697	19.7661	371.695	83112.4	19.628	19.903	371.693	371.697	4		152545
22.9258	371.712	333876	22.8503	23.0814	371.711	371.714	22.9258	371.712	333876	22.8503	23.0814	371.711	371.714	2		831042
23.9536	371.728	238607	23.8356	24.0658	371.726	371.73	23.9536	371.728	238607	23.8356	24.0658	371.726	371.73	2		516129
22.2045	371.734	4.52663e+06	22.1312	22.348	371.732	371.736	22.2045	371.734	4.52663e+06	22.1312	22.348	371.732	371.736	2		8.76749e+06
23.0399	371.851	157292	22.9258	23.117	371.849	371.853	23.0399	371.851	157292	22.9258	23.117	371.849	371.853	3		292003
21.8415	371.854	240309	21.7667	21.9504	371.852	371.856	21.8415	371.854	240309	21.7667	21.9504	371.852	371.856	3		350882
21.5723	371.879	1.42408e+06	21.4466	21.7312	371.877	371.881	21.5723	371.879	1.42408e+06	21.4466	21.7312	371.877	371.881	3		3.35547e+06
20.9275	372.191	162736	20.8057	21.0506	372.189	372.193	20.9275	372.191	162736	20.8057	21.0506	372.189	372.193	3		266206
21.9504	372.209	756398	21.807	22.0626	372.207	372.21	21.9504	372.209	756398	21.807	22.0626	372.207	372.21	3		1.44914e+06
22.0626	372.221	756344	21.9504	22.2045	372.219	372.223	22.0626	372.221	756344	21.9504	22.2045	372.219	372.223	2		1.6494e+06
24.1005	372.257	207583	23.9912	24.1744	372.255	372.259	24.1005	372.257	207583	23.9912	24.1744	372.255	372.259	2		429761
19.5813	372.42	85513.7	19.4378	19.6733	372.418	372.422	19.5813	372.42	85513.7	19.4378	19.6733	372.418	372.422	4		148139
23.2595	372.53	89074.1	23.1834	23.367	372.528	372.533	23.2595	372.53	89074.1	23.1834	23.367	372.528	372.533	3		195532
21.0936	372.542	259396	20.9703	21.2122	372.54	372.544	21.0936	372.542	259396	20.9703	21.2122	372.54	372.544	3		481055
21.611	372.689	45197.9	21.5323	21.7312	372.684	372.692	21.611	372.689	45197.9	21.5323	21.7312	372.684	372.692	2		88487.5
20.343	372.737	217577	20.2147	20.4727	372.735	372.739	20.343	372.737	217577	20.2147	20.4727	372.735	372.739	2		429546
20.4301	372.863	43288.9	20.343	20.5575	372.859	372.868	20.4301	372.863	43288.9	20.343	20.5575	372.859	372.868	3		97439.4
19.6733	372.867	444530	19.3897	19.903	372.865	372.869	19.6733	372.867	444530	19.3897	19.903	372.865	372.869	3		1.43116e+06
21.2522	372.87	681777	21.0936	21.3688	372.868	372.872	21.2522	372.87	681777	21.0936	21.3688	372.868	372.872	3		1.30505e+06
23.117	373.181	149401	23.0025	23.1834	373.179	373.183	23.117	373.181	149401	23.0025	23.1834	373.179	373.183	3		309471
27.0824	373.208	374146	26.9133	27.2563	373.206	373.21	27.0824	373.208	374146	26.9133	27.2563	373.206	373.21	2		1.1154e+06
23.1834	373.224	148140	23.1518	23.3248	373.218	373.227	23.1834	373.224	148140	23.1518	23.3248	373.218	373.227	2		413380
21.9162	373.229	62618	21.8415	21.9875	373.224	373.231	21.9162	373.229	62618	21.8415	21.9875	373.224	373.231	2		172796
20.887	373.229	757803	20.7632	21.0092	373.227	373.23	20.887	373.229	757803	20.7632	21.0092	373.227	373.23	2		1.44145e+06
21.6908	373.229	87662.6	21.611	21.7667	373.224	373.231	21.6908	373.229	87662.6	21.611	21.7667	373.224	373.231	2		163009
11.0292	373.231	36136.5	10.8507	11.1611	373.229	373.233	11.0292	373.231	36136.5	10.8507	11.1611	373.229	373.233	4		113303
23.6223	373.238	225125	23.5207	23.737	373.233	373.24	23.6223	373.238	225125	23.5207	23.737	373.233	373.24	2		652352
22.9648	373.247	4.07855e+06	22.8503	23.117	373.245	373.249	22.9648	373.247	4.07855e+06	22.8503	23.117	373.245	373.249	2		9.94827e+06
13.2883	373.697	31817.5	13.0354	13.5213	373.695	373.699	13.2883	373.697	31817.5	13.0354	13.5213	373.695	373.699	2		163342
21.6908	373.704	43615.3	21.5723	21.7667	373.701	373.707	21.6908	373.704	43615.3	21.5723	21.7667	373.701	373.707	4		97162.6
15.789	373.726	157132	15.3968	16.1238	373.724	373.728	15.789	373.726	157132	15.3968	16.1238	373.724	373.728	2		1.68521e+06
23.7712	373.891	81636.9	23.698	23.8763	373.887	373.894	23.7712	373.891	81636.9	23.698	23.8763	373.887	373.894	3		221034
12.6714	373.895	43560.3	12.4123	12.8549	373.893	373.897	12.6714	373.895	43560.3	12.4123	12.8549	373.893	373.897	3		265029
21.4894	374.198	52643.1	21.407	21.611	374.195	374.202	21.4894	374.198	52643.1	21.407	21.611	374.195	374.202	3		117108
20.9703	374.207	2.22238e+06	20.8472	21.2522	374.205	374.209	20.9703	374.207	2.22238e+06	20.8472	21.2522	374.205	374.209	3		3.6418e+06
19.5813	374.21	102650	19.3418	19.903	374.208	374.213	19.5813	374.21	102650	19.3418	19.903	374.208	374.213	3		464047
23.9912	374.211	94067.4	23.8763	24.0658	374.208	374.216	23.9912	374.211	94067.4	23.8763	24.0658	374.208	374.216	3		196505
16.1238	374.213	91865.9	15.8853	16.468	374.211	374.215	16.1238	374.213	91865.9	15.8853	16.468	374.211	374.215	2		989184
21.4466	374.218	481846	21.3688	21.5723	374.216	374.221	21.4466	374.218	481846	21.3688	21.5723	374.216	374.221	2		925796
20.2998	374.218	100132	20.1282	20.3866	374.216	374.221	20.2998	374.218	100132	20.1282	20.3866	374.216	374.221	2		198558
23.9912	374.219	113290	23.9147	24.1005	374.214	374.221	23.9912	374.219	113290	23.9147	24.1005	374.214	374.221	3		247163
22.4467	374.226	153948	22.348	22.5592	374.223	374.229	22.4467	374.226	153948	22.348	22.5592	374.223	374.229	2		366886
23.1834	374.226	386201	23.0814	23.3248	374.224	374.228	23.1834	374.226	386201	23.0814	23.3248	374.224	374.228	2		1.23905e+06
21.407	374.236	907652	21.2926	21.5323	374.234	374.238	21.407	374.236	907652	21.2926	21.5323	374.234	374.238	2		1.88324e+06
20.2147	374.539	104674	20.0834	20.343	374.537	374.541	20.2147	374.539	104674	20.0834	20.343	374.537	374.541	3		216783
23.6223	374.718	426824	23.5207	23.8051	374.715	374.72	23.6223	374.718	426824	23.5207	23.8051	374.715	374.72	2		1.31482e+06
23.0025	374.723	227654	22.9258	23.1518	374.721	374.725	23.0025	374.723	227654	22.9258	23.1518	374.721	374.725	2		553549
24.5306	374.724	1465743	24.4269	24.7261	374.722	374.726	24.5306	374.724	1465743	24.4269	24.7261	374.722	374.726	2		3.64846e+06
25.6134	374.742	161267	25.5346	25.7776	374.74	374.744	25.6134	374.742	161267	25.5346	25.7776	374.74	374.744	2		404609
21.2522	374.886	269923	21.1316	21.3688	374.884	374.888	21.2522	374.886	269923	21.1316	21.3688	374.884	374.888	3		527809
20.343	375.187	32057.5	20.2563	20.4727	375.182	375.192	20.343	375.187	32057.5	20.2563	20.4727	375.182	375.192	3		63576.1
14.439	375.196	43840.3	14.092	14.7337	375.194	375.198	14.439	375.196	43840.3	14.092	14.7337	375.194	375.198	3		406523
23.9147	375.216	1.18274e+06	23.7712	24.0305	375.213	375.221	23.9147	375.216	1.18274e+06	23.7712	24.0305	375.213	375.221	2		2.95461e+06
24.2835	375.221	770683	24.1744	24.4269	375.219	375.223	24.2835	375.221	770683	24.1744	24.4269	375.219	375.223	2		1.75773e+06
22.5917	375.221	694128	22.4825	22.7792	375.219	375.223	22.5917	375.221	694128	22.4825	22.7792	375.219	375.223	2		1.43197e+06
23.4816	375.233	126693	23.2926	23.5564	375.231	375.235	23.4816	375.233	126693	23.2926	23.5564	375.231	375.235	2		298179
24.4595	375.555	34481.5	24.3212	24.5636	375.553	375.56	24.4595	375.555	34481.5	24.3212	24.5636	375.553	375.56	3		112264
26.6014	375.708	238476	26.4889	26.6761	375.706	375.71	26.6014	375.708	238476	26.4889	26.6761	375.706	375.71	2		476584
24.3558	375.713	61615.1	24.3212	24.4933	375.711	375.715	24.3558	375.713	61615.1	24.3212	24.4933	375.711	375.715	2		166012
22.348	376.205	373865	22.2381	22.4825	376.203	376.207	22.348	376.205	373865	22.2381	22.4825	376.203	376.207	2		694609
23.4462	376.21	173612	23.3248	23.5564	376.205	376.212	23.4462	376.21	173612	23.3248	23.5564	376.205	376.212	3		388663
24.1393	376.239	597831	24.0305	24.2179	376.236	376.24	24.1393	376.239	597831	24.0305	24.2179	376.236	376.24	3		1.17142e+06
15.2738	376.438	18054.5	15.1225	15.6145	376.436	376.44	15.2738	376.438	18054.5	15.1225	15.6145	376.436	376.44	4		147835
24.4269	376.559	131133	24.3212	24.6017	376.557	376.562	24.4269	376.559	131133	24.3212	24.6017	376.557	376.562	3		511030
11.3122	376.684	37945.3	11.1611	11.4306	376.682	376.686	11.3122	376.684	37945.3	11.1611	11.4306	376.682	376.686	2		89986.8
18.9975	376.717	20713.1	18.7751	19.2032	376.714	376.719	18.9975	376.717	20713.1	18.7751	19.2032	376.714	376.719	4		160439
26.375	376.729	140171	26.262	26.4502	376.727	376.731	26.375	376.729	140171	26.262	26.4502	376.727	376.731	2		293518
20.3866	376.88	283620	20.2998	20.5151	376.878	376.882	20.3866	376.88	283620	20.2998	20.5151	376.878	376.882	3		471758
12.2303	376.882	61869.6	12.0607	12.4123	376.88	376.884	12.2303	376.882	61869.6	12.0607	12.4123	376.88	376.884	3		236415
13.6118	376.895	54340.6	13.1598	13.9285	376.892	376.897	13.6118	376.895	54340.6	13.1598	13.9285	376.892	376.897	3		537725
22.4467	376.943	73320.6	22.348	22.5226	376.941	376.945	22.4467	376.943	73320.6	22.348	22.5226	376.941	376.945	4		183286
15.6145	377.198	21700.6	15.3385	15.7422	377.196	377.201	15.6145	377.198	21700.6	15.3385	15.7422	377.196	377.201	3		165442
23.698	377.208	192240	23.6223	23.8356	377.204	377.212	23.698	377.208	192240	23.6223	23.8356	377.204	377.212	3		390743
22.024	377.231	251550	21.8779	22.0994	377.229	377.233	22.024	377.231	251550	21.8779	22.0994	377.229	377.233	3		618803
22.0626	377.441	65288.8	21.9875	22.1659	377.439	377.445	22.0626	377.441	65288.8	21.9875	22.1659	377.439	377.445	4		107535
21.6495	377.453	799288	21.5723	21.807	377.451	377.455	21.6495	377.453	799288	21.5723	21.807	377.451	377.455	4		1.71542e+06
24.1393	377.474	754106	23.9912	24.2504	377.472	377.476	24.1393	377.474	754106	23.9912	24.2504	377.472	377.476	4		1.80161e+06
20.6426	377.546	239191	20.5151	20.7226	377.543	377.551	20.6426	377.546	239191	20.5151	20.7226	377.543	377.551	3		352038
25.3235	377.549	990643	25.2515	25.4296	377.547	377.552	25.3235	377.549	990643	25.2515	25.4296	377.547	377.552	3		1.85598e+06
22.6644	377.558	1470262	22.5592	22.8126	377.556	377.56	22.6644	377.558	1470262	22.5592	22.8126	377.556	377.56	3		3.37429e+06
20.4727	377.711	258009	20.343	20.5988	377.709	377.713	20.4727	377.711	258009	20.343	20.5988	377.709	377.713	2		549743
20.8057	377.874	26692.4	20.684	20.8472	377.87	377.877	20.8057	377.874	26692.4	20.684	20.8472	377.87	377.877	3		50251.5
24.6017	377.892	114445	24.4595	24.7615	377.89	377.895	24.6017	377.892	114445	24.4595	24.7615	377.89	377.895	3		358296
22.7792	377.952	387312	22.5917	22.9648	377.95	377.954	22.7792	377.952	387312	22.5917	22.9648	377.95	377.954	4		913000
22.5592	378.239	358317	22.4467	22.7053	378.237	378.241	22.5592	378.239	358317	22.4467	22.7053	378.237	378.241	2		1.02324e+06
21.4894	378.528	361031	21.3688	21.5723	378.525	378.53	21.4894	378.528	361031	21.3688	21.5723	378.525	378.53	3		649286
24.0658	378.58	138060	23.9912	24.1744	378.579	378.584	24.0658	378.58	138060	23.9912	24.1744	378.579	378.584	3		248754
20.2563	378.855	1686530	20.1282	20.4727	378.853	378.857	20.2563	378.855	1686530	20.1282	20.4727	378.853	378.857	3		3.47548e+06
20.5575	378.861	69229.9	20.3866	20.6426	378.859	378.865	20.5575	378.861	69229.9	20.3866	20.6426	378.859	378.865	3		170398
23.698	378.877	170460	23.6223	23.8356	378.874	378.879	23.698	378.877	170460	23.6223	23.8356	378.874	378.879	3		436666
21.4466	379.21	155772	21.407	21.611	379.208	379.212	21.4466	379.21	155772	21.407	21.611	379.208	379.212	2		456658
20.5575	379.21	156153	20.3866	20.684	379.208	379.212	20.5575	379.21	156153	20.3866	20.684	379.208	379.212	2		386269
24.8823	379.224	297387	24.7615	24.9994	379.223	379.227	24.8823	379.224	297387	24.7615	24.9994	379.223	379.227	3		622391
27.8951	379.251	745074	27.6786	28.1531	379.249	379.254	27.8951	379.251	745074	27.6786	28.1531	379.249	379.254	2		2.31195e+06
23.8051	379.545	25679.2	23.6591	23.9536	379.541	379.548	23.8051	379.545	25679.2	23.6591	23.9536	379.541	379.548	3		131289
12.9033	379.548	19589.7	12.6459	13.2239	379.546	379.551	12.9033	379.548	19589.7	12.6459	13.2239	379.546	379.551	3		118613
22.2758	379.567	3.18472e+06	22.1659	22.4155	379.565	379.569	22.2758	379.567	3.18472e+06	22.1659	22.4155	379.565	379.569	3		5.85825e+06
23.2595	379.695	6.42988e+06	23.1834	23.4462	379.693	379.697	23.2595	379.695	6.42988e+06	23.1834	23.4462	379.693	379.697	4		1.36622e+07
21.2122	379.717	25370.3	21.0506	21.2926	379.713	379.723	21.2122	379.717	25370.3	21.0506	21.2926	379.713	379.723	2		69806.5
22.348	379.717	1889140	22.1659	22.4825	379.715	379.719	22.348	379.717	1889140	22.1659	22.4825	379.715	379.719	2		5.98932e+06
21.807	379.726	181859	21.6495	21.8779	379.724	379.728	21.807	379.726	181859	21.6495	21.8779	379.724	379.728	2		457617
22.4467	379.726	287104	22.348	22.5592	379.724	379.728	22.4467	379.726	287104	22.348	22.5592	379.724	379.728	2		736316
26.4889	379.752	1383668	26.3376	26.6369	379.75	379.754	26.4889	379.752	1383668	26.3376	26.6369	379.75	379.754	2		3.10826e+06
24.3212	379.941	54647.4	24.2504	24.4595	379.939	379.946	24.3212	379.941	54647.4	24.2504	24.4595	379.939	379.946	2		126622
22.5917	380.215	227877	22.4825	22.7053	380.212	380.216	22.5917	380.215	227877	22.4825	22.7053	380.212	380.216	3		410054
23.1834	380.236	717733	22.9648	23.2926	380.234	380.239	23.1834	380.236	717733	22.9648	23.2926	380.234	380.239	3		2.06415e+06
11.3122	380.528	40452.5	11.2075	11.4693	380.525	380.53	11.3122	380.528	40452.5	11.2075	11.4693	380.525	380.53	3		111936
24.5636	380.695	584353	24.4595	24.7261	380.693	380.697	24.5636	380.695	584353	24.4595	24.7261	380.693	380.697	2		1.54286e+06
23.4816	380.867	182671	23.367	23.5564	380.865	380.869	23.4816	380.867	182671	23.367	23.5564	380.865	380.869	3		391794
21.0092	380.868	136129	20.887	21.1316	380.866	380.87	21.0092	380.868	136129	20.887	21.1316	380.866	380.87	3		277078
21.9162	380.89	1.43164e+06	21.807	22.0626	380.888	380.892	21.9162	380.89	1.43164e+06	21.807	22.0626	380.888	380.892	3		3.01266e+06
23.6591	380.898	89286.8	23.5929	23.7712	380.896	380.903	23.6591	380.898	89286.8	23.5929	23.7712	380.896	380.903	3		238650
22.2381	380.969	710475	22.1659	22.348	380.966	380.97	22.2381	380.969	710475	22.1659	22.348	380.966	380.97	4		1.29766e+06
20.0834	381.194	814732	19.903	20.2563	381.192	381.196	20.0834	381.194	814732	19.903	20.2563	381.192	381.196	3		2.16712e+06
24.1005	381.197	721780	23.9912	24.2179	381.195	381.199	24.1005	381.197	721780	23.9912	24.2179	381.195	381.199	3		2.01949e+06
23.367	381.208	654553	23.2204	23.4462	381.206	381.21	23.367	381.208	654553	23.2204	23.4462	381.206	381.21	3		1.18052e+06
23.5929	381.222	280820	23.5207	23.737	381.217	381.225	23.5929	381.222	280820	23.5207	23.737	381.217	381.225	2		760948
25.4956	381.234	137990	25.4296	25.6134	381.232	381.236	25.4956	381.234	137990	25.4296	25.6134	381.232	381.236	2		281604
23.2204	381.539	774004	23.117	23.2926	381.536	381.544	23.2204	381.539	774004	23.117	23.2926	381.536	381.544	3		1.47034e+06
24.9224	381.579	3.22672e+06	24.8029	25.0362	381.577	381.581	24.9224	381.579	3.22672e+06	24.8029	25.0362	381.577	381.581	3		6.60285e+06
23.4462	381.713	687066	23.3248	23.6591	381.711	381.715	23.4462	381.713	687066	23.3248	23.6591	381.711	381.715	2		1.90515e+06
25.6939	381.731	100682	25.6134	25.8537	381.73	381.737	25.6939	381.731	100682	25.6134	25.8537	381.73	381.737	2		249713
20.3866	381.872	164312	20.2998	20.5151	381.87	381.874	20.3866	381.872	164312	20.2998	20.5151	381.87	381.874	3		275830
21.9875	381.879	6.71748e+06	21.8779	22.0994	381.877	381.881	21.9875	381.879	6.71748e+06	21.8779	22.0994	381.877	381.881	3		1.07103e+07
26.9133	381.886	46636.8	26.7878	27.0419	381.884	381.888	26.9133	381.886	46636.8	26.7878	27.0419	381.884	381.888	3		110749
12.093	382.181	51095.8	11.922	12.1906	382.179	382.183	12.093	382.181	51095.8	11.922	12.1906	382.179	382.183	2		168574
22.0626	382.241	1.21482e+06	21.9875	22.1659	382.24	382.243	22.0626	382.241	1.21482e+06	21.9875	22.1659	382.24	382.243	2		2.18979e+06
23.2204	382.555	228483	23.117	23.2926	382.552	382.557	23.2204	382.555	228483	23.117	23.2926	382.552	382.557	3		486989
23.6223	382.721	126153	23.5207	23.737	382.715	382.723	23.6223	382.721	126153	23.5207	23.737	382.715	382.723	2		351582
24.6432	383.21	374008	24.5306	24.7615	383.208	383.212	24.6432	383.21	374008	24.5306	24.7615	383.208	383.212	2		916365
20.5151	383.213	283059	20.4301	20.6426	383.211	383.215	20.5151	383.213	283059	20.4301	20.6426	383.211	383.215	2		453816
22.6644	383.226	620414	22.3849	22.7053	383.224	383.228	22.6644	383.226	620414	22.3849	22.7053	383.224	383.228	3		1.4194e+06
26.262	383.228	43526.7	26.0942	26.3376	383.226	383.231	26.262	383.228	43526.7	26.0942	26.3376	383.226	383.231	3		115088
19.903	383.542	15511.8	19.7661	19.9941	383.54	383.545	19.903	383.542	15511.8	19.7661	19.9941	383.54	383.545	3		38582.9
23.7712	383.548	158126	23.698	23.8763	383.546	383.55	23.7712	383.548	158126	23.698	23.8763	383.546	383.55	3		357186
22.3114	383.692	807744	22.2045	22.4825	383.69	383.694	22.3114	383.692	807744	22.2045	22.4825	383.69	383.694	2		1.82125e+06
17.8113	383.698	71023.5	17.3536	18.1052	383.695	383.7	17.8113	383.698	71023.5	17.3536	18.1052	383.695	383.7	2		762321
19.4378	383.859	28974.3	19.2626	19.628	383.856	383.862	19.4378	383.859	28974.3	19.2626	19.628	383.856	383.862	3		124953
26.6014	383.888	894735	26.4889	26.6761	383.886	383.89	26.6014	383.888	894735	26.4889	26.6761	383.886	383.89	3		1.70239e+06
20.0834	383.965	17090	19.9941	20.2147	383.963	383.968	20.0834	383.965	17090	19.9941	20.2147	383.963	383.968	4		30290.5
21.7312	384.179	61374.7	21.6495	21.8415	384.177	384.182	21.7312	384.179	61374.7	21.6495	21.8415	384.177	384.182	3		142124
20.6426	384.19	101283	20.4727	20.8472	384.185	384.192	20.6426	384.19	101283	20.4727	20.8472	384.185	384.192	2		195290
20.6426	384.204	28323.4	20.5988	20.8057	384.199	384.207	20.6426	384.204	28323.4	20.5988	20.8057	384.199	384.207	4		62343.4
24.8442	384.216	330560	24.7261	24.962	384.214	384.218	24.8442	384.216	330560	24.7261	24.962	384.214	384.218	2		689509
24.0305	384.235	198907	23.9536	24.1393	384.232	384.237	24.0305	384.235	198907	23.9536	24.1393	384.232	384.237	3		359985
28.2339	384.238	144531	28.112	28.3163	384.236	384.24	28.2339	384.238	144531	28.112	28.3163	384.236	384.24	2		312249
22.0994	384.445	927436	21.9504	22.1659	384.443	384.447	22.0994	384.445	927436	21.9504	22.1659	384.443	384.447	4		1.91162e+06
22.0994	384.532	41486.5	21.9162	22.1659	384.527	384.537	22.0994	384.532	41486.5	21.9162	22.1659	384.527	384.537	3		154948
22.8126	384.551	92716.4	22.7404	22.9648	384.545	384.556	22.8126	384.551	92716.4	22.7404	22.9648	384.545	384.556	3		246865
24.6432	384.555	761720	24.5306	24.8029	384.553	384.557	24.6432	384.555	761720	24.5306	24.8029	384.553	384.557	3		1.82044e+06
16.0075	384.558	27617.8	15.6603	16.155	384.556	384.56	16.0075	384.558	27617.8	15.6603	16.155	384.556	384.56	3		243417
22.2045	384.712	263637	22.0994	22.2758	384.71	384.717	22.2045	384.712	263637	22.0994	22.2758	384.71	384.717	4		517168
21.0936	384.774	252564	20.9275	21.2522	384.772	384.776	21.0936	384.774	252564	20.9275	21.2522	384.772	384.776	2		747927
26.7093	385.14	97122.6	26.6369	26.8714	385.138	385.142	26.7093	385.14	97122.6	26.6369	26.8714	385.138	385.142	2		182081
20.3866	385.199	27945.9	20.2563	20.4727	385.195	385.204	20.3866	385.199	27945.9	20.2563	20.4727	385.195	385.204	3		79569
23.367	385.218	354961	23.2595	23.4816	385.215	385.22	23.367	385.218	354961	23.2595	23.4816	385.215	385.22	2		685867
23.6223	385.236	134241	23.5207	23.737	385.233	385.239	23.6223	385.236	134241	23.5207	23.737	385.233	385.239	3		382683
14.414	385.453	34847	14.0327	14.6739	385.451	385.455	14.414	385.453	34847	14.0327	14.6739	385.451	385.455	4		324404
24.6432	385.529	73947.7	24.5306	24.7615	385.527	385.533	24.6432	385.529	73947.7	24.5306	24.7615	385.527	385.533	3		204876
21.2122	385.536	11802.8	21.1719	21.2926	385.531	385.54	21.2122	385.536	11802.8	21.1719	21.2926	385.531	385.54	3		21571.1
22.7792	385.555	73737.1	22.7053	22.8859	385.549	385.557	22.7792	385.555	73737.1	22.7053	22.8859	385.549	385.557	3		169915
19.6733	385.699	180762	19.5346	19.903	385.697	385.702	19.6733	385.699	180762	19.5346	19.903	385.697	385.702	4		481116
21.2122	385.703	319108	21.1316	21.3688	385.701	385.705	21.2122	385.703	319108	21.1316	21.3688	385.701	385.705	2		621792
20.6426	385.862	23443.1	20.5151	20.7226	385.859	385.866	20.6426	385.862	23443.1	20.5151	20.7226	385.859	385.866	3		61684
24.7261	385.879	78019	24.5636	24.8029	385.876	385.882	24.7261	385.879	78019	24.5636	24.8029	385.876	385.882	3		222108
25.0362	385.895	250114	24.962	25.1395	385.892	385.897	25.0362	385.895	250114	24.962	25.1395	385.892	385.897	3		516058
21.7667	386.206	363146	21.611	21.9504	386.204	386.208	21.7667	386.206	363146	21.611	21.9504	386.204	386.208	2		1.21534e+06
23.5564	386.207	795097	23.408	23.6591	386.205	386.21	23.5564	386.207	795097	23.408	23.6591	386.205	386.21	2		1.87289e+06
23.8763	386.213	204988	23.7712	23.9912	386.209	386.215	23.8763	386.213	204988	23.7712	23.9912	386.209	386.215	2		520969
21.2926	386.223	29496.2	21.2122	21.407	386.218	386.227	21.2926	386.223	29496.2	21.2122	21.407	386.218	386.227	3		60657.4
24.4933	386.225	67353.3	24.4269	24.6017	386.219	386.229	24.4933	386.225	67353.3	24.4269	24.6017	386.219	386.229	3		193340
20.1709	386.225	43652.6	19.9484	20.2563	386.222	386.227	20.1709	386.225	43652.6	19.9484	20.2563	386.222	386.227	4		74918.6
22.348	386.226	293980	22.1659	22.4467	386.222	386.228	22.348	386.226	293980	22.1659	22.4467	386.222	386.228	3		737509
20.887	386.237	45993.4	20.7632	20.9703	386.234	386.239	20.887	386.237	45993.4	20.7632	20.9703	386.234	386.239	2		91708.5
22.0626	386.242	801321	21.9504	22.1659	386.24	386.244	22.0626	386.242	801321	21.9504	22.1659	386.24	386.244	3		1.71492e+06
24.4269	386.57	444506	24.3212	24.5306	386.568	386.573	24.4269	386.57	444506	24.3212	24.5306	386.568	386.573	3		1.13721e+06
22.5226	386.722	158570	22.4467	22.6293	386.719	386.727	22.5226	386.722	158570	22.4467	22.6293	386.719	386.727	2		360625
20.1709	386.726	68089.5	19.9484	20.2563	386.72	386.728	20.1709	386.726	68089.5	19.9484	20.2563	386.72	386.728	2		169739
21.327	386.734	107833	21.2522	21.4466	386.732	386.74	21.327	386.734	107833	21.2522	21.4466	386.732	386.74	2		259822
24.5636	386.734	207315	24.4595	24.6855	386.732	386.737	24.5636	386.734	207315	24.4595	24.6855	386.732	386.737	2		463408
21.611	386.74	506070	21.4466	21.7312	386.738	386.742	21.611	386.74	506070	21.4466	21.7312	386.738	386.742	2		1.09838e+06
23.408	386.87	965006	23.3248	23.5207	386.868	386.873	23.408	386.87	965006	23.3248	23.5207	386.868	386.873	3		2.13825e+06
19.3897	386.871	69692.9	19.1842	19.5813	386.868	386.873	19.3897	386.871	69692.9	19.1842	19.5813	386.868	386.873	3		310727
21.7312	386.886	2299394	21.611	21.807	386.884	386.888	21.7312	386.886	2299394	21.611	21.807	386.884	386.888	3		4.14232e+06
26.3376	386.895	41213.3	26.178	26.4151	386.892	386.9	26.3376	386.895	41213.3	26.178	26.4151	386.892	386.9	3		92812.2
20.9275	387.196	30885.3	20.8057	21.0092	387.192	387.2	20.9275	387.196	30885.3	20.8057	21.0092	387.192	387.2	3		63668.8
20.1282	387.197	130148	19.9484	20.2147	387.195	387.199	20.1282	387.197	130148	19.9484	20.2147	387.195	387.199	3		244196
24.7261	387.205	201507	24.5636	24.8442	387.203	387.207	24.7261	387.205	201507	24.5636	24.8442	387.203	387.207	2		579732
21.9875	387.214	660743	21.8779	22.0626	387.208	387.216	21.9875	387.214	660743	21.8779	22.0626	387.208	387.216	2		1.3636e+06
23.698	387.214	81967.9	23.5929	23.7712	387.208	387.219	23.698	387.214	81967.9	23.5929	23.7712	387.208	387.219	3		214148
22.8126	387.227	301548	22.7404	22.9648	387.221	387.229	22.8126	387.227	301548	22.7404	22.9648	387.221	387.229	3		588289
23.9147	387.232	51489	23.8356	23.9912	387.228	387.236	23.9147	387.232	51489	23.8356	23.9912	387.228	387.236	2		113226
22.348	387.692	387650	22.2758	22.4467	387.69	387.695	22.348	387.692	387650	22.2758	22.4467	387.69	387.695	4		787902
22.5917	387.693	345410	22.4825	22.7053	387.69	387.695	22.5917	387.693	345410	22.4825	22.7053	387.69	387.695	4		714100
27.1259	387.715	80408.5	26.9563	27.2133	387.713	387.718	27.1259	387.715	80408.5	26.9563	27.2133	387.713	387.718	2		229487
20.2563	387.946	434218	20.0392	20.3866	387.944	387.948	20.2563	387.946	434218	20.0392	20.3866	387.944	387.948	4		859510
22.2045	388.223	720503	22.0994	22.3114	388.219	388.227	22.2045	388.223	720503	22.0994	22.3114	388.219	388.227	2		1.71236e+06
21.7667	388.243	379073	21.611	21.8779	388.241	388.245	21.7667	388.243	379073	21.611	21.8779	388.241	388.245	3		728211
25.6134	388.247	106997	25.4619	25.8537	388.245	388.249	25.6134	388.247	106997	25.4619	25.8537	388.245	388.249	2		420894
20.343	388.519	69963.9	20.2563	20.4727	388.517	388.521	20.343	388.519	69963.9	20.2563	20.4727	388.517	388.521	3		154206
27.8951	388.548	94487.8	27.7216	28.0254	388.546	388.55	27.8951	388.548	94487.8	27.7216	28.0254	388.546	388.55	3		206206
23.4816	388.554	235748	23.3248	23.5564	388.549	388.556	23.4816	388.554	235748	23.3248	23.5564	388.549	388.556	3		527843
22.5917	388.558	45002	22.5226	22.7053	388.553	388.561	22.5917	388.558	45002	22.5226	22.7053	388.553	388.561	3		80745.4
22.0994	388.694	590765	21.9875	22.2045	388.692	388.697	22.0994	388.694	590765	21.9875	22.2045	388.692	388.697	4		1.37328e+06
20.7226	388.698	17831.5	20.6426	20.8472	388.693	388.703	20.7226	388.698	17831.5	20.6426	20.8472	388.693	388.703	2		37446.5
24.2504	388.739	1.34227e+06	24.1005	24.3914	388.737	388.741	24.2504	388.739	1.34227e+06	24.1005	24.3914	388.737	388.741	2		3.64786e+06
25.4296	388.757	383832	25.2814	25.4956	388.755	388.76	25.4296	388.757	383832	25.2814	25.4956	388.755	388.76	2		861713
21.407	388.873	81926.9	21.2926	21.5323	388.871	388.875	21.407	388.873	81926.9	21.2926	21.5323	388.871	388.875	3		176311
25.0714	388.889	222788	24.9994	25.1789	388.887	388.891	25.0714	388.889	222788	24.9994	25.1789	388.887	388.891	3		389190
22.8859	388.961	117543	22.8126	23.0025	388.956	388.964	22.8859	388.961	117543	22.8126	23.0025	388.956	388.964	4		239962
24.4933	388.974	63148.8	24.3914	24.6017	388.972	388.976	24.4933	388.974	63148.8	24.3914	24.6017	388.972	388.976	4		171428
11.9612	389.182	46859.2	11.8031	12.093	389.179	389.183	11.9612	389.182	46859.2	11.8031	12.093	389.179	389.183	3		139890
23.7712	389.219	1052259	23.6591	23.8763	389.217	389.221	23.7712	389.219	1052259	23.6591	23.8763	389.217	389.221	2		2.88672e+06
19.8576	389.23	43032.4	19.7199	20.0392	389.228	389.232	19.8576	389.23	43032.4	19.7199	20.0392	389.228	389.232	3		110673
26.0942	389.231	1.4721e+06	25.9305	26.262	389.229	389.233	26.0942	389.231	1.4721e+06	25.9305	26.262	389.229	389.233	2		4.04886e+06
25.653	389.231	777826	25.5346	25.8157	389.229	389.233	25.653	389.231	777826	25.5346	25.8157	389.229	389.233	2		1.90502e+06
23.5929	389.255	117733	23.4816	23.737	389.253	389.26	23.5929	389.255	117733	23.4816	23.737	389.253	389.26	3		379239
23.1518	389.257	86304.3	23.0814	23.2595	389.253	389.26	23.1518	389.257	86304.3	23.0814	23.2595	389.253	389.26	3		191619
22.5592	389.438	361196	22.4467	22.6293	389.436	389.441	22.5592	389.438	361196	22.4467	22.6293	389.436	389.441	4		729219
25.4956	389.458	42444.1	25.4296	25.6134	389.455	389.46	25.4956	389.458	42444.1	25.4296	25.6134	389.455	389.46	2		98787.1
11.8031	389.531	43819.9	11.6719	11.9612	389.529	389.533	11.8031	389.531	43819.9	11.6719	11.9612	389.529	389.533	3		129981
21.4894	389.878	155868	21.407	21.611	389.872	389.88	21.4894	389.878	155868	21.407	21.611	389.872	389.88	3		321016
24.5636	389.895	231372	24.4595	24.7261	389.893	389.897	24.5636	389.895	231372	24.4595	24.7261	389.893	389.897	3		683972
23.1834	389.902	219606	23.0814	23.2595	389.9	389.905	23.1834	389.902	219606	23.0814	23.2595	389.9	389.905	3		360187
12.4123	390.16	32143.5	12.2625	12.6136	390.158	390.162	12.4123	390.16	32143.5	12.2625	12.6136	390.158	390.162	3		96435.2
19.628	390.197	188717	19.3897	19.7661	390.195	390.199	19.628	390.197	188717	19.3897	19.7661	390.195	390.199	3		517950
17.5237	390.205	245141	17.0643	18.0527	390.203	390.208	17.5237	390.205	245141	17.0643	18.0527	390.203	390.208	3		3.84062e+06
21.3688	390.208	69633.9	21.2122	21.407	390.206	390.211	21.3688	390.208	69633.9	21.2122	21.407	390.206	390.211	3		129918
21.2122	390.221	144723	21.1316	21.3688	390.218	390.223	21.2122	390.221	144723	21.1316	21.3688	390.218	390.223	2		342188
22.3849	390.221	231003	22.2045	22.4467	390.219	390.223	22.3849	390.221	231003	22.2045	22.4467	390.219	390.223	2		578620
24.7261	390.564	45305.2	24.5306	24.8029	390.56	390.566	24.7261	390.564	45305.2	24.5306	24.8029	390.56	390.566	3		219609
21.3688	390.713	1.67126e+06	21.2522	21.4894	390.711	390.715	21.3688	390.713	1.67126e+06	21.2522	21.4894	390.711	390.715	2		3.66861e+06
22.9258	390.713	311533	22.7792	23.0814	390.711	390.715	22.9258	390.713	311533	22.7792	23.0814	390.711	390.715	2		772576
23.6591	390.883	637065	23.5564	23.7712	390.88	390.885	23.6591	390.883	637065	23.5564	23.7712	390.88	390.885	3		1.48024e+06
19.3078	390.89	34793.4	19.132	19.5346	390.887	390.892	19.3078	390.89	34793.4	19.132	19.5346	390.887	390.892	3		162241
24.5306	391.206	517417	24.4269	24.7261	391.204	391.208	24.5306	391.206	517417	24.4269	24.7261	391.204	391.208	2		1.67543e+06
21.9162	391.21	1.45998e+06	21.8415	22.024	391.208	391.213	21.9162	391.21	1.45998e+06	21.8415	22.024	391.208	391.213	2		2.70844e+06
22.0994	391.22	791328	21.9504	22.2045	391.218	391.222	22.0994	391.22	791328	21.9504	22.2045	391.218	391.222	2		1.87664e+06
24.3558	391.223	279759	24.1744	24.5306	391.221	391.226	24.3558	391.223	279759	24.1744	24.5306	391.221	391.226	3		818239
11.3457	391.228	29562.3	11.2529	11.4693	391.226	391.23	11.3457	391.228	29562.3	11.2529	11.4693	391.226	391.23	2		54357.6
24.9224	391.283	155721	24.8029	24.9994	391.281	391.289	24.9224	391.283	155721	24.8029	24.9994	391.281	391.289	2		324118
21.7312	391.554	225165	21.5723	21.9162	391.552	391.56	21.7312	391.554	225165	21.5723	21.9162	391.552	391.56	3		810165
23.8051	391.568	271559	23.698	23.9536	391.566	391.57	23.8051	391.568	271559	23.698	23.9536	391.566	391.57	3		514743
24.4595	391.57	437670	24.3558	24.6017	391.568	391.572	24.4595	391.57	437670	24.3558	24.6017	391.568	391.572	3		1.03031e+06
24.0658	391.716	338999	23.9536	24.1744	391.714	391.718	24.0658	391.716	338999	23.9536	24.1744	391.714	391.718	2		775811
26.5282	391.728	742440	26.4502	26.6369	391.726	391.731	26.5282	391.728	742440	26.4502	26.6369	391.726	391.731	2		1.41448e+06
25.6939	391.728	126257	25.6134	25.8157	391.726	391.731	25.6939	391.728	126257	25.6134	25.8157	391.726	391.731	2		277566
23.8763	391.763	171325	23.7712	23.9912	391.76	391.765	23.8763	391.763	171325	23.7712	23.9912	391.76	391.765	2		448487
24.0305	391.89	303705	23.9147	24.1005	391.885	391.894	24.0305	391.89	303705	23.9147	24.1005	391.885	391.894	3		504587
24.5306	391.896	236989	24.3914	24.6432	391.894	391.898	24.5306	391.896	236989	24.3914	24.6432	391.894	391.898	3		700848
21.8779	391.973	990599	21.7667	21.9504	391.97	391.975	21.8779	391.973	990599	21.7667	21.9504	391.97	391.975	4		1.75632e+06
21.407	392.199	212445	21.2926	21.4894	392.196	392.201	21.407	392.199	212445	21.2926	21.4894	392.196	392.201	3		384063
25.3559	392.214	270719	25.1789	25.4619	392.212	392.217	25.3559	392.214	270719	25.1789	25.4619	392.212	392.217	3		692351
24.3212	392.226	895566	24.1744	24.4269	392.222	392.228	24.3212	392.226	895566	24.1744	24.4269	392.222	392.228	2		2.02003e+06
22.3849	392.238	195953	22.3114	22.4825	392.236	392.244	22.3849	392.238	195953	22.3114	22.4825	392.236	392.244	3		336667
23.6591	392.26	103788	23.5207	23.737	392.258	392.262	23.6591	392.26	103788	23.5207	23.737	392.258	392.262	2		285170
15.5275	392.531	23622.2	15.1824	15.6363	392.529	392.533	15.5275	392.531	23622.2	15.1824	15.6363	392.529	392.533	3		181176
26.262	392.56	754898	26.0942	26.4151	392.558	392.562	26.262	392.56	754898	26.0942	26.4151	392.558	392.562	3		2.07398e+06
19.628	392.715	50270.1	19.4378	19.7661	392.713	392.717	19.628	392.715	50270.1	19.4378	19.7661	392.713	392.717	4		147380
23.367	392.718	605266	23.2926	23.5207	392.716	392.72	23.367	392.718	605266	23.2926	23.5207	392.716	392.72	2		1.42536e+06
24.5306	392.718	342458	24.3914	24.6432	392.716	392.72	24.5306	392.718	342458	24.3914	24.6432	392.716	392.72	2		853998
24.4269	392.758	473012	24.3558	24.5306	392.756	392.76	24.4269	392.758	473012	24.3558	24.5306	392.756	392.76	2		1.04487e+06
23.6223	392.852	156269	23.5207	23.737	392.85	392.854	23.6223	392.852	156269	23.5207	23.737	392.85	392.854	3		374848
24.4595	392.877	83031.3	24.3558	24.5636	392.874	392.883	24.4595	392.877	83031.3	24.3558	24.5636	392.874	392.883	3		233720
23.7712	392.898	898826	23.6591	24.1393	392.896	392.901	23.7712	392.898	898826	23.6591	24.1393	392.896	392.901	3		3.77114e+06
22.2758	392.953	1.14897e+06	22.2045	22.3849	392.951	392.955	22.2758	392.953	1.14897e+06	22.2045	22.3849	392.951	392.955	4		1.80104e+06
23.0814	393.25	102945	23.0025	23.2204	393.246	393.253	23.0814	393.25	102945	23.0025	23.2204	393.246	393.253	3		229354
25.3235	393.263	4.11579e+06	25.1789	25.4619	393.261	393.265	25.3235	393.263	4.11579e+06	25.1789	25.4619	393.261	393.265	2		9.8084e+06
22.2045	393.458	138140	22.1312	22.2381	393.452	393.463	22.2045	393.458	138140	22.1312	22.2381	393.452	393.463	4		197926
11.6719	393.723	47410.8	11.5021	11.8632	393.721	393.725	11.6719	393.723	47410.8	11.5021	11.8632	393.721	393.725	2		196889
25.3953	393.742	206609	25.2814	25.4619	393.739	393.744	25.3953	393.742	206609	25.2814	25.4619	393.739	393.744	2		448301
22.7053	393.886	713239	22.5592	22.7792	393.883	393.888	22.7053	393.886	713239	22.5592	22.7792	393.883	393.888	3		1.18972e+06
24.1393	393.95	290068	24.0305	24.2179	393.948	393.954	24.1393	393.95	290068	24.0305	24.2179	393.948	393.954	4		531657
25.4619	393.966	72717.7	25.3953	25.5759	393.96	393.968	25.4619	393.966	72717.7	25.3953	25.5759	393.96	393.968	4		223222
24.9994	394.195	396964	24.9224	25.1395	394.192	394.197	24.9994	394.195	396964	24.9224	25.1395	394.192	394.197	2		999272
20.1282	394.214	200316	19.9941	20.2563	394.212	394.216	20.1282	394.214	200316	19.9941	20.2563	394.212	394.216	3		430393
22.2381	394.216	264372	22.1659	22.348	394.21	394.221	22.2381	394.216	264372	22.1659	22.348	394.21	394.221	3		509793
28.112	394.225	109515	27.982	28.1947	394.223	394.227	28.112	394.225	109515	27.982	28.1947	394.223	394.227	2		183034
26.262	394.234	70099	26.178	26.375	394.232	394.236	26.262	394.234	70099	26.178	26.375	394.232	394.236	2		146825
25.0362	394.234	118286	24.962	25.1789	394.231	394.236	25.0362	394.234	118286	24.962	25.1789	394.231	394.236	2		295815
22.9258	394.24	441976	22.8126	23.0399	394.236	394.242	22.9258	394.24	441976	22.8126	23.0399	394.236	394.242	2		872998
20.8057	394.24	81980.4	20.7226	20.887	394.238	394.242	20.8057	394.24	81980.4	20.7226	20.887	394.238	394.242	2		166912
22.5592	394.258	457545	22.4467	22.6293	394.256	394.261	22.5592	394.258	457545	22.4467	22.6293	394.256	394.261	2		1.05395e+06
27.2133	394.476	87279.7	27.0824	27.3816	394.473	394.478	27.2133	394.476	87279.7	27.0824	27.3816	394.473	394.478	3		232110
20.2563	394.714	22205.6	20.0834	20.343	394.708	394.716	20.2563	394.714	22205.6	20.0834	20.343	394.708	394.716	2		66962.5
10.93	394.719	45408	10.8507	11.0292	394.717	394.721	10.93	394.719	45408	10.8507	11.0292	394.717	394.721	2		89572.4
23.737	394.727	73222.6	23.6223	23.8051	394.724	394.732	23.737	394.727	73222.6	23.6223	23.8051	394.724	394.732	2		174768
22.6293	394.745	888080	22.348	22.7792	394.739	394.747	22.6293	394.745	888080	22.348	22.7792	394.739	394.747	2		3.1168e+06
22.1312	394.75	499295	22.024	22.2045	394.748	394.752	22.1312	394.75	499295	22.024	22.2045	394.748	394.752	2		992000
20.343	394.839	31240.2	20.2147	20.4301	394.837	394.841	20.343	394.839	31240.2	20.2147	20.4301	394.837	394.841	3		56281.2
21.1719	394.858	213700	21.0506	21.2522	394.856	394.86	21.1719	394.858	213700	21.0506	21.2522	394.856	394.86	3		418462
13.0014	394.865	66353	12.7963	13.2561	394.863	394.867	13.0014	394.865	66353	12.7963	13.2561	394.863	394.867	3		356722
21.8415	394.875	411970	21.7312	21.9162	394.869	394.878	21.8415	394.875	411970	21.7312	21.9162	394.869	394.878	3		807763
20.887	395.211	212344	20.8057	21.0092	395.209	395.213	20.887	395.211	212344	20.8057	21.0092	395.209	395.213	2		390440
24.2179	395.216	555322	24.0658	24.3212	395.213	395.221	24.2179	395.216	555322	24.0658	24.3212	395.213	395.221	3		1.20896e+06
20.887	395.219	132811	20.7632	20.9703	395.217	395.222	20.887	395.219	132811	20.7632	20.9703	395.217	395.222	3		245202
25.4956	395.227	251928	25.3953	25.653	395.224	395.229	25.4956	395.227	251928	25.3953	25.653	395.224	395.229	3		543025
22.3114	395.242	3.46973e+06	22.2045	22.4155	395.24	395.244	22.3114	395.242	3.46973e+06	22.2045	22.4155	395.24	395.244	2		6.63473e+06
23.8763	395.254	288038	23.8051	24.0658	395.252	395.256	23.8763	395.254	288038	23.8051	24.0658	395.252	395.256	3		593332
14.1249	395.534	34361.5	13.8256	14.3541	395.531	395.536	14.1249	395.534	34361.5	13.8256	14.3541	395.531	395.536	3		290786
20.2147	395.718	165109	20.0392	20.343	395.716	395.72	20.2147	395.718	165109	20.0392	20.343	395.716	395.72	2		360462
21.407	395.858	145590	21.327	21.6495	395.856	395.861	21.407	395.858	145590	21.327	21.6495	395.856	395.861	3		453208
25.8537	395.887	92963.7	25.653	25.9305	395.884	395.889	25.8537	395.887	92963.7	25.653	25.9305	395.884	395.889	3		261738
23.7712	396.221	605963	23.6591	23.9536	396.219	396.223	23.7712	396.221	605963	23.6591	23.9536	396.219	396.223	2		1.99385e+06
21.8779	396.221	87095.2	21.6495	22.024	396.216	396.227	21.8779	396.221	87095.2	21.6495	22.024	396.216	396.227	3		245506
19.8576	396.222	55816.3	19.7199	20.0834	396.217	396.224	19.8576	396.222	55816.3	19.7199	20.0834	396.217	396.224	3		155166
27.5102	396.239	79622.7	27.4229	27.6356	396.237	396.242	27.5102	396.239	79622.7	27.4229	27.6356	396.237	396.242	2		177604
24.3914	396.258	409265	24.3212	24.5306	396.255	396.259	24.3914	396.258	409265	24.3212	24.5306	396.255	396.259	2		1.03338e+06
21.8415	396.263	157596	21.7312	21.9162	396.26	396.265	21.8415	396.263	157596	21.7312	21.9162	396.26	396.265	2		296948
22.5226	396.547	593942	22.4155	22.6644	396.545	396.551	22.5226	396.547	593942	22.4155	22.6644	396.545	396.551	3		1.41228e+06
23.2595	396.553	944319	23.1518	23.367	396.551	396.555	23.2595	396.553	944319	23.1518	23.367	396.551	396.555	3		2.0608e+06
11.3457	396.562	19006	11.2529	11.4306	396.559	396.564	11.3457	396.562	19006	11.2529	11.4306	396.559	396.564	3		33407.6
21.6908	396.878	69525.9	21.611	21.807	396.876	396.883	21.6908	396.878	69525.9	21.611	21.807	396.876	396.883	3		110311
27.5102	396.889	148623	27.4229	27.6356	396.887	396.891	27.5102	396.889	148623	27.4229	27.6356	396.887	396.891	3		276240
24.8029	396.903	284442	24.6855	24.8823	396.9	396.905	24.8029	396.903	284442	24.6855	24.8823	396.9	396.905	3		592722
21.327	397.198	165985	21.2522	21.4466	397.196	397.2	21.327	397.198	165985	21.2522	21.4466	397.196	397.2	4		340112
24.6017	397.221	239544	24.4595	24.7615	397.218	397.223	24.6017	397.221	239544	24.4595	24.7615	397.218	397.223	3		580619
24.4269	397.229	44428.7	24.3558	24.4933	397.226	397.231	24.4269	397.229	44428.7	24.3558	24.4933	397.226	397.231	2		110652
22.024	397.229	595508	21.9162	22.0994	397.226	397.231	22.024	397.229	595508	21.9162	22.0994	397.226	397.231	2		1.06807e+06
24.0305	397.234	84468.4	23.9536	24.1393	397.228	397.239	24.0305	397.234	84468.4	23.9536	24.1393	397.228	397.239	2		165639
25.1789	397.57	2468163	24.962	25.2515	397.568	397.572	25.1789	397.57	2468163	24.962	25.2515	397.568	397.572	3		6.29908e+06
20.6426	397.886	676417	20.5151	20.7226	397.884	397.888	20.6426	397.886	676417	20.5151	20.7226	397.884	397.888	3		1.13869e+06
23.2926	397.889	148433	23.1834	23.408	397.885	397.891	23.2926	397.889	148433	23.1834	23.408	397.885	397.891	3		358956
23.698	397.978	967646	23.5564	23.9536	397.976	397.98	23.698	397.978	967646	23.5564	23.9536	397.976	397.98	4		2.62872e+06
24.6432	398.21	176627	24.5306	24.7615	398.205	398.213	24.6432	398.21	176627	24.5306	24.7615	398.205	398.213	2		434242
12.2625	398.212	35255.3	12.0607	12.4123	398.21	398.214	12.2625	398.212	35255.3	12.0607	12.4123	398.21	398.214	3		138525
23.5207	398.215	923118	23.3248	23.6591	398.213	398.22	23.5207	398.215	923118	23.3248	23.6591	398.213	398.22	2		2.2522e+06
21.4894	398.242	1.25024e+06	21.3688	21.611	398.24	398.244	21.4894	398.242	1.25024e+06	21.3688	21.611	398.24	398.244	2		2.86189e+06
20.5988	398.433	62459	20.5151	20.7226	398.431	398.435	20.5988	398.433	62459	20.5151	20.7226	398.431	398.435	4		127669
19.5813	398.466	25021.6	19.4378	19.6733	398.464	398.469	19.5813	398.466	25021.6	19.4378	19.6733	398.464	398.469	4		38032
10.8761	398.541	25584.7	10.7972	10.9636	398.539	398.543	10.8761	398.541	25584.7	10.7972	10.9636	398.539	398.543	3		44667.7
23.0025	398.734	208032	22.8503	23.0814	398.731	398.736	23.0025	398.734	208032	22.8503	23.0814	398.731	398.736	2		592129
21.6908	398.734	298754	21.4894	21.807	398.732	398.736	21.6908	398.734	298754	21.4894	21.807	398.732	398.736	2		947092
21.1316	398.861	39918	21.0506	21.2522	398.859	398.864	21.1316	398.861	39918	21.0506	21.2522	398.859	398.864	3		90579.2
20.3866	398.882	50614.9	20.2147	20.4301	398.879	398.884	20.3866	398.882	50614.9	20.2147	20.4301	398.879	398.884	3		106011
24.1393	398.907	266626	23.9912	24.2835	398.904	398.91	24.1393	398.907	266626	23.9912	24.2835	398.904	398.91	3		1.02607e+06
23.0399	398.95	482620	22.9258	23.1518	398.948	398.953	23.0399	398.95	482620	22.9258	23.1518	398.948	398.953	4		960843
25.0714	399.224	163386	24.9224	25.1043	399.22	399.227	25.0714	399.224	163386	24.9224	25.1043	399.22	399.227	3		443793
21.327	399.535	80897.6	21.2122	21.4466	399.533	399.537	21.327	399.535	80897.6	21.2122	21.4466	399.533	399.537	3		154766
20.0834	399.703	20156.1	19.9941	20.1709	399.698	399.706	20.0834	399.703	20156.1	19.9941	20.1709	399.698	399.706	2		31584.4
24.5306	399.766	572108	24.3914	24.6432	399.764	399.768	24.5306	399.766	572108	24.3914	24.6432	399.764	399.768	2		1.34899e+06
20.2998	399.869	121682	20.1709	20.4301	399.867	399.871	20.2998	399.869	121682	20.1709	20.4301	399.867	399.871	3		260805
25.8157	399.895	58130.9	25.653	25.9727	399.892	399.898	25.8157	399.895	58130.9	25.653	25.9727	399.892	399.898	3		214221
25.4619	399.909	65776.3	25.3953	25.5759	399.906	399.912	25.4619	399.909	65776.3	25.3953	25.5759	399.906	399.912	3		147951
21.7312	400.185	47725.4	21.611	21.807	400.183	400.188	21.7312	400.185	47725.4	21.611	21.807	400.183	400.188	3		103114
21.611	400.215	54801.4	21.4466	21.6495	400.21	400.22	21.611	400.215	54801.4	21.4466	21.6495	400.21	400.22	3		142403
28.112	400.24	176255	27.9383	28.2339	400.238	400.243	28.112	400.24	176255	27.9383	28.2339	400.238	400.243	3		380581
24.2504	400.242	12805337	24.0305	24.5636	400.24	400.244	24.2504	400.242	12805337	24.0305	24.5636	400.24	400.244	3		4.4986e+07
24.9224	400.258	362571	24.8029	25.0362	400.256	400.26	24.9224	400.258	362571	24.8029	25.0362	400.256	400.26	2		880087
25.7358	400.543	68183.7	25.6134	25.8537	400.54	400.545	25.7358	400.543	68183.7	25.6134	25.8537	400.54	400.545	3		144905
22.3849	400.554	678219	22.3114	22.5226	400.552	400.557	22.3849	400.554	678219	22.3114	22.5226	400.552	400.557	3		1.44234e+06
26.0942	400.565	113354	25.9727	26.2189	400.563	400.567	26.0942	400.565	113354	25.9727	26.2189	400.563	400.567	3		255017
27.1691	400.566	432491	26.9994	27.3414	400.564	400.568	27.1691	400.566	432491	26.9994	27.3414	400.564	400.568	3		1.22296e+06
24.9224	400.697	2.75933e+06	24.8029	25.0362	400.695	400.7	24.9224	400.697	2.75933e+06	24.8029	25.0362	400.695	400.7	2		5.18772e+06
25.1395	400.75	483994	25.0362	25.2515	400.747	400.752	25.1395	400.75	483994	25.0362	25.2515	400.747	400.752	2		967558
22.4825	400.773	10246142	22.348	22.6293	400.771	400.776	22.4825	400.773	10246142	22.348	22.6293	400.771	400.776	2		2.40707e+07
24.6432	400.883	284184	24.4933	24.7615	400.88	400.885	24.6432	400.883	284184	24.4933	24.7615	400.88	400.885	3		678923
23.698	400.893	1.4209e+06	23.4816	23.9912	400.89	400.895	23.698	400.893	1.4209e+06	23.4816	23.9912	400.89	400.895	3		6.88861e+06
21.407	400.893	61176.8	21.2926	21.4894	400.891	400.896	21.407	400.893	61176.8	21.2926	21.4894	400.891	400.896	3		125166
20.0392	400.893	14525.9	19.9484	20.2563	400.891	400.896	20.0392	400.893	14525.9	19.9484	20.2563	400.891	400.896	3		38306.6
19.7661	400.962	33268	19.628	19.8576	400.96	400.965	19.7661	400.962	33268	19.628	19.8576	400.96	400.965	4		73154
21.2926	401.207	56366.5	21.1719	21.3688	401.202	401.213	21.2926	401.207	56366.5	21.1719	21.3688	401.202	401.213	4		92067.2
22.4825	401.217	464967	22.3849	22.6644	401.214	401.222	22.4825	401.217	464967	22.3849	22.6644	401.214	401.222	2		1.2496e+06
14.2294	401.221	191237	13.9285	14.5441	401.219	401.223	14.2294	401.221	191237	13.9285	14.5441	401.219	401.223	3		1.417e+06
25.3235	401.242	4059577	25.2138	25.4296	401.24	401.245	25.3235	401.242	4059577	25.2138	25.4296	401.24	401.245	2		8.95358e+06
21.1719	401.247	439920	21.0506	21.2926	401.245	401.249	21.1719	401.247	439920	21.0506	21.2926	401.245	401.249	2		886685
25.0362	401.248	886682	24.9224	25.1395	401.245	401.25	25.0362	401.248	886682	24.9224	25.1395	401.245	401.25	2		1.84785e+06
28.2339	401.265	938073	28.112	28.6249	401.262	401.267	28.2339	401.265	938073	28.112	28.6249	401.262	401.267	2		2.31309e+06
24.9994	401.266	243287	24.9224	25.1395	401.263	401.268	24.9994	401.266	243287	24.9224	25.1395	401.263	401.268	2		572936
22.8503	401.449	96100.8	22.7792	23.0025	401.447	401.454	22.8503	401.449	96100.8	22.7792	23.0025	401.447	401.454	4		269486
21.6908	401.451	79656.5	21.5723	21.7667	401.447	401.453	21.6908	401.451	79656.5	21.5723	21.7667	401.447	401.453	4		171012
22.4155	401.739	669858	22.348	22.5592	401.737	401.742	22.4155	401.739	669858	22.348	22.5592	401.737	401.742	2		1.53516e+06
19.5813	401.885	103774	19.3897	19.6733	401.883	401.887	19.5813	401.885	103774	19.3897	19.6733	401.883	401.887	3		255726
27.0419	401.904	16189.9	26.8714	27.1259	401.901	401.907	27.0419	401.904	16189.9	26.8714	27.1259	401.901	401.907	3		51687.3
21.8415	402.175	131756	21.7312	21.9504	402.173	402.178	21.8415	402.175	131756	21.7312	21.9504	402.173	402.178	2		279350
20.7226	402.206	30184.1	20.6426	20.887	402.204	402.211	20.7226	402.206	30184.1	20.6426	20.887	402.204	402.211	2		68318.1
23.8763	402.242	103811	23.8051	23.9912	402.239	402.244	23.8763	402.242	103811	23.8051	23.9912	402.239	402.244	2		218980
21.3688	402.455	225471	21.2522	21.4466	402.453	402.457	21.3688	402.455	225471	21.2522	21.4466	402.453	402.457	4		430153
21.0936	402.46	69820.7	20.9703	21.1719	402.454	402.462	21.0936	402.46	69820.7	20.9703	21.1719	402.454	402.462	2		123417
11.9612	402.468	15733.2	11.8632	12.1906	402.465	402.47	11.9612	402.468	15733.2	11.8632	12.1906	402.465	402.47	4		61126.8
21.0936	402.565	24688.4	20.9703	21.1719	402.562	402.567	21.0936	402.565	24688.4	20.9703	21.1719	402.562	402.567	3		46749.8
22.3849	402.701	1.93904e+06	22.2758	22.5592	402.699	402.703	22.3849	402.701	1.93904e+06	22.2758	22.5592	402.699	402.703	2		4.81434e+06
22.0994	402.715	43596.3	21.9875	22.1312	402.711	402.721	22.0994	402.715	43596.3	21.9875	22.1312	402.711	402.721	2		98764.9
20.2147	402.729	505395	20.0392	20.343	402.727	402.731	20.2147	402.729	505395	20.0392	20.343	402.727	402.731	2		1.32001e+06
25.2515	402.742	64650.8	25.1395	25.3235	402.738	402.744	25.2515	402.742	64650.8	25.1395	25.3235	402.738	402.744	2		164481
21.327	402.861	55993.6	21.2122	21.4466	402.859	402.864	21.327	402.861	55993.6	21.2122	21.4466	402.859	402.864	3		152144
23.6223	402.894	530647	23.4816	23.737	402.891	402.896	23.6223	402.894	530647	23.4816	23.737	402.891	402.896	3		1.26927e+06
23.1518	403.231	504880	23.0025	23.2926	403.226	403.233	23.1518	403.231	504880	23.0025	23.2926	403.226	403.233	2		1.19115e+06
23.2204	403.714	1.15324e+06	23.117	23.3248	403.711	403.716	23.2204	403.714	1.15324e+06	23.117	23.3248	403.711	403.716	2		2.32949e+06
22.7053	403.714	1.99492e+06	22.5917	22.8126	403.712	403.716	22.7053	403.714	1.99492e+06	22.5917	22.8126	403.712	403.716	2		4519982
24.0305	403.744	317132	23.8356	24.1005	403.742	403.747	24.0305	403.744	317132	23.8356	24.1005	403.742	403.747	2		731629
25.8157	403.905	88295	25.6939	25.9727	403.902	403.908	25.8157	403.905	88295	25.6939	25.9727	403.902	403.908	3		276272
20.7226	404.199	533572	20.5988	20.8472	404.197	404.201	20.7226	404.199	533572	20.5988	20.8472	404.197	404.201	4		1.14102e+06
21.407	404.224	84967.9	21.2522	21.5723	404.222	404.227	21.407	404.224	84967.9	21.2522	21.5723	404.222	404.227	2		295298
23.2595	404.229	581220	23.1518	23.408	404.227	404.232	23.2595	404.229	581220	23.1518	23.408	404.227	404.232	2		1.32047e+06
14.8472	404.443	21542.5	14.5118	14.9718	404.441	404.446	14.8472	404.443	21542.5	14.5118	14.9718	404.441	404.446	4		147506
12.0016	404.448	34770.1	11.8891	12.158	404.446	404.45	12.0016	404.448	34770.1	11.8891	12.158	404.446	404.45	4		110462
20.7226	404.534	219586	20.5988	20.8472	404.532	404.536	20.7226	404.534	219586	20.5988	20.8472	404.532	404.536	3		490672
23.6223	404.562	39189.7	23.5929	23.7712	404.556	404.568	23.6223	404.562	39189.7	23.5929	23.7712	404.556	404.568	3		91116.5
26.0942	404.566	88344.5	26.0129	26.262	404.561	404.569	26.0942	404.566	88344.5	26.0129	26.262	404.561	404.569	3		274620
23.0814	404.574	328998	22.9648	23.1518	404.572	404.576	23.0814	404.574	328998	22.9648	23.1518	404.572	404.576	3		662713
22.7404	404.586	178945	22.5917	22.8126	404.583	404.588	22.7404	404.586	178945	22.5917	22.8126	404.583	404.588	3		492629
20.9275	404.715	22044.5	20.8057	21.0092	404.712	404.72	20.9275	404.715	22044.5	20.8057	21.0092	404.712	404.72	2		59574.3
28.8497	404.739	36522.4	28.7132	29.0792	404.737	404.741	28.8497	404.739	36522.4	28.7132	29.0792	404.737	404.741	2		108370
19.7199	404.863	37601.9	19.5813	19.8576	404.861	404.866	19.7199	404.863	37601.9	19.5813	19.8576	404.861	404.866	3		89092.3
21.9504	404.884	81844.2	21.807	21.9875	404.879	404.889	21.9504	404.884	81844.2	21.807	21.9875	404.879	404.889	3		179169
23.3248	404.902	123355	23.2204	23.408	404.899	404.904	23.3248	404.902	123355	23.2204	23.408	404.899	404.904	3		302325
19.1842	405.213	40710.6	18.9732	19.4378	405.211	405.216	19.1842	405.213	40710.6	18.9732	19.4378	405.211	405.216	2		316781
23.8763	405.216	274751	23.7712	23.9912	405.213	405.218	23.8763	405.216	274751	23.7712	23.9912	405.213	405.218	2		809330
21.9875	405.231	117255	21.9162	22.0626	405.226	405.234	21.9875	405.231	117255	21.9162	22.0626	405.226	405.234	3		170874
22.7792	405.262	72809.8	22.6293	22.8503	405.26	405.265	22.7792	405.262	72809.8	22.6293	22.8503	405.26	405.265	2		247558
22.024	405.534	155991	21.9162	22.0994	405.531	405.539	22.024	405.534	155991	21.9162	22.0994	405.531	405.539	3		287958
22.7404	405.561	73131.4	22.6293	22.8859	405.558	405.564	22.7404	405.561	73131.4	22.6293	22.8859	405.558	405.564	3		191738
23.367	405.568	77582.5	23.2204	23.4462	405.565	405.57	23.367	405.568	77582.5	23.2204	23.4462	405.565	405.57	3		231161
21.327	405.697	981923	21.2122	21.4466	405.695	405.699	21.327	405.697	981923	21.2122	21.4466	405.695	405.699	2		2.05506e+06
24.9994	405.742	127330	24.8442	25.1043	405.739	405.745	24.9994	405.742	127330	24.8442	25.1043	405.739	405.745	2		374773
22.7792	405.879	231741	22.6644	22.8503	405.876	405.882	22.7792	405.879	231741	22.6644	22.8503	405.876	405.882	3		474481
26.4889	405.883	96017.1	26.4502	26.6369	405.881	405.886	26.4889	405.883	96017.1	26.4502	26.6369	405.881	405.886	3		198000
22.0994	405.889	80386.6	22.024	22.2045	405.887	405.894	22.0994	405.889	80386.6	22.024	22.2045	405.887	405.894	3		150528
23.6223	405.893	124763	23.5564	23.737	405.891	405.895	23.6223	405.893	124763	23.5564	23.737	405.891	405.895	3		303121
21.4466	405.893	195131	21.3688	21.611	405.891	405.899	21.4466	405.893	195131	21.3688	21.611	405.891	405.899	3		400916
24.9994	405.895	47549.4	24.9224	25.1043	405.892	405.9	24.9994	405.895	47549.4	24.9224	25.1043	405.892	405.9	3		163808
24.3212	405.91	503967	24.1393	24.4933	405.907	405.913	24.3212	405.91	503967	24.1393	24.4933	405.907	405.913	3		2.22949e+06
13.5853	406.203	78522.6	13.3521	13.8256	406.2	406.205	13.5853	406.203	78522.6	13.3521	13.8256	406.2	406.205	2		484156
21.3688	406.212	170763	21.2122	21.4466	406.209	406.215	21.3688	406.212	170763	21.2122	21.4466	406.209	406.215	2		397198
19.3897	406.217	36184.4	19.2365	19.5346	406.214	406.219	19.3897	406.217	36184.4	19.2365	19.5346	406.214	406.219	3		139640
22.348	406.258	1.09085e+06	22.2758	22.4467	406.255	406.26	22.348	406.258	1.09085e+06	22.2758	22.4467	406.255	406.26	2		2.37373e+06
24.6855	406.258	564993	24.5636	24.8029	406.256	406.26	24.6855	406.258	564993	24.5636	24.8029	406.256	406.26	2		1.52599e+06
13.192	406.541	40254.2	12.9759	13.4608	406.539	406.543	13.192	406.541	40254.2	12.9759	13.4608	406.539	406.543	3		199840
25.5346	406.721	673003	25.3953	25.6939	406.719	406.723	25.5346	406.721	673003	25.3953	25.6939	406.719	406.723	2		1.44448e+06
18.1052	406.732	64942.7	17.6448	18.5654	406.729	406.734	18.1052	406.732	64942.7	17.6448	18.5654	406.729	406.734	2		980327
25.6134	406.734	931946	25.4956	25.8157	406.732	406.736	25.6134	406.734	931946	25.4956	25.8157	406.732	406.736	2		2.15189e+06
22.2045	406.737	638758	22.0626	22.2758	406.735	406.739	22.2045	406.737	638758	22.0626	22.2758	406.735	406.739	2		1.36271e+06
23.3248	406.75	156898	23.2204	23.408	406.747	406.752	23.3248	406.75	156898	23.2204	23.408	406.747	406.752	2		346547
21.5723	406.887	3.48169e+06	21.407	21.7667	406.885	406.891	21.5723	406.887	3.48169e+06	21.407	21.7667	406.885	406.891	3		9.67856e+06
24.8442	406.903	54592.1	24.7261	24.9224	406.9	406.908	24.8442	406.903	54592.1	24.7261	24.9224	406.9	406.908	3		134289
25.9305	407.204	117585	25.7776	26.0511	407.202	407.206	25.9305	407.204	117585	25.7776	26.0511	407.202	407.206	2		336347
26.375	407.213	523682	26.2189	26.4502	407.211	407.215	26.375	407.213	523682	26.2189	26.4502	407.211	407.215	2		1.32054e+06
27.6786	407.231	149547	27.5541	27.8516	407.228	407.233	27.6786	407.231	149547	27.5541	27.8516	407.228	407.233	3		305915
21.0506	407.454	56473.6	20.9703	21.1719	407.451	407.456	21.0506	407.454	56473.6	20.9703	21.1719	407.451	407.456	2		96583.7
24.6017	407.749	1.03281e+06	24.3914	24.7615	407.747	407.751	24.6017	407.749	1.03281e+06	24.3914	24.7615	407.747	407.751	2		4.24068e+06
20.3866	407.882	511742	20.2563	20.5151	407.879	407.884	20.3866	407.882	511742	20.2563	20.5151	407.879	407.884	3		862867
22.1659	407.893	1272175	22.0994	22.3114	407.891	407.898	22.1659	407.893	1272175	22.0994	22.3114	407.891	407.898	3		2.04534e+06
24.3558	407.902	136139	24.2504	24.4269	407.9	407.904	24.3558	407.902	136139	24.2504	24.4269	407.9	407.904	3		282311
24.9224	407.914	295385	24.8029	25.0362	407.912	407.916	24.9224	407.914	295385	24.8029	25.0362	407.912	407.916	3		582354
21.9162	407.972	81999	21.8415	22.0626	407.969	407.975	21.9162	407.972	81999	21.8415	22.0626	407.969	407.975	4		209356
24.2179	408.221	172531	24.1393	24.3212	408.218	408.226	24.2179	408.221	172531	24.1393	24.3212	408.218	408.226	2		346600
25.0362	408.235	266675	24.9224	25.1395	408.232	408.237	25.0362	408.235	266675	24.9224	25.1395	408.232	408.237	3		682231
23.5207	408.237	517861	23.408	23.5929	408.235	408.239	23.5207	408.237	517861	23.408	23.5929	408.235	408.239	2		1.12233e+06
22.5226	408.255	368754	22.4155	22.5917	408.252	408.258	22.5226	408.255	368754	22.4155	22.5917	408.252	408.258	2		747199
26.2992	408.263	1243120	26.178	26.4502	408.261	408.265	26.2992	408.263	1243120	26.178	26.4502	408.261	408.265	2		3.42207e+06
21.2522	408.463	66648	21.1719	21.407	408.46	408.465	21.2522	408.463	66648	21.1719	21.407	408.46	408.465	2		122451
15.0889	408.553	30085.6	14.7337	15.437	408.55	408.555	15.0889	408.553	30085.6	14.7337	15.437	408.55	408.555	3		278545
21.4466	408.712	102597	21.327	21.5723	408.709	408.717	21.4466	408.712	102597	21.327	21.5723	408.709	408.717	2		186069
12.6459	408.716	39989.3	12.4667	12.8295	408.714	408.718	12.6459	408.716	39989.3	12.4667	12.8295	408.714	408.718	2		183268
20.2998	408.716	322185	20.2147	20.4727	408.714	408.719	20.2998	408.716	322185	20.2147	20.4727	408.714	408.719	2		762330
19.8576	408.735	1.23744e+06	19.4855	20.0834	408.733	408.737	19.8576	408.735	1.23744e+06	19.4855	20.0834	408.733	408.737	2		3.96601e+06
21.9162	408.747	256188	21.8415	22.024	408.745	408.749	21.9162	408.747	256188	21.8415	22.024	408.745	408.749	2		606255
22.348	408.882	908343	22.2381	22.4467	408.88	408.884	22.348	408.882	908343	22.2381	22.4467	408.88	408.884	3		1.73955e+06
22.2758	408.893	820701	22.1659	22.348	408.891	408.896	22.2758	408.893	820701	22.1659	22.348	408.891	408.896	3		1.5172e+06
22.3114	409.198	304997	22.2381	22.4155	409.196	409.2	22.3114	409.198	304997	22.2381	22.4155	409.196	409.2	4		469468
19.4378	409.207	30267.7	19.2887	19.5813	409.203	409.21	19.4378	409.207	30267.7	19.2887	19.5813	409.203	409.21	4		71342.9
21.1316	409.208	460277	21.0506	21.2926	409.206	409.21	21.1316	409.208	460277	21.0506	21.2926	409.206	409.21	2		922524
23.3248	409.211	45818	23.2926	23.4462	409.208	409.213	23.3248	409.211	45818	23.2926	23.4462	409.208	409.213	3		90201.2
20.5575	409.227	31637.8	20.3866	20.5988	409.225	409.232	20.5575	409.227	31637.8	20.3866	20.5988	409.225	409.232	2		60027.9
21.327	409.531	90048.5	21.2122	21.407	409.529	409.533	21.327	409.531	90048.5	21.2122	21.407	409.529	409.533	3		222321
19.8576	409.532	38641.9	19.7199	19.9941	409.53	409.535	19.8576	409.532	38641.9	19.7199	19.9941	409.53	409.535	3		98632.7
26.7488	409.562	454073	26.6369	26.8315	409.56	409.564	26.7488	409.562	454073	26.6369	26.8315	409.56	409.564	3		739719
24.9224	409.565	309618	24.8442	25.0362	409.563	409.567	24.9224	409.565	309618	24.8442	25.0362	409.563	409.567	3		587700
13.3521	409.718	89176.7	13.1598	13.5529	409.716	409.721	13.3521	409.718	89176.7	13.1598	13.5529	409.716	409.721	2		498270
21.2122	409.903	34785.3	21.1316	21.327	409.901	409.907	21.2122	409.903	34785.3	21.1316	21.327	409.901	409.907	3		71605.5
19.8119	409.94	79375.8	19.6733	19.9941	409.938	409.942	19.8119	409.94	79375.8	19.6733	19.9941	409.938	409.942	4		190785
14.414	410.204	28758.1	14.1249	14.6739	410.202	410.207	14.414	410.204	28758.1	14.1249	14.6739	410.202	410.207	3		226896
20.684	410.217	488428	20.5988	20.887	410.214	410.219	20.684	410.217	488428	20.5988	20.887	410.214	410.219	2		1.08748e+06
22.024	410.217	861327	21.8779	22.0994	410.215	410.219	22.024	410.217	861327	21.8779	22.0994	410.215	410.219	3		1.61202e+06
20.684	410.229	132575	20.5151	20.7632	410.227	410.232	20.684	410.229	132575	20.5151	20.7632	410.227	410.232	2		275732
23.7712	410.242	1.03485e+06	23.6591	23.9536	410.236	410.244	23.7712	410.242	1.03485e+06	23.6591	23.9536	410.236	410.244	2		3.12913e+06
25.8537	410.242	293373	25.7358	25.9727	410.239	410.244	25.8537	410.242	293373	25.7358	25.9727	410.239	410.244	2		777829
20.8472	410.249	178374	20.7632	20.9703	410.247	410.251	20.8472	410.249	178374	20.7632	20.9703	410.247	410.251	3		321692
26.6761	410.255	761237	26.5658	26.7878	410.252	410.257	26.6761	410.255	761237	26.5658	26.7878	410.252	410.257	2		1.32306e+06
25.3953	410.26	900603	25.2814	25.4956	410.258	410.263	25.3953	410.26	900603	25.2814	25.4956	410.258	410.263	2		1.51796e+06
21.407	410.528	85205.9	21.2926	21.4894	410.526	410.532	21.407	410.528	85205.9	21.2926	21.4894	410.526	410.532	3		181891
11.2529	410.737	179121	11.1611	11.3457	410.735	410.74	11.2529	410.737	179121	11.1611	11.3457	410.735	410.74	2		329393
22.2045	410.857	91816.7	22.0994	22.348	410.855	410.86	22.2045	410.857	91816.7	22.0994	22.348	410.855	410.86	3		323346
22.4467	410.896	150469	22.348	22.5226	410.893	410.9	22.4467	410.896	150469	22.348	22.5226	410.893	410.9	3		379215
20.887	410.952	54725.9	20.7632	20.9703	410.949	410.958	20.887	410.952	54725.9	20.7632	20.9703	410.949	410.958	4		95669.7
22.9258	411.209	291088	22.8503	23.0399	411.207	411.215	22.9258	411.209	291088	22.8503	23.0399	411.207	411.215	3		623842
23.5929	411.231	555440	23.4462	23.698	411.229	411.234	23.5929	411.231	555440	23.4462	23.698	411.229	411.234	2		1.62657e+06
26.2992	411.234	74645	26.178	26.4151	411.232	411.238	26.2992	411.234	74645	26.178	26.4151	411.232	411.238	2		185012
23.2926	411.244	179314	23.1834	23.4462	411.239	411.247	23.2926	411.244	179314	23.1834	23.4462	411.239	411.247	2		416779
26.4151	411.245	825615	26.262	26.4889	411.242	411.247	26.4151	411.245	825615	26.262	26.4889	411.242	411.247	2		1.95259e+06
23.0399	411.555	832156	22.8859	23.1834	411.552	411.557	23.0399	411.555	832156	22.8859	23.1834	411.552	411.557	3		2.27714e+06
23.2595	411.694	90091.3	23.1518	23.408	411.692	411.7	23.2595	411.694	90091.3	23.1518	23.408	411.692	411.7	4		238287
22.3114	411.878	39673.7	22.2045	22.348	411.876	411.883	22.3114	411.878	39673.7	22.2045	22.348	411.876	411.883	3		79353.3
28.7579	411.902	38870.3	28.6249	28.9404	411.9	411.904	28.7579	411.902	38870.3	28.6249	28.9404	411.9	411.904	3		123415
26.0511	412.234	443995	25.9305	26.178	412.231	412.236	26.0511	412.234	443995	25.9305	26.178	412.231	412.236	3		1.02364e+06
22.6293	412.456	276984	22.5226	22.7404	412.451	412.459	22.6293	412.456	276984	22.5226	22.7404	412.451	412.459	4		684110
19.9484	412.545	62851.5	19.8576	20.0834	412.543	412.547	19.9484	412.545	62851.5	19.8576	20.0834	412.543	412.547	3		119709
22.7404	412.558	347689	22.6644	22.8503	412.555	412.561	22.7404	412.558	347689	22.6644	22.8503	412.555	412.561	3		626626
26.7488	412.739	647469	26.6761	26.8714	412.737	412.742	26.7488	412.739	647469	26.6761	26.8714	412.737	412.742	2		1.13028e+06
24.6017	412.882	257109	24.5306	24.7261	412.88	412.886	24.6017	412.882	257109	24.5306	24.7261	412.88	412.886	3		593106
26.5282	412.886	548048	26.2992	26.8315	412.884	412.889	26.5282	412.886	548048	26.2992	26.8315	412.884	412.889	3		3.2209e+06
20.9275	412.906	120598	20.7632	21.0092	412.903	412.908	20.9275	412.906	120598	20.7632	21.0092	412.903	412.908	3		283789
25.9305	412.929	18739.2	25.7358	25.9727	412.927	412.932	25.9305	412.929	18739.2	25.7358	25.9727	412.927	412.932	3		71978.1
22.8859	413.22	308490	22.8126	23.0814	413.218	413.224	22.8859	413.22	308490	22.8126	23.0814	413.218	413.224	3		873427
22.6293	413.221	265589	22.5226	22.7404	413.218	413.225	22.6293	413.221	265589	22.5226	22.7404	413.218	413.225	4		633216
23.4816	413.223	450314	23.408	23.6223	413.218	413.226	23.4816	413.223	450314	23.408	23.6223	413.218	413.226	2		1.1185e+06
20.8057	413.225	327403	20.684	20.887	413.223	413.227	20.8057	413.225	327403	20.684	20.887	413.223	413.227	3		625447
26.4151	413.237	261432	26.262	26.5282	413.235	413.239	26.4151	413.237	261432	26.262	26.5282	413.235	413.239	2		611141
25.6134	413.25	346848	25.4956	25.6939	413.247	413.252	25.6134	413.25	346848	25.4956	25.6939	413.247	413.252	2		725785
12.0016	413.536	26074.2	11.8632	12.158	413.534	413.538	12.0016	413.536	26074.2	11.8632	12.158	413.534	413.538	3		74332.4
23.117	413.727	228781	23.0399	23.2204	413.723	413.729	23.117	413.727	228781	23.0399	23.2204	413.723	413.729	2		463662
22.2758	413.757	119684	22.2045	22.3849	413.755	413.76	22.2758	413.757	119684	22.2045	22.3849	413.755	413.76	2		303970
22.7053	413.776	195219	22.5592	22.7792	413.774	413.778	22.7053	413.776	195219	22.5592	22.7792	413.774	413.778	2		605513
20.5575	413.885	50419	20.4301	20.6426	413.883	413.887	20.5575	413.885	50419	20.4301	20.6426	413.883	413.887	3		91916.7
21.1719	413.905	215331	21.0506	21.2926	413.903	413.907	21.1719	413.905	215331	21.0506	21.2926	413.903	413.907	3		422037
25.5759	413.905	114092	25.4956	25.6939	413.903	413.908	25.5759	413.905	114092	25.4956	25.6939	413.903	413.908	3		237264
24.4595	414.221	3.9506e+06	24.3212	24.7261	414.219	414.223	24.4595	414.221	3.9506e+06	24.3212	24.7261	414.219	414.223	2		1.09769e+07
26.5658	414.221	2.13195e+06	26.4502	26.7093	414.219	414.223	26.5658	414.221	2.13195e+06	26.4502	26.7093	414.219	414.223	2		4.4178e+06
25.7358	414.25	192188	25.653	25.8955	414.248	414.255	25.7358	414.25	192188	25.653	25.8955	414.248	414.255	2		599852
23.0399	414.255	1.10473e+06	22.9258	23.1518	414.253	414.258	23.0399	414.255	1.10473e+06	22.9258	23.1518	414.253	414.258	2		2.50781e+06
26.0511	414.274	288074	25.9305	26.178	414.271	414.276	26.0511	414.274	288074	25.9305	26.178	414.271	414.276	2		622357
22.4825	414.565	759800	22.3849	22.5917	414.563	414.568	22.4825	414.565	759800	22.3849	22.5917	414.563	414.568	3		1.41772e+06
21.5723	414.569	687297	21.407	21.6495	414.566	414.571	21.5723	414.569	687297	21.407	21.6495	414.566	414.571	3		1.52219e+06
22.348	414.717	363970	22.1659	22.4467	414.715	414.721	22.348	414.717	363970	22.1659	22.4467	414.715	414.721	3		952189
20.9275	414.73	11699.6	20.8057	21.0092	414.726	414.733	20.9275	414.73	11699.6	20.8057	21.0092	414.726	414.733	2		33551.2
23.5929	414.765	271221	23.4816	23.698	414.763	414.767	23.5929	414.765	271221	23.4816	23.698	414.763	414.767	2		635408
25.1789	414.765	3768092	25.0714	25.3953	414.763	414.768	25.1789	414.765	3768092	25.0714	25.3953	414.763	414.768	2		9.04347e+06
22.348	414.884	504503	22.2045	22.4825	414.882	414.887	22.348	414.884	504503	22.2045	22.4825	414.882	414.887	3		1.45072e+06
26.375	414.901	101862	26.262	26.4889	414.898	414.904	26.375	414.901	101862	26.262	26.4889	414.898	414.904	3		193707
15.963	414.946	80674.1	15.5837	16.2707	414.944	414.949	15.963	414.946	80674.1	15.5837	16.2707	414.944	414.949	2		1.11505e+06
27.6356	415.046	57967.5	27.5102	27.8516	415.044	415.048	27.6356	415.046	57967.5	27.5102	27.8516	415.044	415.048	4		180815
22.8859	415.217	294460	22.7404	23.0025	415.214	415.223	22.8859	415.217	294460	22.7404	23.0025	415.214	415.223	4		759126
27.6786	415.237	135271	27.5541	27.8091	415.234	415.239	27.6786	415.237	135271	27.5541	27.8091	415.234	415.239	2		261615
22.6293	415.245	107917	22.4825	22.7404	415.241	415.251	22.6293	415.245	107917	22.4825	22.7404	415.241	415.251	2		316451
23.1834	415.25	540636	23.0814	23.2595	415.248	415.253	23.1834	415.25	540636	23.0814	23.2595	415.248	415.253	2		1.06406e+06
27.8951	415.255	171753	27.7216	28.0254	415.253	415.257	27.8951	415.255	171753	27.7216	28.0254	415.253	415.257	3		431610
25.5346	415.257	884499	25.4296	25.6939	415.255	415.26	25.5346	415.257	884499	25.4296	25.6939	415.255	415.26	2		1.91372e+06
24.0658	415.258	1.76298e+06	23.9536	24.1744	415.255	415.26	24.0658	415.258	1.76298e+06	23.9536	24.1744	415.255	415.26	2		4.22092e+06
26.9563	415.271	1.69252e+06	26.8315	27.2133	415.269	415.273	26.9563	415.271	1.69252e+06	26.8315	27.2133	415.269	415.273	2		5.5428e+06
27.3816	415.283	97257.8	27.2563	27.4663	415.281	415.286	27.3816	415.283	97257.8	27.2563	27.4663	415.281	415.286	2		223581
21.9504	415.548	369444	21.8779	22.0626	415.543	415.55	21.9504	415.548	369444	21.8779	22.0626	415.543	415.55	3		584754
23.3248	415.559	40478.7	23.2595	23.4462	415.557	415.563	23.3248	415.559	40478.7	23.2595	23.4462	415.557	415.563	3		94381.3
25.7358	415.71	228023	25.6134	25.9305	415.708	415.712	25.7358	415.71	228023	25.6134	25.9305	415.708	415.712	2		726081
19.903	415.716	371963	19.628	20.0834	415.713	415.718	19.903	415.716	371963	19.628	20.0834	415.713	415.718	2		1.16384e+06
25.6134	415.773	202478	25.5346	25.7358	415.771	415.776	25.6134	415.773	202478	25.5346	25.7358	415.771	415.776	2		455702
13.4608	415.888	24454.3	13.2561	13.7671	415.886	415.891	13.4608	415.888	24454.3	13.2561	13.7671	415.886	415.891	3		146685
24.1744	415.894	380651	24.1005	24.2835	415.892	415.897	24.1744	415.894	380651	24.1005	24.2835	415.892	415.897	3		623011
26.2189	415.907	115269	26.0942	26.2992	415.905	415.909	26.2189	415.907	115269	26.0942	26.2992	415.905	415.909	3		257426
22.5592	416.215	166738	22.4825	22.7053	416.209	416.218	22.5592	416.215	166738	22.4825	22.7053	416.209	416.218	3		342519
21.327	416.229	262212	21.2122	21.4894	416.227	416.231	21.327	416.229	262212	21.2122	21.4894	416.227	416.231	2		602244
26.8714	416.229	63225.4	26.7488	26.9563	416.227	416.232	26.8714	416.229	63225.4	26.7488	26.9563	416.227	416.232	2		150016
22.7404	416.239	257970	22.6644	22.8503	416.235	416.244	22.7404	416.239	257970	22.6644	22.8503	416.235	416.244	2		520646
24.1393	416.242	421049	23.9536	24.2179	416.238	416.244	24.1393	416.242	421049	23.9536	24.2179	416.238	416.244	2		928968
24.8823	416.247	184796	24.7615	24.9994	416.241	416.25	24.8823	416.247	184796	24.7615	24.9994	416.241	416.25	2		479242
23.698	416.253	11964519	23.5564	23.9536	416.25	416.255	23.698	416.253	11964519	23.5564	23.9536	416.25	416.255	2		3.43705e+07
22.8859	416.55	788051	22.7792	22.9648	416.548	416.553	22.8859	416.55	788051	22.7792	22.9648	416.548	416.553	3		1.67051e+06
27.7216	416.731	178498	27.596	27.8516	416.729	416.733	27.7216	416.731	178498	27.596	27.8516	416.729	416.733	2		405278
24.8823	416.735	612250	24.7615	25.0362	416.732	416.737	24.8823	416.735	612250	24.7615	25.0362	416.732	416.737	2		1.31772e+06
27.6786	416.864	59213.6	27.5541	27.7649	416.861	416.866	27.6786	416.864	59213.6	27.5541	27.7649	416.861	416.866	3		114186
20.0834	416.893	101957	19.9484	20.1709	416.891	416.896	20.0834	416.893	101957	19.9484	20.1709	416.891	416.896	3		175241
23.9536	416.897	281973	23.8356	24.0305	416.895	416.899	23.9536	416.897	281973	23.8356	24.0305	416.895	416.899	3		653457
23.7712	417.589	126126	23.6591	23.8763	417.587	417.592	23.7712	417.589	126126	23.6591	23.8763	417.587	417.592	3		289108
23.6591	417.757	112623	23.5929	23.8051	417.755	417.76	23.6591	417.757	112623	23.5929	23.8051	417.755	417.76	2		315031
22.8859	417.76	227280	22.7792	22.9648	417.757	417.762	22.8859	417.76	227280	22.7792	22.9648	417.757	417.762	2		406195
24.8029	417.761	173691	24.6855	24.9224	417.758	417.763	24.8029	417.761	173691	24.6855	24.9224	417.758	417.763	2		381723
25.1789	417.89	96397.1	25.1043	25.2814	417.887	417.893	25.1789	417.89	96397.1	25.1043	25.2814	417.887	417.893	3		234765
23.5929	417.896	91585.9	23.4816	23.698	417.894	417.9	23.5929	417.896	91585.9	23.4816	23.698	417.894	417.9	3		247557
24.0658	417.909	878698	23.9536	24.1744	417.907	417.911	24.0658	417.909	878698	23.9536	24.1744	417.907	417.911	3		1.93193e+06
22.5917	417.91	317302	22.5226	22.7053	417.907	417.912	22.5917	417.91	317302	22.5226	22.7053	417.907	417.912	3		652818
24.1393	418.215	780231	24.0305	24.2504	418.212	418.217	24.1393	418.215	780231	24.0305	24.2504	418.212	418.217	3		1.7929e+06
19.9484	418.217	35962.6	19.8576	20.0834	418.214	418.222	19.9484	418.217	35962.6	19.8576	20.0834	418.214	418.222	3		71656.8
21.7312	418.234	219210	21.5723	21.807	418.229	418.237	21.7312	418.234	219210	21.5723	21.807	418.229	418.237	2		395629
24.8029	418.234	323626	24.6855	24.8823	418.232	418.237	24.8029	418.234	323626	24.6855	24.8823	418.232	418.237	2		688134
26.0942	418.24	546982	25.9727	26.262	418.237	418.242	26.0942	418.24	546982	25.9727	26.262	418.237	418.242	2		1.50798e+06
23.9147	418.533	52202.6	23.8356	24.0305	418.53	418.535	23.9147	418.533	52202.6	23.8356	24.0305	418.53	418.535	3		124232
27.0419	418.594	82853.3	26.8714	27.2133	418.591	418.596	27.0419	418.594	82853.3	26.8714	27.2133	418.591	418.596	3		317733
23.698	418.75	220583	23.6223	23.8356	418.747	418.752	23.698	418.75	220583	23.6223	23.8356	418.747	418.752	2		556269
25.653	418.774	727711	25.3953	25.8157	418.771	418.776	25.653	418.774	727711	25.3953	25.8157	418.771	418.776	2		3.13708e+06
23.1518	418.891	79924.4	23.0814	23.2204	418.887	418.897	23.1518	418.891	79924.4	23.0814	23.2204	418.887	418.897	3		138133
22.6293	418.91	506660	22.4825	22.7792	418.907	418.913	22.6293	418.91	506660	22.4825	22.7792	418.907	418.913	3		1.51968e+06
20.2563	418.955	336764	20.1282	20.3866	418.952	418.957	20.2563	418.955	336764	20.1282	20.3866	418.952	418.957	4		538550
21.1316	419.2	191951	21.0092	21.5323	419.197	419.203	21.1316	419.2	191951	21.0092	21.5323	419.197	419.203	4		749348
23.9912	419.219	83174.9	23.8763	24.0658	419.213	419.224	23.9912	419.219	83174.9	23.8763	24.0658	419.213	419.224	2		178799
23.408	419.221	69907	23.3248	23.6223	419.217	419.226	23.408	419.221	69907	23.3248	23.6223	419.217	419.226	3		290492
26.3376	419.224	460265	26.2189	26.4151	419.222	419.226	26.3376	419.224	460265	26.2189	26.4151	419.222	419.226	2		1.06905e+06
22.5592	419.229	2.87548e+06	22.4467	22.6644	419.227	419.232	22.5592	419.229	2.87548e+06	22.4467	22.6644	419.227	419.232	2		6.40297e+06
24.5306	419.23	71755.7	24.4269	24.6017	419.223	419.235	24.5306	419.23	71755.7	24.4269	24.6017	419.223	419.235	3		141720
24.3212	419.25	505606	24.1393	24.4269	419.247	419.252	24.3212	419.25	505606	24.1393	24.4269	419.247	419.252	3		1.74374e+06
22.8859	419.538	137949	22.7053	23.0025	419.535	419.543	22.8859	419.538	137949	22.7053	23.0025	419.535	419.543	3		484704
26.0511	419.729	138643	25.9727	26.178	419.723	419.731	26.0511	419.729	138643	25.9727	26.178	419.723	419.731	2		269927
27.0419	419.747	137799	26.9133	27.2133	419.745	419.75	27.0419	419.747	137799	26.9133	27.2133	419.745	419.75	2		411780
23.408	419.763	419837	23.2926	23.5207	419.761	419.766	23.408	419.763	419837	23.2926	23.5207	419.761	419.766	2		859398
21.4466	419.974	192671	21.3688	21.5723	419.972	419.98	21.4466	419.974	192671	21.3688	21.5723	419.972	419.98	4		334579
21.9504	419.978	179717	21.807	21.9875	419.975	419.98	21.9504	419.978	179717	21.807	21.9875	419.975	419.98	2		317556
22.7792	420.221	550410	22.6644	22.8859	420.216	420.223	22.7792	420.221	550410	22.6644	22.8859	420.216	420.223	2		1.10373e+06
22.2045	420.226	105134	22.1312	22.3114	420.221	420.23	22.2045	420.226	105134	22.1312	22.3114	420.221	420.23	3		396466
21.9162	420.231	2.89775e+06	21.807	22.0994	420.229	420.234	21.9162	420.231	2.89775e+06	21.807	22.0994	420.229	420.234	2		6.44373e+06
23.0025	420.237	2484285	22.8859	23.1518	420.232	420.24	23.0025	420.237	2484285	22.8859	23.1518	420.232	420.24	3		7.2942e+06
25.4956	420.473	241189	25.3953	25.6939	420.471	420.476	25.4956	420.473	241189	25.3953	25.6939	420.471	420.476	4		805813
23.408	420.486	89695.3	23.3248	23.5207	420.48	420.489	23.408	420.486	89695.3	23.3248	23.5207	420.48	420.489	4		202958
12.2303	420.556	61642.3	12.0607	12.4123	420.554	420.559	12.2303	420.556	61642.3	12.0607	12.4123	420.554	420.559	3		248164
23.2204	420.737	158648	23.117	23.3248	420.734	420.739	23.2204	420.737	158648	23.117	23.3248	420.734	420.739	2		326246
17.4992	420.753	24874.1	17.1546	17.8426	420.75	420.755	17.4992	420.753	24874.1	17.1546	17.8426	420.75	420.755	2		311578
22.8503	420.771	2.03247e+06	22.7404	23.0399	420.769	420.773	22.8503	420.771	2.03247e+06	22.7404	23.0399	420.769	420.773	2		5.61381e+06
24.8029	420.79	181250	24.6855	24.8823	420.787	420.792	24.8029	420.79	181250	24.6855	24.8823	420.787	420.792	2		397936
21.0506	420.888	91662.7	20.9703	21.1719	420.885	420.89	21.0506	420.888	91662.7	20.9703	21.1719	420.885	420.89	3		180654
26.3376	420.974	414456	26.2189	26.4502	420.971	420.976	26.3376	420.974	414456	26.2189	26.4502	420.971	420.976	4		1.00118e+06
24.4269	421.227	1.83216e+06	24.3212	24.6017	421.224	421.229	24.4269	421.227	1.83216e+06	24.3212	24.6017	421.224	421.229	3		4.54967e+06
25.8157	421.247	92469.5	25.653	25.9305	421.245	421.249	25.8157	421.247	92469.5	25.653	25.9305	421.245	421.249	2		265026
24.2835	421.546	96949.4	24.2179	24.4269	421.543	421.551	24.2835	421.546	96949.4	24.2179	24.4269	421.543	421.551	3		244421
24.1393	421.574	365260	24.0305	24.2179	421.571	421.576	24.1393	421.574	365260	24.0305	24.2179	421.571	421.576	3		622708
22.0626	421.737	173690	21.9504	22.1312	421.733	421.739	22.0626	421.737	173690	21.9504	22.1312	421.733	421.739	2		362304
22.9648	421.755	502705	22.8859	23.2204	421.753	421.758	22.9648	421.755	502705	22.8859	23.2204	421.753	421.758	2		2.20225e+06
22.8126	421.761	4956981	22.5226	22.9258	421.758	421.763	22.8126	421.761	4956981	22.5226	22.9258	421.758	421.763	2		1.68283e+07
25.9727	421.773	26231.7	25.9305	26.1354	421.771	421.776	25.9727	421.773	26231.7	25.9305	26.1354	421.771	421.776	2		70047.9
22.2045	421.89	627527	22.0994	22.2758	421.888	421.893	22.2045	421.89	627527	22.0994	22.2758	421.888	421.893	3		1.07488e+06
23.5564	421.909	2.36011e+06	23.4462	23.737	421.907	421.911	23.5564	421.909	2.36011e+06	23.4462	23.737	421.907	421.911	3		6.14983e+06
24.8823	421.921	85175.7	24.8029	24.9994	421.915	421.923	24.8823	421.921	85175.7	24.8029	24.9994	421.915	421.923	3		171225
23.0025	422.181	216326	22.8859	23.0814	422.179	422.184	23.0025	422.181	216326	22.8859	23.0814	422.179	422.184	3		474451
27.6786	422.213	64527.1	27.5541	27.8091	422.211	422.216	27.6786	422.213	64527.1	27.5541	27.8091	422.211	422.216	3		153230
21.6495	422.225	491420	21.5723	21.807	422.223	422.227	21.6495	422.225	491420	21.5723	21.807	422.223	422.227	3		1.21094e+06
24.7615	422.271	746396	24.6017	24.8823	422.269	422.274	24.7615	422.271	746396	24.6017	24.8823	422.269	422.274	2		1.90986e+06
13.9933	422.515	26379.3	13.7335	14.2294	422.513	422.518	13.9933	422.515	26379.3	13.7335	14.2294	422.513	422.518	3		173663
24.6855	422.553	146954	24.5636	24.7615	422.547	422.557	24.6855	422.553	146954	24.5636	24.7615	422.547	422.557	3		302083
26.6761	422.557	52521.7	26.4889	26.9563	422.554	422.559	26.6761	422.557	52521.7	26.4889	26.9563	422.554	422.559	3		310589
24.8823	422.587	498060	24.8029	24.9994	422.582	422.59	24.8823	422.587	498060	24.8029	24.9994	422.582	422.59	3		808606
23.0814	422.75	1.24604e+06	22.9648	23.2204	422.748	422.757	23.0814	422.75	1.24604e+06	22.9648	23.2204	422.748	422.757	2		2.58081e+06
20.684	422.76	222431	20.5988	20.8057	422.757	422.762	20.684	422.76	222431	20.5988	20.8057	422.757	422.762	2		384419
21.6908	422.763	1.08454e+06	21.5723	21.8415	422.761	422.765	21.6908	422.763	1.08454e+06	21.5723	21.8415	422.761	422.765	2		2.06837e+06
24.8029	422.763	1.60887e+06	24.6855	24.962	422.761	422.766	24.8029	422.763	1.60887e+06	24.6855	24.962	422.761	422.766	2		3.90497e+06
26.9994	422.771	116232	26.8714	27.1691	422.768	422.773	26.9994	422.771	116232	26.8714	27.1691	422.768	422.773	2		391794
27.7649	422.922	86632.9	27.6356	27.8951	422.919	422.924	27.7649	422.922	86632.9	27.6356	27.8951	422.919	422.924	3		218849
34.1604	423.069	29002.8	33.9423	34.1909	423.066	423.071	34.1604	423.069	29002.8	33.9423	34.1909	423.066	423.071	2		206359
23.8356	423.195	135093	23.698	23.9147	423.193	423.198	23.8356	423.195	135093	23.698	23.9147	423.193	423.198	2		384007
21.5723	423.218	606052	21.4466	21.807	423.216	423.22	21.5723	423.218	606052	21.4466	21.807	423.216	423.22	3		1.47341e+06
24.6855	423.227	147385	24.4933	24.7615	423.221	423.229	24.6855	423.227	147385	24.4933	24.7615	423.221	423.229	3		493079
26.178	423.231	65641.2	26.0942	26.2992	423.225	423.234	26.178	423.231	65641.2	26.0942	26.2992	423.225	423.234	3		142731
21.6908	423.242	69780	21.5323	21.7667	423.24	423.247	21.6908	423.242	69780	21.5323	21.7667	423.24	423.247	2		156626
24.0658	423.26	2145911	23.9147	24.1744	423.258	423.263	24.0658	423.26	2145911	23.9147	24.1744	423.258	423.263	2		5.38246e+06
28.4899	423.278	574155	28.3585	28.7579	423.276	423.28	28.4899	423.278	574155	28.3585	28.7579	423.276	423.28	2		1.34166e+06
19.903	423.46	16822.2	19.7661	20.0392	423.454	423.462	19.903	423.46	16822.2	19.7661	20.0392	423.454	423.462	4		47877.6
21.3688	423.56	105128	21.2522	21.4894	423.558	423.562	21.3688	423.56	105128	21.2522	21.4894	423.558	423.562	3		199370
23.0814	423.715	149514	22.9258	23.1518	423.713	423.718	23.0814	423.715	149514	22.9258	23.1518	423.713	423.718	4		378806
24.3558	423.748	317485	24.1005	24.4933	423.743	423.75	24.3558	423.748	317485	24.1005	24.4933	423.743	423.75	2		996833
23.5564	423.749	404997	23.4462	23.698	423.747	423.755	23.5564	423.749	404997	23.4462	23.698	423.747	423.755	2		1.01309e+06
20.2147	423.901	305649	20.1282	20.5988	423.898	423.903	20.2147	423.901	305649	20.1282	20.5988	423.898	423.903	3		1.07904e+06
22.6644	423.983	4.31044e+06	22.5226	22.8126	423.981	423.986	22.6644	423.983	4.31044e+06	22.5226	22.8126	423.981	423.986	4		8.48639e+06
24.4933	424.258	177397	24.4269	24.6432	424.255	424.26	24.4933	424.258	177397	24.4269	24.6432	424.255	424.26	2		521623
11.8031	424.54	28093.3	11.704	11.9612	424.538	424.542	11.8031	424.54	28093.3	11.704	11.9612	424.538	424.542	3		87528
25.8537	424.597	70456.5	25.7358	25.9727	424.594	424.599	25.8537	424.597	70456.5	25.7358	25.9727	424.594	424.599	3		225421
13.5213	424.711	70178.7	13.192	13.7921	424.709	424.713	13.5213	424.711	70178.7	13.192	13.7921	424.709	424.713	2		420134
23.5207	424.713	1.27681e+06	23.408	23.6591	424.711	424.717	23.5207	424.713	1.27681e+06	23.408	23.6591	424.711	424.717	2		3.25345e+06
24.2179	424.75	462540	24.1393	24.3212	424.747	424.752	24.2179	424.75	462540	24.1393	24.3212	424.747	424.752	2		937529
23.1834	424.91	672472	23.117	23.2595	424.906	424.913	23.1834	424.91	672472	23.117	23.2595	424.906	424.913	3		1.2616e+06
23.8051	425.21	320144	23.698	23.9536	425.207	425.212	23.8051	425.21	320144	23.698	23.9536	425.207	425.212	3		811135
20.343	425.226	32019.1	20.2563	20.4301	425.22	425.229	20.343	425.226	32019.1	20.2563	20.4301	425.22	425.229	2		73887.8
22.7404	425.229	77872.6	22.6644	22.8503	425.223	425.234	22.7404	425.229	77872.6	22.6644	22.8503	425.223	425.234	2		233875
23.6223	425.247	686482	23.4816	23.7712	425.243	425.249	23.6223	425.247	686482	23.4816	23.7712	425.243	425.249	2		2.02816e+06
22.4825	425.487	266376	22.3849	22.5917	425.485	425.489	22.4825	425.487	266376	22.3849	22.5917	425.485	425.489	2		698329
23.0814	425.558	524111	22.9258	23.1518	425.556	425.56	23.0814	425.558	524111	22.9258	23.1518	425.556	425.56	3		1.21899e+06
23.737	425.577	191629	23.6223	23.8356	425.574	425.58	23.737	425.577	191629	23.6223	23.8356	425.574	425.58	3		485977
22.024	425.721	5.30748e+06	21.9162	22.1659	425.719	425.723	22.024	425.721	5.30748e+06	21.9162	22.1659	425.719	425.723	2		1.00634e+07
23.117	425.739	133060	23.0025	23.2595	425.737	425.742	23.117	425.739	133060	23.0025	23.2595	425.737	425.742	2		422942
22.4155	425.769	6728698	22.3114	22.5592	425.766	425.771	22.4155	425.769	6728698	22.3114	22.5592	425.766	425.771	2		1.54296e+07
27.0419	425.776	53664.1	26.9133	27.1691	425.774	425.782	27.0419	425.776	53664.1	26.9133	27.1691	425.774	425.782	2		130555
22.8859	425.777	703977	22.7404	22.9648	425.775	425.779	22.8859	425.777	703977	22.7404	22.9648	425.775	425.779	2		1.90887e+06
23.698	425.894	1.04603e+06	23.5929	23.9912	425.892	425.897	23.698	425.894	1.04603e+06	23.5929	23.9912	425.892	425.897	3		3.70292e+06
24.6017	426.249	57098.4	24.5636	24.7615	426.247	426.253	24.6017	426.249	57098.4	24.5636	24.7615	426.247	426.253	3		103454
25.1395	426.72	310925	25.0714	25.2515	426.718	426.723	25.1395	426.72	310925	25.0714	25.2515	426.718	426.723	2		631658
22.4825	426.729	645425	22.3849	22.5917	426.727	426.731	22.4825	426.729	645425	22.3849	22.5917	426.727	426.731	2		1.21715e+06
21.7667	426.729	33735.9	21.6908	21.807	426.725	426.735	21.7667	426.729	33735.9	21.6908	21.807	426.725	426.735	2		58874
21.4894	426.729	43613.1	21.327	21.5723	426.724	426.735	21.4894	426.729	43613.1	21.327	21.5723	426.724	426.735	2		137536
23.5564	426.747	293848	23.4462	23.698	426.745	426.749	23.5564	426.747	293848	23.4462	23.698	426.745	426.749	2		773580
24.0658	426.765	49112.4	23.9147	24.1393	426.763	426.768	24.0658	426.765	49112.4	23.9147	24.1393	426.763	426.768	2		160111
27.7216	426.772	201117	27.596	27.8951	426.769	426.774	27.7216	426.772	201117	27.596	27.8951	426.769	426.774	2		589993
24.2504	426.883	343370	24.1005	24.3558	426.881	426.888	24.2504	426.883	343370	24.1005	24.3558	426.881	426.888	3		897247
21.407	427.207	446821	21.2522	21.4894	427.205	427.21	21.407	427.207	446821	21.2522	21.4894	427.205	427.21	3		960804
21.407	427.225	834070	21.2926	21.5323	427.223	427.227	21.407	427.225	834070	21.2926	21.5323	427.223	427.227	3		1.6965e+06
23.2926	427.229	725338	23.1834	23.4462	427.226	427.231	23.2926	427.229	725338	23.1834	23.4462	427.226	427.231	2		2.04919e+06
22.9648	427.229	496973	22.8859	23.1518	427.226	427.232	22.9648	427.229	496973	22.8859	23.1518	427.226	427.232	3		1.33576e+06
26.8714	427.247	192571	26.7878	27.0419	427.245	427.25	26.8714	427.247	192571	26.7878	27.0419	427.245	427.25	2		472439
26.2189	427.263	2367605	26.0942	26.375	427.261	427.266	26.2189	427.263	2367605	26.0942	26.375	427.261	427.266	2		7.07102e+06
22.3114	427.573	75777.5	22.2045	22.3849	427.57	427.575	22.3114	427.573	75777.5	22.2045	22.3849	427.57	427.575	4		153309
22.0994	427.72	140681	22.024	22.2758	427.718	427.723	22.0994	427.72	140681	22.024	22.2758	427.718	427.723	2		384437
26.2992	427.745	566250	26.1354	26.4151	427.742	427.747	26.2992	427.745	566250	26.1354	26.4151	427.742	427.747	2		1.30245e+06
23.2595	427.76	377406	23.0814	23.367	427.758	427.763	23.2595	427.76	377406	23.0814	23.367	427.758	427.763	2		1.15268e+06
25.1395	427.761	361754	25.0362	25.2515	427.758	427.763	25.1395	427.761	361754	25.0362	25.2515	427.758	427.763	2		712410
28.4459	427.774	21276.4	28.3163	28.5353	427.771	427.776	28.4459	427.774	21276.4	28.3163	28.5353	427.771	427.776	2		37045.8
24.5306	427.792	57321.7	24.4269	24.6432	427.789	427.795	24.5306	427.792	57321.7	24.4269	24.6432	427.789	427.795	2		143413
23.4816	427.976	283870	23.3248	23.5929	427.974	427.978	23.4816	427.976	283870	23.3248	23.5929	427.974	427.978	4		911769
22.2758	428.2	100753	22.1659	22.348	428.196	428.202	22.2758	428.2	100753	22.1659	22.348	428.196	428.202	4		216556
19.2626	428.226	103262	19.0552	19.4855	428.224	428.229	19.2626	428.226	103262	19.0552	19.4855	428.224	428.229	3		602900
24.3558	428.234	235275	24.2504	24.4269	428.227	428.236	24.3558	428.234	235275	24.2504	24.4269	428.227	428.236	3		424159
25.2814	428.239	675735	25.2138	25.3953	428.235	428.245	25.2814	428.239	675735	25.2138	25.3953	428.235	428.245	4		1.2921e+06
21.6495	428.24	361833	21.4894	21.7312	428.238	428.247	21.6495	428.24	361833	21.4894	21.7312	428.238	428.247	2		934313
22.6644	428.244	167766	22.5592	22.7792	428.238	428.25	22.6644	428.244	167766	22.5592	22.7792	428.238	428.25	3		395462
22.7053	428.471	239146	22.6293	22.7792	428.468	428.474	22.7053	428.471	239146	22.6293	22.7792	428.468	428.474	4		475880
12.027	428.548	69095.1	11.8891	12.1906	428.545	428.55	12.027	428.548	69095.1	11.8891	12.1906	428.545	428.55	3		228703
23.9912	428.59	206596	23.8763	24.0658	428.587	428.595	23.9912	428.59	206596	23.8763	24.0658	428.587	428.595	3		404185
18.2816	428.745	72485.6	17.8675	18.6855	428.742	428.747	18.2816	428.745	72485.6	17.8675	18.6855	428.742	428.747	2		840161
22.9648	428.756	1.8936e+06	22.8503	23.117	428.754	428.758	22.9648	428.756	1.8936e+06	22.8503	23.117	428.754	428.758	2		4.31511e+06
25.7776	429.235	39279.5	25.6134	25.8537	429.232	429.241	25.7776	429.235	39279.5	25.6134	25.8537	429.232	429.241	2		109875
26.2189	429.245	64446.6	26.0942	26.2992	429.239	429.247	26.2189	429.245	64446.6	26.0942	26.2992	429.239	429.247	2		143662
23.0399	429.266	1.15385e+06	22.9648	23.1834	429.264	429.272	23.0399	429.266	1.15385e+06	22.9648	23.1834	429.264	429.272	2		2.57001e+06
22.5592	429.284	340774	22.4825	22.6644	429.282	429.287	22.5592	429.284	340774	22.4825	22.6644	429.282	429.287	2		789831
23.3248	429.547	627349	23.2204	23.408	429.545	429.55	23.3248	429.547	627349	23.2204	23.408	429.545	429.55	3		1.11348e+06
22.8126	429.565	693933	22.7053	22.8859	429.563	429.567	22.8126	429.565	693933	22.7053	22.8859	429.563	429.567	3		1.62064e+06
25.6939	429.687	112955	25.5759	25.7776	429.685	429.69	25.6939	429.687	112955	25.5759	25.7776	429.685	429.69	2		252126
21.5323	429.734	683066	21.407	21.6495	429.732	429.737	21.5323	429.734	683066	21.407	21.6495	429.732	429.737	2		1.39368e+06
12.9759	429.874	25518.9	12.7703	13.2239	429.871	429.876	12.9759	429.874	25518.9	12.7703	13.2239	429.871	429.876	3		149098
19.9484	430.209	24179	19.8119	20.0392	430.206	430.215	19.9484	430.209	24179	19.8119	20.0392	430.206	430.215	3		46805.5
25.9727	430.228	53450.6	25.8955	26.0511	430.226	430.234	25.9727	430.228	53450.6	25.8955	26.0511	430.226	430.234	4		141032
20.7226	430.234	1.10569e+06	20.5988	20.8057	430.232	430.236	20.7226	430.234	1.10569e+06	20.5988	20.8057	430.232	430.236	3		1.97717e+06
25.1043	430.24	314901	24.9994	25.1789	430.238	430.243	25.1043	430.24	314901	24.9994	25.1789	430.238	430.243	3		560059
21.2522	430.25	445040	21.1719	21.3688	430.248	430.252	21.2522	430.25	445040	21.1719	21.3688	430.248	430.252	2		810403
22.4467	430.498	87698.5	22.3114	22.5592	430.496	430.504	22.4467	430.498	87698.5	22.3114	22.5592	430.496	430.504	4		289787
23.2926	430.557	211333	23.1834	23.408	430.555	430.563	23.2926	430.557	211333	23.1834	23.408	430.555	430.563	3		498457
20.1282	430.712	47852.5	19.9941	20.2147	430.709	430.714	20.1282	430.712	47852.5	19.9941	20.2147	430.709	430.714	2		99499.7
28.4899	430.722	411453	28.3585	28.6249	430.72	430.724	28.4899	430.722	411453	28.3585	28.6249	430.72	430.724	2		838118
25.3235	430.732	805037	25.2138	25.4296	430.73	430.734	25.3235	430.732	805037	25.2138	25.4296	430.73	430.734	2		1.44712e+06
23.9147	430.761	231173	23.8051	23.9912	430.758	430.764	23.9147	430.761	231173	23.8051	23.9912	430.758	430.764	2		534386
23.1834	430.766	329049	23.0814	23.2595	430.764	430.769	23.1834	430.766	329049	23.0814	23.2595	430.764	430.769	2		748738
24.6017	430.768	278152	24.4933	24.8442	430.766	430.771	24.6017	430.768	278152	24.4933	24.8442	430.766	430.771	2		1.10791e+06
27.0824	430.898	16180.5	26.9563	27.2133	430.895	430.904	27.0824	430.898	16180.5	26.9563	27.2133	430.895	430.904	3		38895
26.4151	430.913	244302	26.2992	26.4889	430.911	430.915	26.4151	430.913	244302	26.2992	26.4889	430.911	430.915	3		378713
27.3414	430.925	35277.5	27.0824	27.3816	430.922	430.929	27.3414	430.925	35277.5	27.0824	27.3816	430.922	430.929	3		90120.6
12.4667	431.194	27428.4	12.2949	12.6136	431.192	431.198	12.4667	431.194	27428.4	12.2949	12.6136	431.192	431.198	4		100212
12.6459	431.203	102650	12.4667	12.8295	431.201	431.206	12.6459	431.203	102650	12.4667	12.8295	431.201	431.206	2		477312
21.8415	431.214	246465	21.7667	21.9504	431.208	431.216	21.8415	431.214	246465	21.7667	21.9504	431.208	431.216	3		474889
23.5929	431.231	1737783	23.4462	23.698	431.228	431.233	23.5929	431.231	1737783	23.4462	23.698	431.228	431.233	2		4.65611e+06
23.8051	431.257	119809	23.737	23.8763	431.251	431.262	23.8051	431.257	119809	23.737	23.8763	431.251	431.262	2		283778
22.8503	431.56	139631	22.7053	22.9258	431.558	431.566	22.8503	431.56	139631	22.7053	22.9258	431.558	431.566	3		283579
25.2814	431.562	171600	25.2138	25.3953	431.559	431.564	25.2814	431.562	171600	25.2138	25.3953	431.559	431.564	3		360806
23.737	431.581	533878	23.6591	23.8763	431.579	431.583	23.737	431.581	533878	23.6591	23.8763	431.579	431.583	3		1.29768e+06
22.2758	431.724	49476.2	22.1659	22.348	431.717	431.728	22.2758	431.724	49476.2	22.1659	22.348	431.717	431.728	2		100183
23.9912	431.74	125361	23.8763	24.0658	431.736	431.742	23.9912	431.74	125361	23.8763	24.0658	431.736	431.742	2		316776
27.6786	431.74	45416.8	27.5541	27.8516	431.735	431.743	27.6786	431.74	45416.8	27.5541	27.8516	431.735	431.743	2		124192
25.0362	431.745	592007	24.962	25.1395	431.743	431.748	25.0362	431.745	592007	24.962	25.1395	431.743	431.748	2		1.1442e+06
27.0824	431.758	1128707	26.9133	27.2563	431.756	431.76	27.0824	431.758	1128707	26.9133	27.2563	431.756	431.76	2		3.66581e+06
29.3982	431.758	284867	29.2163	29.5737	431.756	431.761	29.3982	431.758	284867	29.2163	29.5737	431.756	431.761	2		642598
22.348	432.207	220253	22.2381	22.4467	432.205	432.212	22.348	432.207	220253	22.2381	22.4467	432.205	432.212	3		418328
22.1659	432.237	152833	22.0994	22.2758	432.233	432.243	22.1659	432.237	152833	22.0994	22.2758	432.233	432.243	2		313217
22.8859	432.553	146607	22.7404	23.0025	432.551	432.559	22.8859	432.553	146607	22.7404	23.0025	432.551	432.559	3		357779
21.7312	432.734	60038	21.6495	21.807	432.728	432.738	21.7312	432.734	60038	21.6495	21.807	432.728	432.738	2		118206
22.5592	432.734	89923	22.4825	22.6293	432.732	432.741	22.5592	432.734	89923	22.4825	22.6293	432.732	432.741	2		195201
22.4467	432.747	401655	22.3849	22.5592	432.745	432.75	22.4467	432.747	401655	22.3849	22.5592	432.745	432.75	2		802322
24.8823	432.748	689674	24.7615	24.9994	432.746	432.75	24.8823	432.748	689674	24.7615	24.9994	432.746	432.75	2		1.40962e+06
25.0362	432.753	287671	24.962	25.1395	432.751	432.755	25.0362	432.753	287671	24.962	25.1395	432.751	432.755	2		475853
14.1249	432.895	19906.1	13.8256	14.3804	432.893	432.898	14.1249	432.895	19906.1	13.8256	14.3804	432.893	432.898	3		140430
20.5151	433.18	99678.9	20.3866	20.5988	433.178	433.183	20.5151	433.18	99678.9	20.3866	20.5988	433.178	433.183	2		217757
22.1312	433.227	216710	22.024	22.2045	433.223	433.233	22.1312	433.227	216710	22.024	22.2045	433.223	433.233	2		670456
23.0814	433.237	99320.4	23.0025	23.2204	433.234	433.24	23.0814	433.237	99320.4	23.0025	23.2204	433.234	433.24	2		228887
26.2189	433.535	33539.8	26.0942	26.2992	433.53	433.537	26.2189	433.535	33539.8	26.0942	26.2992	433.53	433.537	3		75018.5
24.0305	433.544	35855.6	23.9536	24.1393	433.54	433.546	24.0305	433.544	35855.6	23.9536	24.1393	433.54	433.546	3		80368.3
23.2595	433.581	123497	23.1834	23.408	433.577	433.583	23.2595	433.581	123497	23.1834	23.408	433.577	433.583	3		341480
27.6786	433.59	1.27173e+06	27.5541	27.9383	433.588	433.592	27.6786	433.59	1.27173e+06	27.5541	27.9383	433.588	433.592	3		3.53041e+06
23.2595	434.225	124727	23.1518	23.408	434.219	434.23	23.2595	434.225	124727	23.1518	23.408	434.219	434.23	4		350114
25.6939	434.226	78781.1	25.6134	25.8157	434.222	434.228	25.6939	434.226	78781.1	25.6134	25.8157	434.222	434.228	2		174259
21.5323	434.235	236423	21.407	21.6495	434.233	434.237	21.5323	434.235	236423	21.407	21.6495	434.233	434.237	3		594142
26.6369	434.237	895021	26.5282	26.7093	434.235	434.239	26.6369	434.237	895021	26.5282	26.7093	434.235	434.239	2		1.72776e+06
24.1393	434.584	272967	24.0305	24.2179	434.582	434.587	24.1393	434.584	272967	24.0305	24.2179	434.582	434.587	3		497285
26.8315	434.588	84667	26.7093	26.9563	434.586	434.591	26.8315	434.588	84667	26.7093	26.9563	434.586	434.591	3		189160
24.8442	434.753	23132.3	24.6855	24.8823	434.75	434.757	24.8442	434.753	23132.3	24.6855	24.8823	434.75	434.757	2		62292.8
26.2189	434.781	75900.7	26.0942	26.3376	434.779	434.784	26.2189	434.781	75900.7	26.0942	26.3376	434.779	434.784	2		182713
22.2758	434.782	78168.1	22.1659	22.348	434.779	434.785	22.2758	434.782	78168.1	22.1659	22.348	434.779	434.785	2		171836
25.9305	434.787	196163	25.7776	26.0511	434.785	434.789	25.9305	434.787	196163	25.7776	26.0511	434.785	434.789	2		483055
25.5346	435.226	166556	25.3953	25.653	435.224	435.23	25.5346	435.226	166556	25.3953	25.653	435.224	435.23	2		380527
24.2835	435.233	25867.9	24.2179	24.3914	435.227	435.239	24.2835	435.233	25867.9	24.2179	24.3914	435.227	435.239	4		78840.5
21.5323	435.236	144767	21.3688	21.611	435.232	435.239	21.5323	435.236	144767	21.3688	21.611	435.232	435.239	4		291185
22.7404	435.26	4.03193e+06	22.5917	23.0814	435.258	435.263	22.7404	435.26	4.03193e+06	22.5917	23.0814	435.258	435.263	2		1.11906e+07
22.3849	435.563	168741	22.2381	22.4467	435.56	435.569	22.3849	435.563	168741	22.2381	22.4467	435.56	435.569	3		407374
24.8442	435.597	126104	24.6855	24.9224	435.593	435.599	24.8442	435.597	126104	24.6855	24.9224	435.593	435.599	3		281800
21.2122	435.722	876218	21.1316	21.327	435.72	435.724	21.2122	435.722	876218	21.1316	21.327	435.72	435.724	2		1.68483e+06
22.6644	435.724	1.31226e+06	22.5592	22.7792	435.722	435.726	22.6644	435.724	1.31226e+06	22.5592	22.7792	435.722	435.726	2		3.03548e+06
24.8029	435.724	69787.3	24.6855	24.8823	435.721	435.728	24.8029	435.724	69787.3	24.6855	24.8823	435.721	435.728	2		170625
28.0689	435.753	54610.2	27.8951	28.1531	435.75	435.757	28.0689	435.753	54610.2	27.8951	28.1531	435.75	435.757	2		128173
23.1518	435.753	2.17103e+06	23.0025	23.2926	435.75	435.755	23.1518	435.753	2.17103e+06	23.0025	23.2926	435.75	435.755	2		8.51276e+06
22.7053	435.776	1.72518e+06	22.5917	22.8503	435.774	435.778	22.7053	435.776	1.72518e+06	22.5917	22.8503	435.774	435.778	2		4.17527e+06
23.1518	435.776	1.29011e+06	22.9258	23.2595	435.774	435.778	23.1518	435.776	1.29011e+06	22.9258	23.2595	435.774	435.778	2		4.40334e+06
24.1744	435.892	319309	24.0658	24.2504	435.886	435.896	24.1744	435.892	319309	24.0658	24.2504	435.886	435.896	3		603443
22.2045	435.904	195806	22.1312	22.3114	435.901	435.906	22.2045	435.904	195806	22.1312	22.3114	435.901	435.906	3		346656
23.6223	435.912	4326483	23.4816	23.8051	435.91	435.915	23.6223	435.912	4326483	23.4816	23.8051	435.91	435.915	3		1.12068e+07
22.8859	436.199	294906	22.8126	23.0025	436.196	436.201	22.8859	436.199	294906	22.8126	23.0025	436.196	436.201	3		638573
24.6432	436.215	48308.9	24.6017	24.8029	436.209	436.219	24.6432	436.215	48308.9	24.6017	24.8029	436.209	436.219	4		103034
24.5306	436.223	131975	24.4269	24.6855	436.219	436.229	24.5306	436.223	131975	24.4269	24.6855	436.219	436.229	3		369504
21.7667	436.23	234388	21.6495	21.9162	436.228	436.235	21.7667	436.23	234388	21.6495	21.9162	436.228	436.235	3		494402
20.9275	436.264	373479	20.7632	21.0092	436.262	436.266	20.9275	436.264	373479	20.7632	21.0092	436.262	436.266	3		815034
23.8763	436.274	1.09543e+06	23.737	23.9912	436.272	436.276	23.8763	436.274	1.09543e+06	23.737	23.9912	436.272	436.276	2		2.83286e+06
20.0834	436.274	163543	19.9484	20.2147	436.272	436.277	20.0834	436.274	163543	19.9484	20.2147	436.272	436.277	2		386361
25.2814	436.276	49180.3	25.2138	25.4296	436.274	436.281	25.2814	436.276	49180.3	25.2138	25.4296	436.274	436.281	2		178437
21.3688	436.481	29898.4	21.2522	21.4466	436.478	436.483	21.3688	436.481	29898.4	21.2522	21.4466	436.478	436.483	4		64450.3
23.9536	436.553	474202	23.8356	24.0658	436.551	436.556	23.9536	436.553	474202	23.8356	24.0658	436.551	436.556	3		902445
21.2122	436.558	221209	21.1316	21.327	436.556	436.56	21.2122	436.558	221209	21.1316	21.327	436.556	436.56	3		397498
26.0129	436.727	71388	25.9305	26.178	436.724	436.729	26.0129	436.727	71388	25.9305	26.178	436.724	436.729	2		168756
26.4151	436.734	54554.1	26.2992	26.5282	436.731	436.736	26.4151	436.734	54554.1	26.2992	26.5282	436.731	436.736	2		144426
23.1834	436.761	126014	23.0814	23.2595	436.758	436.768	23.1834	436.761	126014	23.0814	23.2595	436.758	436.768	2		389680
22.3849	436.9	3.93374e+06	22.1659	22.5226	436.898	436.903	22.3849	436.9	3.93374e+06	22.1659	22.5226	436.898	436.903	3		1.19764e+07
30.9747	436.904	14772.1	30.8428	31.0659	436.902	436.906	30.9747	436.904	14772.1	30.8428	31.0659	436.902	436.906	3		39223.6
27.1691	437.22	184560	26.9994	27.2991	437.218	437.223	27.1691	437.22	184560	26.9994	27.2991	437.218	437.223	3		534185
22.348	437.22	149536	22.2758	22.4467	437.217	437.226	22.348	437.22	149536	22.2758	22.4467	437.217	437.226	4		301406
24.8029	437.235	1.54568e+06	24.6855	24.962	437.232	437.237	24.8029	437.235	1.54568e+06	24.6855	24.962	437.232	437.237	3		3.79539e+06
20.1282	437.24	87724.8	19.903	20.2563	437.235	437.243	20.1282	437.24	87724.8	19.903	20.2563	437.235	437.243	2		196493
23.9536	437.254	42404.3	23.8356	23.9912	437.248	437.26	23.9536	437.254	42404.3	23.8356	23.9912	437.248	437.26	2		88644.9
25.4296	437.258	1.87362e+06	25.3235	25.5346	437.256	437.261	25.4296	437.258	1.87362e+06	25.3235	25.5346	437.256	437.261	2		4.41071e+06
23.9912	437.276	235335	23.9536	24.1005	437.273	437.28	23.9912	437.276	235335	23.9536	24.1005	437.273	437.28	2		483148
25.4619	437.57	440727	25.3953	25.6134	437.568	437.573	25.4619	437.57	440727	25.3953	25.6134	437.568	437.573	3		921385
28.4016	437.575	550982	28.3163	28.5798	437.573	437.578	28.4016	437.575	550982	28.3163	28.5798	437.573	437.578	3		968829
22.348	437.714	231595	22.2758	22.4467	437.711	437.717	22.348	437.714	231595	22.2758	22.4467	437.711	437.717	4		486377
20.887	437.737	40194.4	20.8057	20.9703	437.735	437.743	20.887	437.737	40194.4	20.8057	20.9703	437.735	437.743	2		85584
23.7712	437.755	68795.5	23.6223	23.8763	437.752	437.761	23.7712	437.755	68795.5	23.6223	23.8763	437.752	437.761	2		202739
24.4933	437.756	403454	24.3914	24.6855	437.753	437.759	24.4933	437.756	403454	24.3914	24.6855	437.753	437.759	2		1.29174e+06
26.6761	437.76	528743	26.6014	26.7488	437.757	437.762	26.6761	437.76	528743	26.6014	26.7488	437.757	437.762	2		815879
23.737	437.892	113979	23.6591	23.8356	437.889	437.895	23.737	437.892	113979	23.6591	23.8356	437.889	437.895	3		227590
34.6746	438.098	23449.8	34.4293	34.8643	438.095	438.1	34.6746	438.098	23449.8	34.4293	34.8643	438.095	438.1	2		249321
22.5917	438.209	292731	22.4825	22.7053	438.202	438.211	22.5917	438.209	292731	22.4825	22.7053	438.202	438.211	3		644661
23.8356	438.237	200142	23.698	23.9912	438.234	438.242	23.8356	438.237	200142	23.698	23.9912	438.234	438.242	2		800604
21.2926	438.239	83594.1	21.1316	21.3688	438.233	438.242	21.2926	438.239	83594.1	21.1316	21.3688	438.233	438.242	2		191339
24.3914	438.589	98856.5	24.2835	24.4595	438.585	438.591	24.3914	438.589	98856.5	24.2835	24.4595	438.585	438.591	3		195909
13.5213	438.721	47462.5	13.2883	13.7335	438.719	438.724	13.5213	438.721	47462.5	13.2883	13.7335	438.719	438.724	2		306894
23.0814	438.735	556377	22.9258	23.1834	438.732	438.737	23.0814	438.735	556377	22.9258	23.1834	438.732	438.737	2		1.37846e+06
21.4894	438.746	119119	21.327	21.5723	438.743	438.749	21.4894	438.746	119119	21.327	21.5723	438.743	438.749	4		268151
21.6908	438.896	33001.8	21.5723	21.807	438.89	438.9	21.6908	438.896	33001.8	21.5723	21.807	438.89	438.9	3		68925.6
24.3212	438.901	335975	24.2179	24.4595	438.897	438.903	24.3212	438.901	335975	24.2179	24.4595	438.897	438.903	3		922999
25.5759	438.921	4.08337e+06	25.4619	25.8955	438.919	438.923	25.5759	438.921	4.08337e+06	25.4619	25.8955	438.919	438.923	3		1.04972e+07
25.2814	439.218	232445	25.2138	25.3953	439.213	439.221	25.2814	439.218	232445	25.2138	25.3953	439.213	439.221	4		448817
24.1393	439.238	229539	23.9536	24.2504	439.232	439.244	24.1393	439.238	229539	23.9536	24.2504	439.232	439.244	3		738226
23.7712	439.25	339539	23.6591	23.8763	439.248	439.253	23.7712	439.25	339539	23.6591	23.8763	439.248	439.253	2		928669
23.2595	439.26	601199	23.1834	23.408	439.258	439.265	23.2595	439.26	601199	23.1834	23.408	439.258	439.265	3		1.17298e+06
27.6356	439.606	47628.6	27.5541	27.7649	439.603	439.608	27.6356	439.606	47628.6	27.5541	27.7649	439.603	439.608	3		99986.9
23.5207	439.742	71185	23.408	23.6591	439.736	439.746	23.5207	439.742	71185	23.408	23.6591	439.736	439.746	2		213571
23.8356	439.743	41295.4	23.737	23.9536	439.737	439.75	23.8356	439.743	41295.4	23.737	23.9536	439.737	439.75	2		143121
26.1354	439.765	685572	26.0129	26.262	439.763	439.767	26.1354	439.765	685572	26.0129	26.262	439.763	439.767	2		1.42724e+06
21.5323	439.894	163518	21.3688	21.611	439.891	439.897	21.5323	439.894	163518	21.3688	21.611	439.891	439.897	3		380160
21.807	439.901	175024	21.6908	21.8779	439.899	439.906	21.807	439.901	175024	21.6908	21.8779	439.899	439.906	3		267934
20.7226	440.218	111263	20.5988	20.8057	440.216	440.221	20.7226	440.218	111263	20.5988	20.8057	440.216	440.221	3		253146
24.1744	440.223	61553.3	24.0658	24.2504	440.219	440.23	24.1744	440.223	61553.3	24.0658	24.2504	440.219	440.23	4		115983
25.5759	440.242	64942.3	25.4956	25.7358	440.236	440.244	25.5759	440.242	64942.3	25.4956	25.7358	440.236	440.244	3		150283
21.5323	440.562	407392	21.4466	21.6495	440.559	440.564	21.5323	440.562	407392	21.4466	21.6495	440.559	440.564	3		711230
23.367	440.576	502511	23.2595	23.4462	440.574	440.579	23.367	440.576	502511	23.2595	23.4462	440.574	440.579	3		1.05802e+06
20.3866	440.577	201239	20.2147	20.4727	440.574	440.579	20.3866	440.577	201239	20.2147	20.4727	440.574	440.579	3		353168
27.1691	440.591	66750.6	26.9563	27.2991	440.589	440.594	27.1691	440.591	66750.6	26.9563	27.2991	440.589	440.594	3		230425
20.4301	440.709	125721	20.343	20.5575	440.706	440.712	20.4301	440.709	125721	20.343	20.5575	440.706	440.712	2		315300
22.9648	440.726	430192	22.8859	23.0814	440.724	440.729	22.9648	440.726	430192	22.8859	23.0814	440.724	440.729	2		863575
22.4467	440.744	174310	22.348	22.5592	440.742	440.747	22.4467	440.744	174310	22.348	22.5592	440.742	440.747	2		411891
28.6249	440.771	288836	28.4899	28.8044	440.769	440.774	28.6249	440.771	288836	28.4899	28.8044	440.769	440.774	2		756712
23.5564	440.898	82927.2	23.408	23.5929	440.893	440.9	23.5564	440.898	82927.2	23.408	23.5929	440.893	440.9	3		177731
24.3914	441.232	1.00258e+06	24.2835	24.5306	441.23	441.234	24.3914	441.232	1.00258e+06	24.2835	24.5306	441.23	441.234	2		2.69559e+06
28.8948	441.233	24483.5	28.6688	29.0792	441.229	441.237	28.8948	441.233	24483.5	28.6688	29.0792	441.229	441.237	3		97132.8
14.7745	441.236	20194.7	14.4783	15.1479	441.233	441.238	14.7745	441.236	20194.7	14.4783	15.1479	441.233	441.238	3		186375
24.4595	441.279	1114904	24.3212	24.6432	441.277	441.281	24.4595	441.279	1114904	24.3212	24.6432	441.277	441.281	2		3.99987e+06
22.4825	441.551	81234.7	22.3849	22.5592	441.545	441.553	22.4825	441.551	81234.7	22.3849	22.5592	441.545	441.553	3		149740
28.8948	441.761	41387.1	28.7132	29.0333	441.759	441.763	28.8948	441.761	41387.1	28.7132	29.0333	441.759	441.763	2		125180
22.4155	441.776	177766	22.3114	22.5226	441.774	441.779	22.4155	441.776	177766	22.3114	22.5226	441.774	441.779	2		512969
26.7878	441.789	82289	26.7093	26.9563	441.787	441.792	26.7878	441.789	82289	26.7093	26.9563	441.787	441.792	2		204571
22.7053	441.79	1.68905e+06	22.5592	22.8126	441.788	441.793	22.7053	441.79	1.68905e+06	22.5592	22.8126	441.788	441.793	2		4.28528e+06
23.1518	441.791	2364782	23.0025	23.2595	441.788	441.793	23.1518	441.791	2364782	23.0025	23.2595	441.788	441.793	2		5.58571e+06
24.5636	441.929	43381.4	24.4933	24.6855	441.925	441.932	24.5636	441.929	43381.4	24.4933	24.6855	441.925	441.932	3		115739
24.0658	442.177	38665.5	23.9912	24.1744	442.172	442.181	24.0658	442.177	38665.5	23.9912	24.1744	442.172	442.181	3		89842
24.6855	442.216	37843.2	24.5636	24.8029	442.213	442.222	24.6855	442.216	37843.2	24.5636	24.8029	442.213	442.222	2		83448.5
21.4466	442.24	118742	21.3688	21.5723	442.236	442.242	21.4466	442.24	118742	21.3688	21.5723	442.236	442.242	3		199682
24.5636	442.25	382693	24.4269	24.6855	442.244	442.252	24.5636	442.25	382693	24.4269	24.6855	442.244	442.252	3		1.18619e+06
22.9258	442.256	638102	22.8126	23.0399	442.251	442.259	22.9258	442.256	638102	22.8126	23.0399	442.251	442.259	2		1.46364e+06
25.9727	442.561	68991.1	25.8157	26.0942	442.555	442.564	25.9727	442.561	68991.1	25.8157	26.0942	442.555	442.564	3		170727
23.8356	442.567	113351	23.737	23.9912	442.561	442.571	23.8356	442.567	113351	23.737	23.9912	442.561	442.571	3		396728
19.4855	442.568	59459.2	19.3078	19.6733	442.565	442.57	19.4855	442.568	59459.2	19.3078	19.6733	442.565	442.57	3		220446
22.5592	442.592	259932	22.4467	22.6644	442.59	442.596	22.5592	442.592	259932	22.4467	22.6644	442.59	442.596	3		604867
25.4619	442.732	177537	25.3559	25.5759	442.729	442.734	25.4619	442.732	177537	25.3559	25.5759	442.729	442.734	2		343888
23.9912	442.732	1.03406e+06	23.8356	24.1005	442.729	442.734	23.9912	442.732	1.03406e+06	23.8356	24.1005	442.729	442.734	2		2.57708e+06
22.3849	442.76	358146	22.3114	22.5917	442.758	442.763	22.3849	442.76	358146	22.3114	22.5917	442.758	442.763	2		1.05969e+06
23.4462	442.766	467175	23.2926	23.5929	442.763	442.768	23.4462	442.766	467175	23.2926	23.5929	442.763	442.768	2		1.68538e+06
25.0362	442.784	246516	24.9224	25.1395	442.781	442.787	25.0362	442.784	246516	24.9224	25.1395	442.781	442.787	2		593536
24.2179	442.888	263031	24.0658	24.3558	442.885	442.89	24.2179	442.888	263031	24.0658	24.3558	442.885	442.89	3		862830
22.5917	442.898	283257	22.5226	22.7404	442.895	442.905	22.5917	442.898	283257	22.5226	22.7404	442.895	442.905	3		708519
23.6223	442.914	114054	23.4816	23.698	442.911	442.916	23.6223	442.914	114054	23.4816	23.698	442.911	442.916	3		319300
24.3558	442.936	660037	24.2835	24.4595	442.934	442.938	24.3558	442.936	660037	24.2835	24.4595	442.934	442.938	3		1.30203e+06
24.962	443.258	489283	24.8442	25.0714	443.256	443.261	24.962	443.258	489283	24.8442	25.0714	443.256	443.261	2		1.039e+06
23.8051	443.576	70324.7	23.698	23.8763	443.572	443.579	23.8051	443.576	70324.7	23.698	23.8763	443.572	443.579	3		180789
26.6369	443.597	50187.7	26.5658	26.7878	443.594	443.601	26.6369	443.597	50187.7	26.5658	26.7878	443.594	443.601	3		130649
19.7661	443.7	141523	19.628	19.903	443.698	443.703	19.7661	443.7	141523	19.628	19.903	443.698	443.703	4		262940
21.7312	443.714	392818	21.4894	21.8415	443.712	443.717	21.7312	443.714	392818	21.4894	21.8415	443.712	443.717	2		1.12765e+06
24.6017	443.774	60316.5	24.4933	24.7261	443.772	443.78	24.6017	443.774	60316.5	24.4933	24.7261	443.772	443.78	2		195526
21.3688	443.779	72068.2	21.2522	21.4466	443.776	443.781	21.3688	443.779	72068.2	21.2522	21.4466	443.776	443.781	2		144285
22.2758	443.906	76503.6	22.2045	22.4155	443.901	443.911	22.2758	443.906	76503.6	22.2045	22.4155	443.901	443.911	3		306990
25.5346	444.222	340523	25.4296	25.653	444.22	444.225	25.5346	444.222	340523	25.4296	25.653	444.22	444.225	2		667207
21.407	444.233	17692.2	21.2926	21.4466	444.228	444.238	21.407	444.233	17692.2	21.2926	21.4466	444.228	444.238	2		38309.7
20.684	444.238	52361.4	20.5988	20.7226	444.233	444.245	20.684	444.238	52361.4	20.5988	20.7226	444.233	444.245	3		76566
22.024	444.253	198752	21.9504	22.1312	444.251	444.26	22.024	444.253	198752	21.9504	22.1312	444.251	444.26	2		389657
21.6908	444.266	131153	21.611	21.7667	444.262	444.269	21.6908	444.266	131153	21.611	21.7667	444.262	444.269	2		247581
22.2758	444.718	6.77812e+06	22.1659	22.4155	444.716	444.721	22.2758	444.718	6.77812e+06	22.1659	22.4155	444.716	444.721	2		1.32153e+07
21.9875	444.74	59268	21.807	22.0626	444.734	444.745	21.9875	444.74	59268	21.807	22.0626	444.734	444.745	2		221177
21.3688	444.745	2853625	21.2122	21.4894	444.743	444.748	21.3688	444.745	2853625	21.2122	21.4894	444.743	444.748	2		7.21034e+06
20.3866	444.746	134364	20.2563	20.5575	444.743	444.748	20.3866	444.746	134364	20.2563	20.5575	444.743	444.748	2		316880
23.9536	444.764	431010	23.8356	24.1005	444.761	444.766	23.9536	444.764	431010	23.8356	24.1005	444.761	444.766	2		1.02578e+06
11.3122	444.903	36289.4	11.2075	11.4306	444.901	444.905	11.3122	444.903	36289.4	11.2075	11.4306	444.901	444.905	3		81781.1
23.5564	444.907	139474	23.4462	23.6223	444.905	444.913	23.5564	444.907	139474	23.4462	23.6223	444.905	444.913	3		291646
20.2147	444.912	345467	20.0834	20.343	444.909	444.914	20.2147	444.912	345467	20.0834	20.343	444.909	444.914	3		560884
25.3559	444.922	120489	25.2515	25.4619	444.917	444.924	25.3559	444.922	120489	25.2515	25.4619	444.917	444.924	3		302153
23.7712	444.924	209827	23.698	23.9536	444.92	444.928	23.7712	444.924	209827	23.698	23.9536	444.92	444.928	3		561482
22.6293	445.238	61083.9	22.5592	22.7053	445.232	445.244	22.6293	445.238	61083.9	22.5592	22.7053	445.232	445.244	3		144156
22.1312	445.243	1.84627e+06	22.024	22.2381	445.241	445.245	22.1312	445.243	1.84627e+06	22.024	22.2381	445.241	445.245	2		4.1119e+06
18.1052	445.256	43339.5	17.7479	18.4795	445.253	445.258	18.1052	445.256	43339.5	17.7479	18.4795	445.253	445.258	2		532745
21.1316	445.256	30889.6	21.0506	21.2522	445.251	445.262	21.1316	445.256	30889.6	21.0506	21.2522	445.251	445.262	3		73224.9
28.7579	445.291	335018	28.5798	29.0333	445.289	445.294	28.7579	445.291	335018	28.5798	29.0333	445.289	445.294	2		963722
15.8853	445.561	12248.4	15.8658	16.1874	445.558	445.563	15.8853	445.561	12248.4	15.8658	16.1874	445.558	445.563	3		54485.1
23.6223	445.566	31825.3	23.5564	23.7712	445.561	445.569	23.6223	445.566	31825.3	23.5564	23.7712	445.561	445.569	3		88822.9
26.2992	445.756	1.65024e+06	26.1354	26.4889	445.753	445.758	26.2992	445.756	1.65024e+06	26.1354	26.4889	445.753	445.758	2		4.47116e+06
23.7712	445.761	2.14458e+06	23.6591	23.9147	445.758	445.763	23.7712	445.761	2.14458e+06	23.6591	23.9147	445.758	445.763	2		5.86974e+06
27.5541	445.774	186835	27.4663	27.6786	445.771	445.776	27.5541	445.774	186835	27.4663	27.6786	445.771	445.776	2		324330
25.0714	445.778	116186	24.962	25.1395	445.773	445.781	25.0714	445.778	116186	24.962	25.1395	445.773	445.781	2		235295
22.8126	445.875	241208	22.6644	22.8859	445.871	445.877	22.8126	445.875	241208	22.6644	22.8859	445.871	445.877	3		576260
23.6591	446.218	2.53775e+06	23.5207	23.8051	446.216	446.221	23.6591	446.218	2.53775e+06	23.5207	23.8051	446.216	446.221	2		6.81257e+06
22.0994	446.235	270501	22.024	22.2045	446.23	446.238	22.0994	446.235	270501	22.024	22.2045	446.23	446.238	2		633972
23.4816	446.248	9202611	23.367	23.698	446.245	446.25	23.4816	446.248	9202611	23.367	23.698	446.245	446.25	3		2.62148e+07
23.5564	446.271	948597	23.367	23.6591	446.267	446.273	23.5564	446.271	948597	23.367	23.6591	446.267	446.273	2		2.15256e+06
24.6017	446.271	99538.3	24.5306	24.7261	446.269	446.274	24.6017	446.271	99538.3	24.5306	24.7261	446.269	446.274	2		221797
24.4595	446.496	1.09559e+06	24.3212	24.6017	446.493	446.498	24.4595	446.496	1.09559e+06	24.3212	24.6017	446.493	446.498	4		3.21187e+06
22.3114	446.543	59161.8	22.2381	22.4467	446.54	446.546	22.3114	446.543	59161.8	22.2381	22.4467	446.54	446.546	3		180525
22.4155	446.579	71523.4	22.348	22.5226	446.573	446.586	22.4155	446.579	71523.4	22.348	22.5226	446.573	446.586	3		183034
24.8823	446.588	600951	24.8029	24.9994	446.586	446.591	24.8823	446.588	600951	24.8029	24.9994	446.586	446.591	3		963171
27.2133	446.769	74798	27.0419	27.2991	446.765	446.772	27.2133	446.769	74798	27.0419	27.2991	446.765	446.772	2		215010
22.6644	446.908	1.60553e+06	22.4825	22.7792	446.905	446.914	22.6644	446.908	1.60553e+06	22.4825	22.7792	446.905	446.914	3		3.3709e+06
12.7963	446.908	23078.1	12.6136	13.1144	446.905	446.91	12.7963	446.908	23078.1	12.6136	13.1144	446.905	446.91	3		129572
25.4619	446.914	105356	25.3953	25.6134	446.911	446.919	25.4619	446.914	105356	25.3953	25.6134	446.911	446.919	3		237366
22.8126	447.237	129847	22.7053	22.8503	447.231	447.243	22.8126	447.237	129847	22.7053	22.8503	447.231	447.243	3		211697
24.3914	447.285	230887	24.2504	24.4933	447.282	447.288	24.3914	447.285	230887	24.2504	24.4933	447.282	447.288	2		648129
25.2814	447.495	470980	25.1789	25.3953	447.492	447.497	25.2814	447.495	470980	25.1789	25.3953	447.492	447.497	4		1.01162e+06
21.4894	447.556	465454	21.3688	21.611	447.554	447.558	21.4894	447.556	465454	21.3688	21.611	447.554	447.558	3		1.02647e+06
23.4816	447.56	136827	23.367	23.5929	447.554	447.564	23.4816	447.56	136827	23.367	23.5929	447.554	447.564	3		341255
23.2204	447.722	1.84288e+06	23.0814	23.367	447.719	447.724	23.2204	447.722	1.84288e+06	23.0814	23.367	447.719	447.724	2		4.51399e+06
20.2998	447.736	25193.6	20.1282	20.343	447.732	447.739	20.2998	447.736	25193.6	20.1282	20.343	447.732	447.739	2		47797.8
26.2992	447.741	184721	26.262	26.4502	447.739	447.746	26.2992	447.741	184721	26.262	26.4502	447.739	447.746	4		401390
28.1947	447.779	674235	28.0689	28.3163	447.777	447.781	28.1947	447.779	674235	28.0689	28.3163	447.777	447.781	2		1.32097e+06
24.0305	447.884	156050	23.9147	24.1005	447.882	447.887	24.0305	447.884	156050	23.9147	24.1005	447.882	447.887	3		324129
27.3816	447.902	20625.1	27.2991	27.5541	447.899	447.905	27.3816	447.902	20625.1	27.2991	27.5541	447.899	447.905	3		58789.2
24.3558	447.908	1.24476e+06	24.2179	24.4595	447.905	447.91	24.3558	447.908	1.24476e+06	24.2179	24.4595	447.905	447.91	3		2.97433e+06
26.2189	447.914	1.02197e+06	26.0942	26.3376	447.912	447.917	26.2189	447.914	1.02197e+06	26.0942	26.3376	447.912	447.917	3		2.43099e+06
28.6688	447.925	23180.2	28.5798	28.9404	447.923	447.928	28.6688	447.925	23180.2	28.5798	28.9404	447.923	447.928	3		87968.7
25.9305	447.937	2.87472e+06	25.4956	26.1354	447.934	447.94	25.9305	447.937	2.87472e+06	25.4956	26.1354	447.934	447.94	3		1.40354e+07
21.6495	447.974	117642	21.5723	21.7667	447.97	447.976	21.6495	447.974	117642	21.5723	21.7667	447.97	447.976	4		211909
22.3114	448.22	134864	22.2045	22.3849	448.215	448.225	22.3114	448.22	134864	22.2045	22.3849	448.215	448.225	4		286010
23.8051	448.245	1941223	23.6223	23.9912	448.242	448.247	23.8051	448.245	1941223	23.6223	23.9912	448.242	448.247	3		7.15441e+06
22.8126	448.254	27345.3	22.6644	22.9258	448.248	448.259	22.8126	448.254	27345.3	22.6644	22.9258	448.248	448.259	3		111919
26.4889	448.265	59489.9	26.2992	26.5658	448.261	448.271	26.4889	448.265	59489.9	26.2992	26.5658	448.261	448.271	3		243258
23.0814	448.713	104870	22.9648	23.1834	448.711	448.718	23.0814	448.713	104870	22.9648	23.1834	448.711	448.718	2		334623
26.9563	448.732	296576	26.8315	27.1691	448.73	448.735	26.9563	448.732	296576	26.8315	27.1691	448.73	448.735	2		866983
26.4889	448.737	569350	26.375	26.5658	448.735	448.74	26.4889	448.737	569350	26.375	26.5658	448.735	448.74	2		994648
25.0362	448.737	79723.4	24.8823	25.1043	448.731	448.744	25.0362	448.737	79723.4	24.8823	25.1043	448.731	448.744	2		231591
26.0129	448.75	1.01981e+06	25.8955	26.178	448.748	448.752	26.0129	448.75	1.01981e+06	25.8955	26.178	448.748	448.752	2		2.28823e+06
27.4663	448.766	64650.9	27.2991	27.5541	448.764	448.769	27.4663	448.766	64650.9	27.2991	27.5541	448.764	448.769	2		188431
24.7261	448.877	191573	24.6017	24.8442	448.874	448.88	24.7261	448.877	191573	24.6017	24.8442	448.874	448.88	3		419316
26.2189	448.899	471334	26.0942	26.375	448.897	448.902	26.2189	448.899	471334	26.0942	26.375	448.897	448.902	3		1.23417e+06
26.6014	448.911	106002	26.4889	26.7093	448.908	448.917	26.6014	448.911	106002	26.4889	26.7093	448.908	448.917	3		233327
23.5929	448.928	2.725e+06	23.4462	23.698	448.926	448.93	23.5929	448.928	2.725e+06	23.4462	23.698	448.926	448.93	3		7.65448e+06
24.9224	449.252	144822	24.8029	24.9994	449.249	449.255	24.9224	449.252	144822	24.8029	24.9994	449.249	449.255	3		249753
22.8126	449.276	142399	22.7404	23.0025	449.274	449.283	22.8126	449.276	142399	22.7404	23.0025	449.274	449.283	2		488156
25.2814	449.277	2.94177e+06	25.1395	25.3953	449.274	449.279	25.2814	449.277	2.94177e+06	25.1395	25.3953	449.274	449.279	2		7.1653e+06
22.9648	449.555	102380	22.8859	23.0814	449.552	449.558	22.9648	449.555	102380	22.8859	23.0814	449.552	449.558	3		201920
21.9162	449.585	43055.1	21.807	21.9875	449.583	449.589	21.9162	449.585	43055.1	21.807	21.9875	449.583	449.589	3		82227.2
15.2738	449.713	47852	14.8737	15.5837	449.711	449.716	15.2738	449.713	47852	14.8737	15.5837	449.711	449.716	2		469891
20.8472	449.747	415192	20.7226	20.9275	449.745	449.749	20.8472	449.747	415192	20.7226	20.9275	449.745	449.749	2		757479
26.9994	449.805	61652.4	26.8714	27.1259	449.802	449.808	26.9994	449.805	61652.4	26.8714	27.1259	449.802	449.808	2		198831
22.1659	449.889	127581	22.0626	22.2381	449.885	449.892	22.1659	449.889	127581	22.0626	22.2381	449.885	449.892	3		262073
21.6495	449.908	348905	21.4894	21.7312	449.906	449.911	21.6495	449.908	348905	21.4894	21.7312	449.906	449.911	3		730547
23.737	449.92	421788	23.6223	23.8356	449.917	449.923	23.737	449.92	421788	23.6223	23.8356	449.917	449.923	3		964009
25.0362	450.229	1.01837e+06	24.962	25.1395	450.226	450.231	25.0362	450.229	1.01837e+06	24.962	25.1395	450.226	450.231	3		1.97594e+06
21.8779	450.266	308716	21.7667	22.024	450.259	450.268	21.8779	450.266	308716	21.7667	22.024	450.259	450.268	2		898665
23.8356	450.268	717287	23.737	23.9912	450.265	450.273	23.8356	450.268	717287	23.737	23.9912	450.265	450.273	2		1.86683e+06
29.1248	450.278	33749.5	28.987	29.3068	450.275	450.281	29.1248	450.278	33749.5	28.987	29.3068	450.275	450.281	2		103797
22.7404	450.284	4575612	22.6293	22.8503	450.282	450.286	22.7404	450.284	4575612	22.6293	22.8503	450.282	450.286	2		1.01634e+07
25.0362	450.29	370969	24.962	25.1395	450.287	450.292	25.0362	450.29	370969	24.962	25.1395	450.287	450.292	2		755564
27.2991	450.29	228274	27.1691	27.4229	450.288	450.293	27.2991	450.29	228274	27.1691	27.4229	450.288	450.293	2		523480
23.0399	450.568	108957	22.9648	23.117	450.562	450.57	23.0399	450.568	108957	22.9648	23.117	450.562	450.57	3		212964
23.8356	450.576	1.25775e+06	23.698	24.1005	450.573	450.578	23.8356	450.576	1.25775e+06	23.698	24.1005	450.573	450.578	3		3.54175e+06
25.2515	450.719	981139	25.1043	25.3953	450.716	450.721	25.2515	450.719	981139	25.1043	25.3953	450.716	450.721	2		2.21592e+06
23.8051	450.755	109128	23.698	23.9536	450.751	450.757	23.8051	450.755	109128	23.698	23.9536	450.751	450.757	2		293256
20.7632	450.764	261838	20.6426	20.8472	450.761	450.766	20.7632	450.764	261838	20.6426	20.8472	450.761	450.766	2		483262
19.8119	450.77	89472.9	19.628	19.9941	450.767	450.772	19.8119	450.77	89472.9	19.628	19.9941	450.767	450.772	2		240304
23.367	450.776	58132.1	23.2926	23.4816	450.77	450.783	23.367	450.776	58132.1	23.2926	23.4816	450.77	450.783	2		155965
20.2147	450.881	34275	20.0834	20.2998	450.876	450.884	20.2147	450.881	34275	20.0834	20.2998	450.876	450.884	3		57058.8
24.8442	450.929	137718	24.6432	24.9224	450.922	450.932	24.8442	450.929	137718	24.6432	24.9224	450.922	450.932	3		284648
25.4956	450.936	193334	25.4296	25.6134	450.932	450.938	25.4956	450.936	193334	25.4296	25.6134	450.932	450.938	3		390387
21.9875	450.968	533609	21.9162	22.0994	450.966	450.97	21.9875	450.968	533609	21.9162	22.0994	450.966	450.97	4		805383
19.9941	451.207	95613.8	19.7661	20.1709	451.205	451.21	19.9941	451.207	95613.8	19.7661	20.1709	451.205	451.21	3		317652
24.5636	451.227	170687	24.4595	24.6855	451.225	451.234	24.5636	451.227	170687	24.4595	24.6855	451.225	451.234	2		391455
21.611	451.238	125756	21.4466	21.6908	451.232	451.244	21.611	451.238	125756	21.4466	21.6908	451.232	451.244	2		377407
21.7667	451.255	206023	21.611	21.8415	451.252	451.258	21.7667	451.255	206023	21.611	21.8415	451.252	451.258	2		420621
24.5306	451.256	150177	24.4269	24.6432	451.251	451.259	24.5306	451.256	150177	24.4269	24.6432	451.251	451.259	2		422215
23.2204	451.274	2.75857e+06	23.0814	23.3248	451.271	451.276	23.2204	451.274	2.75857e+06	23.0814	23.3248	451.271	451.276	2		6.38434e+06
20.2147	451.486	870688	20.0834	20.2998	451.484	451.489	20.2147	451.486	870688	20.0834	20.2998	451.484	451.489	4		1.3469e+06
23.5207	451.557	124525	23.4462	23.6223	451.551	451.56	23.5207	451.557	124525	23.4462	23.6223	451.551	451.56	3		229042
24.8823	451.749	539517	24.7615	24.962	451.746	451.751	24.8823	451.749	539517	24.7615	24.962	451.746	451.751	2		1.08137e+06
22.8126	451.753	25941.7	22.7053	22.8859	451.75	451.76	22.8126	451.753	25941.7	22.7053	22.8859	451.75	451.76	2		64237.6
28.5798	451.769	212799	28.4459	28.7132	451.766	451.772	28.5798	451.769	212799	28.4459	28.7132	451.766	451.772	2		490539
22.0626	451.771	284327	21.9875	22.1659	451.768	451.774	22.0626	451.771	284327	21.9875	22.1659	451.768	451.774	2		697715
28.2339	451.774	77173.4	28.1531	28.3585	451.771	451.776	28.2339	451.774	77173.4	28.1531	28.3585	451.771	451.776	2		132611
24.5306	451.896	742561	24.3914	24.6432	451.893	451.898	24.5306	451.896	742561	24.3914	24.6432	451.893	451.898	3		2.14186e+06
11.6399	452.232	57825.7	11.5021	11.7296	452.23	452.234	11.6399	452.232	57825.7	11.5021	11.7296	452.23	452.234	2		118060
27.1259	452.245	42847.9	26.9133	27.2563	452.241	452.25	27.1259	452.245	42847.9	26.9133	27.2563	452.241	452.25	3		168335
26.0129	452.249	110679	25.8955	26.0942	452.247	452.252	26.0129	452.249	110679	25.8955	26.0942	452.247	452.252	2		235098
23.117	452.263	139361	22.9648	23.2926	452.257	452.266	23.117	452.263	139361	22.9648	23.2926	452.257	452.266	2		497803
23.9536	452.263	220089	23.8356	24.0658	452.26	452.269	23.9536	452.263	220089	23.8356	24.0658	452.26	452.269	2		521419
20.7226	452.264	458524	20.6426	20.8472	452.26	452.266	20.7226	452.264	458524	20.6426	20.8472	452.26	452.266	2		877367
28.0254	452.264	298203	27.8951	28.1531	452.262	452.267	28.0254	452.264	298203	27.8951	28.1531	452.262	452.267	3		555995
26.2189	452.588	184832	26.0942	26.3376	452.586	452.591	26.2189	452.588	184832	26.0942	26.3376	452.586	452.591	3		412773
24.3558	452.747	202240	24.2835	24.4595	452.744	452.749	24.3558	452.747	202240	24.2835	24.4595	452.744	452.749	2		432257
23.367	452.769	283228	23.2926	23.5207	452.765	452.771	23.367	452.769	283228	23.2926	23.5207	452.765	452.771	2		725452
26.9563	452.769	34256.2	26.8315	27.0419	452.766	452.773	26.9563	452.769	34256.2	26.8315	27.0419	452.766	452.773	2		73357.9
26.3376	452.909	88874.6	26.2189	26.4151	452.907	452.912	26.3376	452.909	88874.6	26.2189	26.4151	452.907	452.912	3		195012
25.7358	452.916	289395	25.6134	25.8955	452.914	452.919	25.7358	452.916	289395	25.6134	25.8955	452.914	452.919	3		792881
22.8859	453.002	64647.4	22.7792	23.0814	452.999	453.006	22.8859	453.002	64647.4	22.7792	23.0814	452.999	453.006	4		310957
19.6733	453.211	20183	19.5346	19.7661	453.209	453.214	19.6733	453.211	20183	19.5346	19.7661	453.209	453.214	4		40602.6
20.9275	453.212	43333	20.8057	21.0506	453.209	453.216	20.9275	453.212	43333	20.8057	21.0506	453.209	453.216	3		102203
23.7712	453.214	96313.4	23.698	23.8763	453.207	453.218	23.7712	453.214	96313.4	23.698	23.8763	453.207	453.218	2		236389
14.9396	453.222	35385.8	14.6147	15.2405	453.219	453.224	14.9396	453.222	35385.8	14.6147	15.2405	453.219	453.224	2		305710
20.7632	453.24	274774	20.6426	20.887	453.237	453.243	20.7632	453.24	274774	20.6426	20.887	453.237	453.243	4		624292
21.2122	453.24	204500	21.0936	21.2926	453.237	453.243	21.2122	453.24	204500	21.0936	21.2926	453.237	453.243	2		422833
24.5306	453.244	348922	24.4269	24.6432	453.241	453.25	24.5306	453.244	348922	24.4269	24.6432	453.241	453.25	2		906082
23.2926	453.247	116846	23.1834	23.4462	453.241	453.254	23.2926	453.247	116846	23.1834	23.4462	453.241	453.254	2		395009
24.2179	453.266	1.40495e+06	24.1005	24.3212	453.264	453.269	24.2179	453.266	1.40495e+06	24.1005	24.3212	453.264	453.269	2		2.72474e+06
22.8859	453.734	160042	22.8126	23.0025	453.732	453.738	22.8859	453.734	160042	22.8126	23.0025	453.732	453.738	2		379880
25.4619	453.74	1762000	25.3559	25.653	453.738	453.743	25.4619	453.74	1762000	25.3559	25.653	453.738	453.743	2		4.46418e+06
20.1709	453.74	529254	19.9941	20.343	453.738	453.743	20.1709	453.74	529254	19.9941	20.343	453.738	453.743	2		1.63789e+06
23.9912	453.752	23785.6	23.9536	24.1393	453.747	453.758	23.9912	453.752	23785.6	23.9536	24.1393	453.747	453.758	2		57665.9
24.7261	453.753	115227	24.6432	24.8823	453.747	453.757	24.7261	453.753	115227	24.6432	24.8823	453.747	453.757	2		315941
26.9994	453.771	542894	26.8315	27.2133	453.769	453.774	26.9994	453.771	542894	26.8315	27.2133	453.769	453.774	2		1.60034e+06
24.4933	453.929	38440.7	24.4595	24.6855	453.926	453.933	24.4933	453.929	38440.7	24.4595	24.6855	453.926	453.933	3		106583
30.1693	454.204	66132.4	30.0308	30.3553	454.202	454.207	30.1693	454.204	66132.4	30.0308	30.3553	454.202	454.207	2		191336
23.2204	454.214	1.5702e+06	23.117	23.367	454.211	454.216	23.2204	454.214	1.5702e+06	23.117	23.367	454.211	454.216	3		3.73353e+06
23.8356	454.232	138738	23.7712	23.9912	454.23	454.238	23.8356	454.232	138738	23.7712	23.9912	454.23	454.238	2		355473
28.7579	454.239	12594.2	28.6688	29.0792	454.237	454.246	28.7579	454.239	12594.2	28.6688	29.0792	454.237	454.246	3		52048.6
22.7053	454.246	20537	22.5592	22.7792	454.239	454.252	22.7053	454.246	20537	22.5592	22.7792	454.239	454.252	3		77046.7
28.1947	454.258	1.8576e+06	28.112	28.4899	454.256	454.261	28.1947	454.258	1.8576e+06	28.112	28.4899	454.256	454.261	2		3.30285e+06
24.962	454.268	5.31116e+06	24.8029	25.1043	454.266	454.271	24.962	454.268	5.31116e+06	24.8029	25.1043	454.266	454.271	2		1.16146e+07
23.737	454.279	163920	23.5929	23.8051	454.277	454.282	23.737	454.279	163920	23.5929	23.8051	454.277	454.282	2		467075
17.9591	454.549	38151.3	17.6448	18.217	454.546	454.552	17.9591	454.549	38151.3	17.6448	18.217	454.546	454.552	3		510548
20.5575	454.564	92485.3	20.3866	20.684	454.562	454.567	20.5575	454.564	92485.3	20.3866	20.684	454.562	454.567	3		230209
19.5346	454.571	21902.1	19.4378	19.6733	454.568	454.574	19.5346	454.571	21902.1	19.4378	19.6733	454.568	454.574	3		58108.9
29.1248	454.589	26631.2	28.8948	29.2619	454.586	454.592	29.1248	454.589	26631.2	28.8948	29.2619	454.586	454.592	3		107123
29.3068	454.714	91984.3	29.1711	29.4847	454.712	454.717	29.3068	454.714	91984.3	29.1711	29.4847	454.712	454.717	2		234688
20.1709	454.73	248204	20.0392	20.343	454.727	454.732	20.1709	454.73	248204	20.0392	20.343	454.727	454.732	2		678750
21.3688	454.732	229415	21.327	21.5723	454.727	454.735	21.3688	454.732	229415	21.327	21.5723	454.727	454.735	4		432677
23.1834	454.742	44865.1	23.0814	23.2595	454.738	454.748	23.1834	454.742	44865.1	23.0814	23.2595	454.738	454.748	4		112443
24.1005	454.748	98953.2	24.0305	24.2504	454.744	454.754	24.1005	454.748	98953.2	24.0305	24.2504	454.744	454.754	2		260598
21.9875	454.748	115900	21.8779	22.0626	454.745	454.754	21.9875	454.748	115900	21.8779	22.0626	454.745	454.754	2		207069
25.5346	454.751	226176	25.4619	25.653	454.747	454.754	25.5346	454.751	226176	25.4619	25.653	454.747	454.754	2		441631
26.375	454.769	38420.3	26.262	26.4502	454.765	454.773	26.375	454.769	38420.3	26.262	26.4502	454.765	454.773	2		85503.6
28.0689	454.797	54604.4	27.9383	28.1947	454.795	454.8	28.0689	454.797	54604.4	27.9383	28.1947	454.795	454.8	2		145109
[truncated: 3,192 more rows]

## Sheet: ab3d_bsa96amol_Hela75ng_match_p
n1.mz	n1.rt	n1.val	n2.mz	n2.rt	n2.val
350.19	20.4201	71342.9	350.19	20.3866	96073.4
[truncated: 2,978 more rows]

## Sheet: bsa96amol_Hela75ng_n1
row m/z	row retention time	All identity elements	bsa96amol_Hela75ng_n1.RAW peak m/z	bsa96amol_Hela75ng_n1.RAW peak retention time	bsa96amol_Hela75ng_n1.RAW peak height	bsa96amol_Hela75ng_n1.RAW peak area
[truncated: 7,113 more rows]

[truncated: 13 more sheets: bsa96amol_Hela75ng_n2, mzmine2_bsa96amol_Hela75ng_matc, msight_bsa96amol_Hela75ng_n1, msight_bsa96amol_Hela75ng_n2, msight_bsa96amol_Hela75ng_match, hela_bsa96amol_n1_superhirn, hela_bsa96amol_n2_superhirn, sphirn_bsa96amol_Hela75ng_match, Blank4, openms_bsa96amol_Hela75ng_n1, openms_bsa96amol_Hela75ng_n2, openms_bsa96amol_Hela75ng_match, Sheet4]
